# Supplementary material for: Systematic integration of experimental data and models in systems biology
Source: BMC Bioinformatics. 2010 Nov 29;11:582. doi: 10.1186/1471-2105-11-582 (PMC3008707; doi:10.1186/1471-2105-11-582)
Supplement: Additional file 1 — A compressed zip file containing the systems biology workflows described in this manuscript. Further information on running these workflows is available at http://www.mcisb.org/resources/taverna/sysbio/index.html. [file 1471-2105-11-582-S1.ZIP]

Archive with 6 entries (5 files):
- public2/
- public2/createSbmlModelByOrfs.t2flow
- public2/createSbmlModelBySubsystemTerm.t2flow
- public2/optimiseSbmlModel.t2flow
- public2/parameteriseSbmlModel.t2flow
- public2/runSbmlTimeCourseSim.t2flow
