# Supplementary material for: Systematic integration of experimental data and models in systems biology
Source: BMC Bioinformatics. 2010 Nov 29;11:582. doi: 10.1186/1471-2105-11-582 (PMC3008707; doi:10.1186/1471-2105-11-582)
Supplement: Additional file 1 — A compressed zip file containing the systems biology workflows described in this manuscript. Further information on running these workflows is available at http://www.mcisb.org/resources/taverna/sysbio/index.html. [file 1471-2105-11-582-S1.ZIP › public2/createSbmlModelByOrfs.t2flow]

<workflow xmlns="http://taverna.sf.net/2008/xml/t2flow" version="1" producedBy="taverna-2.2.0"><dataflow id="dcdcbec6-aebd-4924-9861-0f63fb03c049" role="top"><name>Construction_of_skeleton_SBML_model</name><inputPorts><port><name>yeast_orfs</name><depth>0</depth><granularDepth>0</granularDepth><annotations><annotation_chain encoding="xstream"><net.sf.taverna.t2.annotation.AnnotationChainImpl xmlns="">
  <annotationAssertions>
    <net.sf.taverna.t2.annotation.AnnotationAssertionImpl>
      <annotationBean class="net.sf.taverna.t2.annotation.annotationbeans.FreeTextDescription">
        <text>A list of yeast orf numbers.</text>
      </annotationBean>
      <date>2010-03-26 08:20:46.424 GMT</date>
      <creators />
      <curationEventList />
    </net.sf.taverna.t2.annotation.AnnotationAssertionImpl>
  </annotationAssertions>
</net.sf.taverna.t2.annotation.AnnotationChainImpl></annotation_chain><annotation_chain encoding="xstream"><net.sf.taverna.t2.annotation.AnnotationChainImpl xmlns="">
  <annotationAssertions>
    <net.sf.taverna.t2.annotation.AnnotationAssertionImpl>
      <annotationBean class="net.sf.taverna.t2.annotation.annotationbeans.ExampleValue">
        <text>YAL038W,YGR254W,YKL060C,YKL152C,YFR053C,YLR044C,YGR240C,YMR205C,YBR196C,YCR012W,YJL052W,YDR050C</text>
      </annotationBean>
      <date>2010-03-26 08:21:04.919 GMT</date>
      <creators />
      <curationEventList />
    </net.sf.taverna.t2.annotation.AnnotationAssertionImpl>
  </annotationAssertions>
</net.sf.taverna.t2.annotation.AnnotationChainImpl></annotation_chain></annotations></port></inputPorts><outputPorts><port><name>sbml_model</name><annotations><annotation_chain encoding="xstream"><net.sf.taverna.t2.annotation.AnnotationChainImpl xmlns="">
  <annotationAssertions>
    <net.sf.taverna.t2.annotation.AnnotationAssertionImpl>
      <annotationBean class="net.sf.taverna.t2.annotation.annotationbeans.FreeTextDescription">
        <text>An SBML model</text>
      </annotationBean>
      <date>2010-03-26 08:22:00.764 GMT</date>
      <creators />
      <curationEventList />
    </net.sf.taverna.t2.annotation.AnnotationAssertionImpl>
  </annotationAssertions>
</net.sf.taverna.t2.annotation.AnnotationChainImpl></annotation_chain></annotations></port><port><name>sbml_graph</name><annotations><annotation_chain encoding="xstream"><net.sf.taverna.t2.annotation.AnnotationChainImpl xmlns="">
  <annotationAssertions>
    <net.sf.taverna.t2.annotation.AnnotationAssertionImpl>
      <annotationBean class="net.sf.taverna.t2.annotation.annotationbeans.FreeTextDescription">
        <text>A png image of a graph representing the SBML model generated by this workflow</text>
      </annotationBean>
      <date>2010-03-26 08:21:38.533 GMT</date>
      <creators />
      <curationEventList />
    </net.sf.taverna.t2.annotation.AnnotationAssertionImpl>
  </annotationAssertions>
</net.sf.taverna.t2.annotation.AnnotationChainImpl></annotation_chain></annotations></port></outputPorts><processors><processor><name>split</name><inputPorts><port><name>regex</name><depth>0</depth></port><port><name>string</name><depth>0</depth></port></inputPorts><outputPorts><port><name>split</name><depth>1</depth><granularDepth>1</granularDepth></port></outputPorts><annotations /><activities><activity><raven><group>net.sf.taverna.t2.activities</group><artifact>localworker-activity</artifact><version>1.2</version></raven><class>net.sf.taverna.t2.activities.localworker.LocalworkerActivity</class><inputMap><map from="regex" to="regex" /><map from="string" to="string" /></inputMap><outputMap><map from="split" to="split" /></outputMap><configBean encoding="xstream"><net.sf.taverna.t2.activities.localworker.LocalworkerActivityConfigurationBean xmlns="">
  <localworkerName>org.embl.ebi.escience.scuflworkers.java.SplitByRegex</localworkerName>
  <script>List split = new ArrayList();
if (!string.equals("")) {
	String regexString = ",";
	if (regex != void) {
		regexString = regex;
	}
	String[] result = string.split(regexString);
	for (int i = 0; i &lt; result.length; i++) {
		split.add(result[i]);
	}
}
</script>
  <dependencies />
  <classLoaderSharing>workflow</classLoaderSharing>
  <localDependencies />
  <artifactDependencies />
  <inputs>
    <net.sf.taverna.t2.workflowmodel.processor.activity.config.ActivityInputPortDefinitionBean>
      <handledReferenceSchemes />
      <translatedElementType>java.lang.String</translatedElementType>
      <allowsLiteralValues>true</allowsLiteralValues>
      <name>string</name>
      <depth>0</depth>
      <mimeTypes>
        <string>'text/plain'</string>
      </mimeTypes>
    </net.sf.taverna.t2.workflowmodel.processor.activity.config.ActivityInputPortDefinitionBean>
    <net.sf.taverna.t2.workflowmodel.processor.activity.config.ActivityInputPortDefinitionBean>
      <handledReferenceSchemes />
      <translatedElementType>java.lang.String</translatedElementType>
      <allowsLiteralValues>true</allowsLiteralValues>
      <name>regex</name>
      <depth>0</depth>
      <mimeTypes>
        <string>'text/plain'</string>
      </mimeTypes>
    </net.sf.taverna.t2.workflowmodel.processor.activity.config.ActivityInputPortDefinitionBean>
  </inputs>
  <outputs>
    <net.sf.taverna.t2.workflowmodel.processor.activity.config.ActivityOutputPortDefinitionBean>
      <granularDepth>1</granularDepth>
      <name>split</name>
      <depth>1</depth>
      <mimeTypes>
        <string>l('text/plain')</string>
      </mimeTypes>
    </net.sf.taverna.t2.workflowmodel.processor.activity.config.ActivityOutputPortDefinitionBean>
  </outputs>
</net.sf.taverna.t2.activities.localworker.LocalworkerActivityConfigurationBean></configBean><annotations /></activity></activities><dispatchStack><dispatchLayer><raven><group>net.sf.taverna.t2.core</group><artifact>workflowmodel-impl</artifact><version>1.2</version></raven><class>net.sf.taverna.t2.workflowmodel.processor.dispatch.layers.Parallelize</class><configBean encoding="xstream"><net.sf.taverna.t2.workflowmodel.processor.dispatch.layers.ParallelizeConfig xmlns="">
  <maxJobs>1</maxJobs>
</net.sf.taverna.t2.workflowmodel.processor.dispatch.layers.ParallelizeConfig></configBean></dispatchLayer><dispatchLayer><raven><group>net.sf.taverna.t2.core</group><artifact>workflowmodel-impl</artifact><version>1.2</version></raven><class>net.sf.taverna.t2.workflowmodel.processor.dispatch.layers.ErrorBounce</class><configBean encoding="xstream"><null xmlns="" /></configBean></dispatchLayer><dispatchLayer><raven><group>net.sf.taverna.t2.core</group><artifact>workflowmodel-impl</artifact><version>1.2</version></raven><class>net.sf.taverna.t2.workflowmodel.processor.dispatch.layers.Failover</class><configBean encoding="xstream"><null xmlns="" /></configBean></dispatchLayer><dispatchLayer><raven><group>net.sf.taverna.t2.core</group><artifact>workflowmodel-impl</artifact><version>1.2</version></raven><class>net.sf.taverna.t2.workflowmodel.processor.dispatch.layers.Retry</class><configBean encoding="xstream"><net.sf.taverna.t2.workflowmodel.processor.dispatch.layers.RetryConfig xmlns="">
  <backoffFactor>1.0</backoffFactor>
  <initialDelay>1000</initialDelay>
  <maxDelay>5000</maxDelay>
  <maxRetries>0</maxRetries>
</net.sf.taverna.t2.workflowmodel.processor.dispatch.layers.RetryConfig></configBean></dispatchLayer><dispatchLayer><raven><group>net.sf.taverna.t2.core</group><artifact>workflowmodel-impl</artifact><version>1.2</version></raven><class>net.sf.taverna.t2.workflowmodel.processor.dispatch.layers.Invoke</class><configBean encoding="xstream"><null xmlns="" /></configBean></dispatchLayer></dispatchStack><iterationStrategyStack><iteration><strategy><cross><port name="regex" depth="0" /><port name="string" depth="0" /></cross></strategy></iteration></iterationStrategyStack></processor><processor><name>regex</name><inputPorts /><outputPorts><port><name>value</name><depth>0</depth><granularDepth>0</granularDepth></port></outputPorts><annotations /><activities><activity><raven><group>net.sf.taverna.t2.activities</group><artifact>stringconstant-activity</artifact><version>1.2</version></raven><class>net.sf.taverna.t2.activities.stringconstant.StringConstantActivity</class><inputMap /><outputMap><map from="value" to="value" /></outputMap><configBean encoding="xstream"><net.sf.taverna.t2.activities.stringconstant.StringConstantConfigurationBean xmlns="">
  <value>,</value>
</net.sf.taverna.t2.activities.stringconstant.StringConstantConfigurationBean></configBean><annotations /></activity></activities><dispatchStack><dispatchLayer><raven><group>net.sf.taverna.t2.core</group><artifact>workflowmodel-impl</artifact><version>1.2</version></raven><class>net.sf.taverna.t2.workflowmodel.processor.dispatch.layers.Parallelize</class><configBean encoding="xstream"><net.sf.taverna.t2.workflowmodel.processor.dispatch.layers.ParallelizeConfig xmlns="">
  <maxJobs>1</maxJobs>
</net.sf.taverna.t2.workflowmodel.processor.dispatch.layers.ParallelizeConfig></configBean></dispatchLayer><dispatchLayer><raven><group>net.sf.taverna.t2.core</group><artifact>workflowmodel-impl</artifact><version>1.2</version></raven><class>net.sf.taverna.t2.workflowmodel.processor.dispatch.layers.ErrorBounce</class><configBean encoding="xstream"><null xmlns="" /></configBean></dispatchLayer><dispatchLayer><raven><group>net.sf.taverna.t2.core</group><artifact>workflowmodel-impl</artifact><version>1.2</version></raven><class>net.sf.taverna.t2.workflowmodel.processor.dispatch.layers.Failover</class><configBean encoding="xstream"><null xmlns="" /></configBean></dispatchLayer><dispatchLayer><raven><group>net.sf.taverna.t2.core</group><artifact>workflowmodel-impl</artifact><version>1.2</version></raven><class>net.sf.taverna.t2.workflowmodel.processor.dispatch.layers.Retry</class><configBean encoding="xstream"><net.sf.taverna.t2.workflowmodel.processor.dispatch.layers.RetryConfig xmlns="">
  <backoffFactor>1.0</backoffFactor>
  <initialDelay>1000</initialDelay>
  <maxDelay>5000</maxDelay>
  <maxRetries>0</maxRetries>
</net.sf.taverna.t2.workflowmodel.processor.dispatch.layers.RetryConfig></configBean></dispatchLayer><dispatchLayer><raven><group>net.sf.taverna.t2.core</group><artifact>workflowmodel-impl</artifact><version>1.2</version></raven><class>net.sf.taverna.t2.workflowmodel.processor.dispatch.layers.Invoke</class><configBean encoding="xstream"><null xmlns="" /></configBean></dispatchLayer></dispatchStack><iterationStrategyStack><iteration><strategy /></iteration></iterationStrategyStack></processor><processor><name>filterOrfs</name><inputPorts><port><name>orfs</name><depth>1</depth></port></inputPorts><outputPorts><port><name>filterOrfsReturn</name><depth>1</depth><granularDepth>1</granularDepth></port></outputPorts><annotations /><activities><activity><raven><group>net.sf.taverna.t2.activities</group><artifact>wsdl-activity</artifact><version>1.2</version></raven><class>net.sf.taverna.t2.activities.wsdl.WSDLActivity</class><inputMap><map from="orfs" to="orfs" /></inputMap><outputMap><map from="filterOrfsReturn" to="filterOrfsReturn" /></outputMap><configBean encoding="xstream"><net.sf.taverna.t2.activities.wsdl.WSDLActivityConfigurationBean xmlns="">
  <wsdl>http://dbk-ed.mib.man.ac.uk:8080/YeastMetabolicNetwork/services/YeastMetabolicNetwork?wsdl</wsdl>
  <operation>filterOrfs</operation>
</net.sf.taverna.t2.activities.wsdl.WSDLActivityConfigurationBean></configBean><annotations /></activity></activities><dispatchStack><dispatchLayer><raven><group>net.sf.taverna.t2.core</group><artifact>workflowmodel-impl</artifact><version>1.2</version></raven><class>net.sf.taverna.t2.workflowmodel.processor.dispatch.layers.Parallelize</class><configBean encoding="xstream"><net.sf.taverna.t2.workflowmodel.processor.dispatch.layers.ParallelizeConfig xmlns="">
  <maxJobs>1</maxJobs>
</net.sf.taverna.t2.workflowmodel.processor.dispatch.layers.ParallelizeConfig></configBean></dispatchLayer><dispatchLayer><raven><group>net.sf.taverna.t2.core</group><artifact>workflowmodel-impl</artifact><version>1.2</version></raven><class>net.sf.taverna.t2.workflowmodel.processor.dispatch.layers.ErrorBounce</class><configBean encoding="xstream"><null xmlns="" /></configBean></dispatchLayer><dispatchLayer><raven><group>net.sf.taverna.t2.core</group><artifact>workflowmodel-impl</artifact><version>1.2</version></raven><class>net.sf.taverna.t2.workflowmodel.processor.dispatch.layers.Failover</class><configBean encoding="xstream"><null xmlns="" /></configBean></dispatchLayer><dispatchLayer><raven><group>net.sf.taverna.t2.core</group><artifact>workflowmodel-impl</artifact><version>1.2</version></raven><class>net.sf.taverna.t2.workflowmodel.processor.dispatch.layers.Retry</class><configBean encoding="xstream"><net.sf.taverna.t2.workflowmodel.processor.dispatch.layers.RetryConfig xmlns="">
  <backoffFactor>1.0</backoffFactor>
  <initialDelay>1000</initialDelay>
  <maxDelay>5000</maxDelay>
  <maxRetries>0</maxRetries>
</net.sf.taverna.t2.workflowmodel.processor.dispatch.layers.RetryConfig></configBean></dispatchLayer><dispatchLayer><raven><group>net.sf.taverna.t2.core</group><artifact>workflowmodel-impl</artifact><version>1.2</version></raven><class>net.sf.taverna.t2.workflowmodel.processor.dispatch.layers.Invoke</class><configBean encoding="xstream"><null xmlns="" /></configBean></dispatchLayer></dispatchStack><iterationStrategyStack><iteration><strategy><cross><port name="orfs" depth="1" /></cross></strategy></iteration></iterationStrategyStack></processor><processor><name>getReactionIdsByOrf</name><inputPorts><port><name>orf</name><depth>0</depth></port></inputPorts><outputPorts><port><name>getReactionIdsByOrfReturn</name><depth>1</depth><granularDepth>1</granularDepth></port></outputPorts><annotations /><activities><activity><raven><group>net.sf.taverna.t2.activities</group><artifact>wsdl-activity</artifact><version>1.2</version></raven><class>net.sf.taverna.t2.activities.wsdl.WSDLActivity</class><inputMap><map from="orf" to="orf" /></inputMap><outputMap><map from="getReactionIdsByOrfReturn" to="getReactionIdsByOrfReturn" /></outputMap><configBean encoding="xstream"><net.sf.taverna.t2.activities.wsdl.WSDLActivityConfigurationBean xmlns="">
  <wsdl>http://dbk-ed.mib.man.ac.uk:8080/YeastMetabolicNetwork/services/YeastMetabolicNetwork?wsdl</wsdl>
  <operation>getReactionIdsByOrf</operation>
</net.sf.taverna.t2.activities.wsdl.WSDLActivityConfigurationBean></configBean><annotations /></activity></activities><dispatchStack><dispatchLayer><raven><group>net.sf.taverna.t2.core</group><artifact>workflowmodel-impl</artifact><version>1.2</version></raven><class>net.sf.taverna.t2.workflowmodel.processor.dispatch.layers.Parallelize</class><configBean encoding="xstream"><net.sf.taverna.t2.workflowmodel.processor.dispatch.layers.ParallelizeConfig xmlns="">
  <maxJobs>1</maxJobs>
</net.sf.taverna.t2.workflowmodel.processor.dispatch.layers.ParallelizeConfig></configBean></dispatchLayer><dispatchLayer><raven><group>net.sf.taverna.t2.core</group><artifact>workflowmodel-impl</artifact><version>1.2</version></raven><class>net.sf.taverna.t2.workflowmodel.processor.dispatch.layers.ErrorBounce</class><configBean encoding="xstream"><null xmlns="" /></configBean></dispatchLayer><dispatchLayer><raven><group>net.sf.taverna.t2.core</group><artifact>workflowmodel-impl</artifact><version>1.2</version></raven><class>net.sf.taverna.t2.workflowmodel.processor.dispatch.layers.Failover</class><configBean encoding="xstream"><null xmlns="" /></configBean></dispatchLayer><dispatchLayer><raven><group>net.sf.taverna.t2.core</group><artifact>workflowmodel-impl</artifact><version>1.2</version></raven><class>net.sf.taverna.t2.workflowmodel.processor.dispatch.layers.Retry</class><configBean encoding="xstream"><net.sf.taverna.t2.workflowmodel.processor.dispatch.layers.RetryConfig xmlns="">
  <backoffFactor>1.0</backoffFactor>
  <initialDelay>1000</initialDelay>
  <maxDelay>5000</maxDelay>
  <maxRetries>0</maxRetries>
</net.sf.taverna.t2.workflowmodel.processor.dispatch.layers.RetryConfig></configBean></dispatchLayer><dispatchLayer><raven><group>net.sf.taverna.t2.core</group><artifact>workflowmodel-impl</artifact><version>1.2</version></raven><class>net.sf.taverna.t2.workflowmodel.processor.dispatch.layers.Invoke</class><configBean encoding="xstream"><null xmlns="" /></configBean></dispatchLayer></dispatchStack><iterationStrategyStack><iteration><strategy><cross><port name="orf" depth="0" /></cross></strategy></iteration></iterationStrategyStack></processor><processor><name>flatten</name><inputPorts><port><name>inputlist</name><depth>2</depth></port></inputPorts><outputPorts><port><name>outputlist</name><depth>1</depth><granularDepth>1</granularDepth></port></outputPorts><annotations /><activities><activity><raven><group>net.sf.taverna.t2.activities</group><artifact>localworker-activity</artifact><version>1.2</version></raven><class>net.sf.taverna.t2.activities.localworker.LocalworkerActivity</class><inputMap><map from="inputlist" to="inputlist" /></inputMap><outputMap><map from="outputlist" to="outputlist" /></outputMap><configBean encoding="xstream"><net.sf.taverna.t2.activities.localworker.LocalworkerActivityConfigurationBean xmlns="">
  <localworkerName>org.embl.ebi.escience.scuflworkers.java.FlattenList</localworkerName>
  <script>flatten(inputs, outputs, depth) {
	for (i = inputs.iterator(); i.hasNext();) {
	    element = i.next();
		if (element instanceof Collection &amp;&amp; depth &gt; 0) {
			flatten(element, outputs, depth - 1);
		} else {
			outputs.add(element);
		}
	}
}

outputlist = new ArrayList();

flatten(inputlist, outputlist, 1);</script>
  <dependencies />
  <classLoaderSharing>workflow</classLoaderSharing>
  <localDependencies />
  <artifactDependencies />
  <inputs>
    <net.sf.taverna.t2.workflowmodel.processor.activity.config.ActivityInputPortDefinitionBean>
      <handledReferenceSchemes />
      <translatedElementType>[B</translatedElementType>
      <allowsLiteralValues>true</allowsLiteralValues>
      <name>inputlist</name>
      <depth>2</depth>
      <mimeTypes>
        <string>l(l(''))</string>
      </mimeTypes>
    </net.sf.taverna.t2.workflowmodel.processor.activity.config.ActivityInputPortDefinitionBean>
  </inputs>
  <outputs>
    <net.sf.taverna.t2.workflowmodel.processor.activity.config.ActivityOutputPortDefinitionBean>
      <granularDepth>1</granularDepth>
      <name>outputlist</name>
      <depth>1</depth>
      <mimeTypes>
        <string>l('')</string>
      </mimeTypes>
    </net.sf.taverna.t2.workflowmodel.processor.activity.config.ActivityOutputPortDefinitionBean>
  </outputs>
</net.sf.taverna.t2.activities.localworker.LocalworkerActivityConfigurationBean></configBean><annotations /></activity></activities><dispatchStack><dispatchLayer><raven><group>net.sf.taverna.t2.core</group><artifact>workflowmodel-impl</artifact><version>1.2</version></raven><class>net.sf.taverna.t2.workflowmodel.processor.dispatch.layers.Parallelize</class><configBean encoding="xstream"><net.sf.taverna.t2.workflowmodel.processor.dispatch.layers.ParallelizeConfig xmlns="">
  <maxJobs>1</maxJobs>
</net.sf.taverna.t2.workflowmodel.processor.dispatch.layers.ParallelizeConfig></configBean></dispatchLayer><dispatchLayer><raven><group>net.sf.taverna.t2.core</group><artifact>workflowmodel-impl</artifact><version>1.2</version></raven><class>net.sf.taverna.t2.workflowmodel.processor.dispatch.layers.ErrorBounce</class><configBean encoding="xstream"><null xmlns="" /></configBean></dispatchLayer><dispatchLayer><raven><group>net.sf.taverna.t2.core</group><artifact>workflowmodel-impl</artifact><version>1.2</version></raven><class>net.sf.taverna.t2.workflowmodel.processor.dispatch.layers.Failover</class><configBean encoding="xstream"><null xmlns="" /></configBean></dispatchLayer><dispatchLayer><raven><group>net.sf.taverna.t2.core</group><artifact>workflowmodel-impl</artifact><version>1.2</version></raven><class>net.sf.taverna.t2.workflowmodel.processor.dispatch.layers.Retry</class><configBean encoding="xstream"><net.sf.taverna.t2.workflowmodel.processor.dispatch.layers.RetryConfig xmlns="">
  <backoffFactor>1.0</backoffFactor>
  <initialDelay>1000</initialDelay>
  <maxDelay>5000</maxDelay>
  <maxRetries>0</maxRetries>
</net.sf.taverna.t2.workflowmodel.processor.dispatch.layers.RetryConfig></configBean></dispatchLayer><dispatchLayer><raven><group>net.sf.taverna.t2.core</group><artifact>workflowmodel-impl</artifact><version>1.2</version></raven><class>net.sf.taverna.t2.workflowmodel.processor.dispatch.layers.Invoke</class><configBean encoding="xstream"><null xmlns="" /></configBean></dispatchLayer></dispatchStack><iterationStrategyStack><iteration><strategy><cross><port name="inputlist" depth="2" /></cross></strategy></iteration></iterationStrategyStack></processor><processor><name>getReactantsByReactionId</name><inputPorts><port><name>reactionId</name><depth>0</depth></port></inputPorts><outputPorts><port><name>getReactantsByReactionIdReturn</name><depth>1</depth><granularDepth>1</granularDepth></port></outputPorts><annotations /><activities><activity><raven><group>net.sf.taverna.t2.activities</group><artifact>wsdl-activity</artifact><version>1.2</version></raven><class>net.sf.taverna.t2.activities.wsdl.WSDLActivity</class><inputMap><map from="reactionId" to="reactionId" /></inputMap><outputMap><map from="getReactantsByReactionIdReturn" to="getReactantsByReactionIdReturn" /></outputMap><configBean encoding="xstream"><net.sf.taverna.t2.activities.wsdl.WSDLActivityConfigurationBean xmlns="">
  <wsdl>http://dbk-ed.mib.man.ac.uk:8080/YeastMetabolicNetwork/services/YeastMetabolicNetwork?wsdl</wsdl>
  <operation>getReactantsByReactionId</operation>
</net.sf.taverna.t2.activities.wsdl.WSDLActivityConfigurationBean></configBean><annotations /></activity></activities><dispatchStack><dispatchLayer><raven><group>net.sf.taverna.t2.core</group><artifact>workflowmodel-impl</artifact><version>1.2</version></raven><class>net.sf.taverna.t2.workflowmodel.processor.dispatch.layers.Parallelize</class><configBean encoding="xstream"><net.sf.taverna.t2.workflowmodel.processor.dispatch.layers.ParallelizeConfig xmlns="">
  <maxJobs>1</maxJobs>
</net.sf.taverna.t2.workflowmodel.processor.dispatch.layers.ParallelizeConfig></configBean></dispatchLayer><dispatchLayer><raven><group>net.sf.taverna.t2.core</group><artifact>workflowmodel-impl</artifact><version>1.2</version></raven><class>net.sf.taverna.t2.workflowmodel.processor.dispatch.layers.ErrorBounce</class><configBean encoding="xstream"><null xmlns="" /></configBean></dispatchLayer><dispatchLayer><raven><group>net.sf.taverna.t2.core</group><artifact>workflowmodel-impl</artifact><version>1.2</version></raven><class>net.sf.taverna.t2.workflowmodel.processor.dispatch.layers.Failover</class><configBean encoding="xstream"><null xmlns="" /></configBean></dispatchLayer><dispatchLayer><raven><group>net.sf.taverna.t2.core</group><artifact>workflowmodel-impl</artifact><version>1.2</version></raven><class>net.sf.taverna.t2.workflowmodel.processor.dispatch.layers.Retry</class><configBean encoding="xstream"><net.sf.taverna.t2.workflowmodel.processor.dispatch.layers.RetryConfig xmlns="">
  <backoffFactor>1.0</backoffFactor>
  <initialDelay>1000</initialDelay>
  <maxDelay>5000</maxDelay>
  <maxRetries>0</maxRetries>
</net.sf.taverna.t2.workflowmodel.processor.dispatch.layers.RetryConfig></configBean></dispatchLayer><dispatchLayer><raven><group>net.sf.taverna.t2.core</group><artifact>workflowmodel-impl</artifact><version>1.2</version></raven><class>net.sf.taverna.t2.workflowmodel.processor.dispatch.layers.Invoke</class><configBean encoding="xstream"><null xmlns="" /></configBean></dispatchLayer></dispatchStack><iterationStrategyStack><iteration><strategy><cross><port name="reactionId" depth="0" /></cross></strategy></iteration></iterationStrategyStack></processor><processor><name>getProductsByReactionId</name><inputPorts><port><name>reactionId</name><depth>0</depth></port></inputPorts><outputPorts><port><name>getProductsByReactionIdReturn</name><depth>1</depth><granularDepth>1</granularDepth></port></outputPorts><annotations /><activities><activity><raven><group>net.sf.taverna.t2.activities</group><artifact>wsdl-activity</artifact><version>1.2</version></raven><class>net.sf.taverna.t2.activities.wsdl.WSDLActivity</class><inputMap><map from="reactionId" to="reactionId" /></inputMap><outputMap><map from="getProductsByReactionIdReturn" to="getProductsByReactionIdReturn" /></outputMap><configBean encoding="xstream"><net.sf.taverna.t2.activities.wsdl.WSDLActivityConfigurationBean xmlns="">
  <wsdl>http://dbk-ed.mib.man.ac.uk:8080/YeastMetabolicNetwork/services/YeastMetabolicNetwork?wsdl</wsdl>
  <operation>getProductsByReactionId</operation>
</net.sf.taverna.t2.activities.wsdl.WSDLActivityConfigurationBean></configBean><annotations /></activity></activities><dispatchStack><dispatchLayer><raven><group>net.sf.taverna.t2.core</group><artifact>workflowmodel-impl</artifact><version>1.2</version></raven><class>net.sf.taverna.t2.workflowmodel.processor.dispatch.layers.Parallelize</class><configBean encoding="xstream"><net.sf.taverna.t2.workflowmodel.processor.dispatch.layers.ParallelizeConfig xmlns="">
  <maxJobs>1</maxJobs>
</net.sf.taverna.t2.workflowmodel.processor.dispatch.layers.ParallelizeConfig></configBean></dispatchLayer><dispatchLayer><raven><group>net.sf.taverna.t2.core</group><artifact>workflowmodel-impl</artifact><version>1.2</version></raven><class>net.sf.taverna.t2.workflowmodel.processor.dispatch.layers.ErrorBounce</class><configBean encoding="xstream"><null xmlns="" /></configBean></dispatchLayer><dispatchLayer><raven><group>net.sf.taverna.t2.core</group><artifact>workflowmodel-impl</artifact><version>1.2</version></raven><class>net.sf.taverna.t2.workflowmodel.processor.dispatch.layers.Failover</class><configBean encoding="xstream"><null xmlns="" /></configBean></dispatchLayer><dispatchLayer><raven><group>net.sf.taverna.t2.core</group><artifact>workflowmodel-impl</artifact><version>1.2</version></raven><class>net.sf.taverna.t2.workflowmodel.processor.dispatch.layers.Retry</class><configBean encoding="xstream"><net.sf.taverna.t2.workflowmodel.processor.dispatch.layers.RetryConfig xmlns="">
  <backoffFactor>1.0</backoffFactor>
  <initialDelay>1000</initialDelay>
  <maxDelay>5000</maxDelay>
  <maxRetries>0</maxRetries>
</net.sf.taverna.t2.workflowmodel.processor.dispatch.layers.RetryConfig></configBean></dispatchLayer><dispatchLayer><raven><group>net.sf.taverna.t2.core</group><artifact>workflowmodel-impl</artifact><version>1.2</version></raven><class>net.sf.taverna.t2.workflowmodel.processor.dispatch.layers.Invoke</class><configBean encoding="xstream"><null xmlns="" /></configBean></dispatchLayer></dispatchStack><iterationStrategyStack><iteration><strategy><cross><port name="reactionId" depth="0" /></cross></strategy></iteration></iterationStrategyStack></processor><processor><name>getModifiersByReactionId</name><inputPorts><port><name>reactionId</name><depth>0</depth></port></inputPorts><outputPorts><port><name>getModifiersByReactionIdReturn</name><depth>1</depth><granularDepth>1</granularDepth></port></outputPorts><annotations /><activities><activity><raven><group>net.sf.taverna.t2.activities</group><artifact>wsdl-activity</artifact><version>1.2</version></raven><class>net.sf.taverna.t2.activities.wsdl.WSDLActivity</class><inputMap><map from="reactionId" to="reactionId" /></inputMap><outputMap><map from="getModifiersByReactionIdReturn" to="getModifiersByReactionIdReturn" /></outputMap><configBean encoding="xstream"><net.sf.taverna.t2.activities.wsdl.WSDLActivityConfigurationBean xmlns="">
  <wsdl>http://dbk-ed.mib.man.ac.uk:8080/YeastMetabolicNetwork/services/YeastMetabolicNetwork?wsdl</wsdl>
  <operation>getModifiersByReactionId</operation>
</net.sf.taverna.t2.activities.wsdl.WSDLActivityConfigurationBean></configBean><annotations /></activity></activities><dispatchStack><dispatchLayer><raven><group>net.sf.taverna.t2.core</group><artifact>workflowmodel-impl</artifact><version>1.2</version></raven><class>net.sf.taverna.t2.workflowmodel.processor.dispatch.layers.Parallelize</class><configBean encoding="xstream"><net.sf.taverna.t2.workflowmodel.processor.dispatch.layers.ParallelizeConfig xmlns="">
  <maxJobs>1</maxJobs>
</net.sf.taverna.t2.workflowmodel.processor.dispatch.layers.ParallelizeConfig></configBean></dispatchLayer><dispatchLayer><raven><group>net.sf.taverna.t2.core</group><artifact>workflowmodel-impl</artifact><version>1.2</version></raven><class>net.sf.taverna.t2.workflowmodel.processor.dispatch.layers.ErrorBounce</class><configBean encoding="xstream"><null xmlns="" /></configBean></dispatchLayer><dispatchLayer><raven><group>net.sf.taverna.t2.core</group><artifact>workflowmodel-impl</artifact><version>1.2</version></raven><class>net.sf.taverna.t2.workflowmodel.processor.dispatch.layers.Failover</class><configBean encoding="xstream"><null xmlns="" /></configBean></dispatchLayer><dispatchLayer><raven><group>net.sf.taverna.t2.core</group><artifact>workflowmodel-impl</artifact><version>1.2</version></raven><class>net.sf.taverna.t2.workflowmodel.processor.dispatch.layers.Retry</class><configBean encoding="xstream"><net.sf.taverna.t2.workflowmodel.processor.dispatch.layers.RetryConfig xmlns="">
  <backoffFactor>1.0</backoffFactor>
  <initialDelay>1000</initialDelay>
  <maxDelay>5000</maxDelay>
  <maxRetries>0</maxRetries>
</net.sf.taverna.t2.workflowmodel.processor.dispatch.layers.RetryConfig></configBean></dispatchLayer><dispatchLayer><raven><group>net.sf.taverna.t2.core</group><artifact>workflowmodel-impl</artifact><version>1.2</version></raven><class>net.sf.taverna.t2.workflowmodel.processor.dispatch.layers.Invoke</class><configBean encoding="xstream"><null xmlns="" /></configBean></dispatchLayer></dispatchStack><iterationStrategyStack><iteration><strategy><cross><port name="reactionId" depth="0" /></cross></strategy></iteration></iterationStrategyStack></processor><processor><name>merge</name><inputPorts><port><name>reactants</name><depth>2</depth></port><port><name>products</name><depth>2</depth></port><port><name>modifiers</name><depth>2</depth></port></inputPorts><outputPorts><port><name>speciesIds</name><depth>1</depth><granularDepth>1</granularDepth></port></outputPorts><annotations /><activities><activity><raven><group>net.sf.taverna.t2.activities</group><artifact>beanshell-activity</artifact><version>1.2</version></raven><class>net.sf.taverna.t2.activities.beanshell.BeanshellActivity</class><inputMap><map from="reactants" to="reactants" /><map from="modifiers" to="modifiers" /><map from="products" to="products" /></inputMap><outputMap><map from="speciesIds" to="speciesIds" /></outputMap><configBean encoding="xstream"><net.sf.taverna.t2.activities.beanshell.BeanshellActivityConfigurationBean xmlns="">
  <script>//Output
ArrayList speciesIds = new ArrayList();

//Iterate thru reactants, products and modifiers
for(ArrayList al: reactants)
{
  for(String reactant: al)
  {
    if(!speciesIds.contains(reactant))
      speciesIds.add(reactant);
  }
}

for(ArrayList al: products)
{
  for(String product: al)
  {
    if(!speciesIds.contains(product))
      speciesIds.add(product);
  }
}

for(ArrayList al: modifiers)
{
  for(String modifier: al)
  {
    if(!speciesIds.contains(modifier))
      speciesIds.add(modifier);
  }
}

//Final clean up - remove empty strings
speciesIds.remove("");</script>
  <dependencies />
  <classLoaderSharing>workflow</classLoaderSharing>
  <localDependencies />
  <artifactDependencies />
  <inputs>
    <net.sf.taverna.t2.workflowmodel.processor.activity.config.ActivityInputPortDefinitionBean>
      <handledReferenceSchemes />
      <translatedElementType>java.lang.String</translatedElementType>
      <allowsLiteralValues>true</allowsLiteralValues>
      <name>reactants</name>
      <depth>2</depth>
      <mimeTypes>
        <string>text/plain</string>
      </mimeTypes>
    </net.sf.taverna.t2.workflowmodel.processor.activity.config.ActivityInputPortDefinitionBean>
    <net.sf.taverna.t2.workflowmodel.processor.activity.config.ActivityInputPortDefinitionBean>
      <handledReferenceSchemes />
      <translatedElementType>java.lang.String</translatedElementType>
      <allowsLiteralValues>true</allowsLiteralValues>
      <name>products</name>
      <depth>2</depth>
      <mimeTypes>
        <string>text/plain</string>
      </mimeTypes>
    </net.sf.taverna.t2.workflowmodel.processor.activity.config.ActivityInputPortDefinitionBean>
    <net.sf.taverna.t2.workflowmodel.processor.activity.config.ActivityInputPortDefinitionBean>
      <handledReferenceSchemes />
      <translatedElementType>java.lang.String</translatedElementType>
      <allowsLiteralValues>true</allowsLiteralValues>
      <name>modifiers</name>
      <depth>2</depth>
      <mimeTypes>
        <string>text/plain</string>
      </mimeTypes>
    </net.sf.taverna.t2.workflowmodel.processor.activity.config.ActivityInputPortDefinitionBean>
  </inputs>
  <outputs>
    <net.sf.taverna.t2.workflowmodel.processor.activity.config.ActivityOutputPortDefinitionBean>
      <granularDepth>1</granularDepth>
      <name>speciesIds</name>
      <depth>1</depth>
      <mimeTypes />
    </net.sf.taverna.t2.workflowmodel.processor.activity.config.ActivityOutputPortDefinitionBean>
  </outputs>
</net.sf.taverna.t2.activities.beanshell.BeanshellActivityConfigurationBean></configBean><annotations /></activity></activities><dispatchStack><dispatchLayer><raven><group>net.sf.taverna.t2.core</group><artifact>workflowmodel-impl</artifact><version>1.2</version></raven><class>net.sf.taverna.t2.workflowmodel.processor.dispatch.layers.Parallelize</class><configBean encoding="xstream"><net.sf.taverna.t2.workflowmodel.processor.dispatch.layers.ParallelizeConfig xmlns="">
  <maxJobs>1</maxJobs>
</net.sf.taverna.t2.workflowmodel.processor.dispatch.layers.ParallelizeConfig></configBean></dispatchLayer><dispatchLayer><raven><group>net.sf.taverna.t2.core</group><artifact>workflowmodel-impl</artifact><version>1.2</version></raven><class>net.sf.taverna.t2.workflowmodel.processor.dispatch.layers.ErrorBounce</class><configBean encoding="xstream"><null xmlns="" /></configBean></dispatchLayer><dispatchLayer><raven><group>net.sf.taverna.t2.core</group><artifact>workflowmodel-impl</artifact><version>1.2</version></raven><class>net.sf.taverna.t2.workflowmodel.processor.dispatch.layers.Failover</class><configBean encoding="xstream"><null xmlns="" /></configBean></dispatchLayer><dispatchLayer><raven><group>net.sf.taverna.t2.core</group><artifact>workflowmodel-impl</artifact><version>1.2</version></raven><class>net.sf.taverna.t2.workflowmodel.processor.dispatch.layers.Retry</class><configBean encoding="xstream"><net.sf.taverna.t2.workflowmodel.processor.dispatch.layers.RetryConfig xmlns="">
  <backoffFactor>1.0</backoffFactor>
  <initialDelay>1000</initialDelay>
  <maxDelay>5000</maxDelay>
  <maxRetries>0</maxRetries>
</net.sf.taverna.t2.workflowmodel.processor.dispatch.layers.RetryConfig></configBean></dispatchLayer><dispatchLayer><raven><group>net.sf.taverna.t2.core</group><artifact>workflowmodel-impl</artifact><version>1.2</version></raven><class>net.sf.taverna.t2.workflowmodel.processor.dispatch.layers.Invoke</class><configBean encoding="xstream"><null xmlns="" /></configBean></dispatchLayer></dispatchStack><iterationStrategyStack><iteration><strategy><cross><port name="reactants" depth="2" /><port name="products" depth="2" /><port name="modifiers" depth="2" /></cross></strategy></iteration></iterationStrategyStack></processor><processor><name>getCompartmentIdBySpeciesId</name><inputPorts><port><name>speciesId</name><depth>0</depth></port></inputPorts><outputPorts><port><name>getCompartmentIdBySpeciesIdReturn</name><depth>0</depth><granularDepth>0</granularDepth></port></outputPorts><annotations /><activities><activity><raven><group>net.sf.taverna.t2.activities</group><artifact>wsdl-activity</artifact><version>1.2</version></raven><class>net.sf.taverna.t2.activities.wsdl.WSDLActivity</class><inputMap><map from="speciesId" to="speciesId" /></inputMap><outputMap><map from="getCompartmentIdBySpeciesIdReturn" to="getCompartmentIdBySpeciesIdReturn" /></outputMap><configBean encoding="xstream"><net.sf.taverna.t2.activities.wsdl.WSDLActivityConfigurationBean xmlns="">
  <wsdl>http://dbk-ed.mib.man.ac.uk:8080/YeastMetabolicNetwork/services/YeastMetabolicNetwork?wsdl</wsdl>
  <operation>getCompartmentIdBySpeciesId</operation>
</net.sf.taverna.t2.activities.wsdl.WSDLActivityConfigurationBean></configBean><annotations /></activity></activities><dispatchStack><dispatchLayer><raven><group>net.sf.taverna.t2.core</group><artifact>workflowmodel-impl</artifact><version>1.2</version></raven><class>net.sf.taverna.t2.workflowmodel.processor.dispatch.layers.Parallelize</class><configBean encoding="xstream"><net.sf.taverna.t2.workflowmodel.processor.dispatch.layers.ParallelizeConfig xmlns="">
  <maxJobs>1</maxJobs>
</net.sf.taverna.t2.workflowmodel.processor.dispatch.layers.ParallelizeConfig></configBean></dispatchLayer><dispatchLayer><raven><group>net.sf.taverna.t2.core</group><artifact>workflowmodel-impl</artifact><version>1.2</version></raven><class>net.sf.taverna.t2.workflowmodel.processor.dispatch.layers.ErrorBounce</class><configBean encoding="xstream"><null xmlns="" /></configBean></dispatchLayer><dispatchLayer><raven><group>net.sf.taverna.t2.core</group><artifact>workflowmodel-impl</artifact><version>1.2</version></raven><class>net.sf.taverna.t2.workflowmodel.processor.dispatch.layers.Failover</class><configBean encoding="xstream"><null xmlns="" /></configBean></dispatchLayer><dispatchLayer><raven><group>net.sf.taverna.t2.core</group><artifact>workflowmodel-impl</artifact><version>1.2</version></raven><class>net.sf.taverna.t2.workflowmodel.processor.dispatch.layers.Retry</class><configBean encoding="xstream"><net.sf.taverna.t2.workflowmodel.processor.dispatch.layers.RetryConfig xmlns="">
  <backoffFactor>1.0</backoffFactor>
  <initialDelay>1000</initialDelay>
  <maxDelay>5000</maxDelay>
  <maxRetries>0</maxRetries>
</net.sf.taverna.t2.workflowmodel.processor.dispatch.layers.RetryConfig></configBean></dispatchLayer><dispatchLayer><raven><group>net.sf.taverna.t2.core</group><artifact>workflowmodel-impl</artifact><version>1.2</version></raven><class>net.sf.taverna.t2.workflowmodel.processor.dispatch.layers.Invoke</class><configBean encoding="xstream"><null xmlns="" /></configBean></dispatchLayer></dispatchStack><iterationStrategyStack><iteration><strategy><cross><port name="speciesId" depth="0" /></cross></strategy></iteration></iterationStrategyStack></processor><processor><name>removeDuplicateCompIds</name><inputPorts><port><name>stringlist</name><depth>1</depth></port></inputPorts><outputPorts><port><name>strippedlist</name><depth>1</depth><granularDepth>1</granularDepth></port></outputPorts><annotations /><activities><activity><raven><group>net.sf.taverna.t2.activities</group><artifact>localworker-activity</artifact><version>1.2</version></raven><class>net.sf.taverna.t2.activities.localworker.LocalworkerActivity</class><inputMap><map from="stringlist" to="stringlist" /></inputMap><outputMap><map from="strippedlist" to="strippedlist" /></outputMap><configBean encoding="xstream"><net.sf.taverna.t2.activities.localworker.LocalworkerActivityConfigurationBean xmlns="">
  <localworkerName>org.embl.ebi.escience.scuflworkers.java.StringStripDuplicates</localworkerName>
  <script>List strippedlist = new ArrayList();
for (Iterator i = stringlist.iterator(); i.hasNext();) {
	String item = (String) i.next();
	if (strippedlist.contains(item) == false) {
		strippedlist.add(item);
	}
}
</script>
  <dependencies />
  <classLoaderSharing>workflow</classLoaderSharing>
  <localDependencies />
  <artifactDependencies />
  <inputs>
    <net.sf.taverna.t2.workflowmodel.processor.activity.config.ActivityInputPortDefinitionBean>
      <handledReferenceSchemes />
      <translatedElementType>java.lang.String</translatedElementType>
      <allowsLiteralValues>true</allowsLiteralValues>
      <name>stringlist</name>
      <depth>1</depth>
      <mimeTypes>
        <string>l('text/plain')</string>
      </mimeTypes>
    </net.sf.taverna.t2.workflowmodel.processor.activity.config.ActivityInputPortDefinitionBean>
  </inputs>
  <outputs>
    <net.sf.taverna.t2.workflowmodel.processor.activity.config.ActivityOutputPortDefinitionBean>
      <granularDepth>1</granularDepth>
      <name>strippedlist</name>
      <depth>1</depth>
      <mimeTypes>
        <string>l('text/plain')</string>
      </mimeTypes>
    </net.sf.taverna.t2.workflowmodel.processor.activity.config.ActivityOutputPortDefinitionBean>
  </outputs>
</net.sf.taverna.t2.activities.localworker.LocalworkerActivityConfigurationBean></configBean><annotations /></activity></activities><dispatchStack><dispatchLayer><raven><group>net.sf.taverna.t2.core</group><artifact>workflowmodel-impl</artifact><version>1.2</version></raven><class>net.sf.taverna.t2.workflowmodel.processor.dispatch.layers.Parallelize</class><configBean encoding="xstream"><net.sf.taverna.t2.workflowmodel.processor.dispatch.layers.ParallelizeConfig xmlns="">
  <maxJobs>1</maxJobs>
</net.sf.taverna.t2.workflowmodel.processor.dispatch.layers.ParallelizeConfig></configBean></dispatchLayer><dispatchLayer><raven><group>net.sf.taverna.t2.core</group><artifact>workflowmodel-impl</artifact><version>1.2</version></raven><class>net.sf.taverna.t2.workflowmodel.processor.dispatch.layers.ErrorBounce</class><configBean encoding="xstream"><null xmlns="" /></configBean></dispatchLayer><dispatchLayer><raven><group>net.sf.taverna.t2.core</group><artifact>workflowmodel-impl</artifact><version>1.2</version></raven><class>net.sf.taverna.t2.workflowmodel.processor.dispatch.layers.Failover</class><configBean encoding="xstream"><null xmlns="" /></configBean></dispatchLayer><dispatchLayer><raven><group>net.sf.taverna.t2.core</group><artifact>workflowmodel-impl</artifact><version>1.2</version></raven><class>net.sf.taverna.t2.workflowmodel.processor.dispatch.layers.Retry</class><configBean encoding="xstream"><net.sf.taverna.t2.workflowmodel.processor.dispatch.layers.RetryConfig xmlns="">
  <backoffFactor>1.0</backoffFactor>
  <initialDelay>1000</initialDelay>
  <maxDelay>5000</maxDelay>
  <maxRetries>0</maxRetries>
</net.sf.taverna.t2.workflowmodel.processor.dispatch.layers.RetryConfig></configBean></dispatchLayer><dispatchLayer><raven><group>net.sf.taverna.t2.core</group><artifact>workflowmodel-impl</artifact><version>1.2</version></raven><class>net.sf.taverna.t2.workflowmodel.processor.dispatch.layers.Invoke</class><configBean encoding="xstream"><null xmlns="" /></configBean></dispatchLayer></dispatchStack><iterationStrategyStack><iteration><strategy><cross><port name="stringlist" depth="1" /></cross></strategy></iteration></iterationStrategyStack></processor><processor><name>mergeCompIds</name><inputPorts><port><name>compIds</name><depth>1</depth></port><port><name>outsideCompIds</name><depth>1</depth></port></inputPorts><outputPorts><port><name>finalCompIds</name><depth>1</depth><granularDepth>1</granularDepth></port></outputPorts><annotations /><activities><activity><raven><group>net.sf.taverna.t2.activities</group><artifact>beanshell-activity</artifact><version>1.2</version></raven><class>net.sf.taverna.t2.activities.beanshell.BeanshellActivity</class><inputMap><map from="compIds" to="compIds" /><map from="outsideCompIds" to="outsideCompIds" /></inputMap><outputMap><map from="finalCompIds" to="finalCompIds" /></outputMap><configBean encoding="xstream"><net.sf.taverna.t2.activities.beanshell.BeanshellActivityConfigurationBean xmlns="">
  <script>//Output
finalCompIds = new ArrayList();

//Copy items into final list
for(int i = 0; i &lt; compIds.size(); i++)
{
  String compId = compIds.get(i);
  finalCompIds.add(compId);
}

//Copy outside compIds into final list
for(int x = 0; x &lt; outsideCompIds.size(); x++)
{
  String outsideCompId = outsideCompIds.get(x);
  if(!finalCompIds.contains(outsideCompId))
    finalCompIds.add(outsideCompId);
}</script>
  <dependencies />
  <classLoaderSharing>workflow</classLoaderSharing>
  <localDependencies />
  <artifactDependencies />
  <inputs>
    <net.sf.taverna.t2.workflowmodel.processor.activity.config.ActivityInputPortDefinitionBean>
      <handledReferenceSchemes />
      <translatedElementType>java.lang.String</translatedElementType>
      <allowsLiteralValues>true</allowsLiteralValues>
      <name>compIds</name>
      <depth>1</depth>
      <mimeTypes>
        <string>text/plain</string>
      </mimeTypes>
    </net.sf.taverna.t2.workflowmodel.processor.activity.config.ActivityInputPortDefinitionBean>
    <net.sf.taverna.t2.workflowmodel.processor.activity.config.ActivityInputPortDefinitionBean>
      <handledReferenceSchemes />
      <translatedElementType>java.lang.String</translatedElementType>
      <allowsLiteralValues>true</allowsLiteralValues>
      <name>outsideCompIds</name>
      <depth>1</depth>
      <mimeTypes>
        <string>text/plain</string>
      </mimeTypes>
    </net.sf.taverna.t2.workflowmodel.processor.activity.config.ActivityInputPortDefinitionBean>
  </inputs>
  <outputs>
    <net.sf.taverna.t2.workflowmodel.processor.activity.config.ActivityOutputPortDefinitionBean>
      <granularDepth>1</granularDepth>
      <name>finalCompIds</name>
      <depth>1</depth>
      <mimeTypes />
    </net.sf.taverna.t2.workflowmodel.processor.activity.config.ActivityOutputPortDefinitionBean>
  </outputs>
</net.sf.taverna.t2.activities.beanshell.BeanshellActivityConfigurationBean></configBean><annotations /></activity></activities><dispatchStack><dispatchLayer><raven><group>net.sf.taverna.t2.core</group><artifact>workflowmodel-impl</artifact><version>1.2</version></raven><class>net.sf.taverna.t2.workflowmodel.processor.dispatch.layers.Parallelize</class><configBean encoding="xstream"><net.sf.taverna.t2.workflowmodel.processor.dispatch.layers.ParallelizeConfig xmlns="">
  <maxJobs>1</maxJobs>
</net.sf.taverna.t2.workflowmodel.processor.dispatch.layers.ParallelizeConfig></configBean></dispatchLayer><dispatchLayer><raven><group>net.sf.taverna.t2.core</group><artifact>workflowmodel-impl</artifact><version>1.2</version></raven><class>net.sf.taverna.t2.workflowmodel.processor.dispatch.layers.ErrorBounce</class><configBean encoding="xstream"><null xmlns="" /></configBean></dispatchLayer><dispatchLayer><raven><group>net.sf.taverna.t2.core</group><artifact>workflowmodel-impl</artifact><version>1.2</version></raven><class>net.sf.taverna.t2.workflowmodel.processor.dispatch.layers.Failover</class><configBean encoding="xstream"><null xmlns="" /></configBean></dispatchLayer><dispatchLayer><raven><group>net.sf.taverna.t2.core</group><artifact>workflowmodel-impl</artifact><version>1.2</version></raven><class>net.sf.taverna.t2.workflowmodel.processor.dispatch.layers.Retry</class><configBean encoding="xstream"><net.sf.taverna.t2.workflowmodel.processor.dispatch.layers.RetryConfig xmlns="">
  <backoffFactor>1.0</backoffFactor>
  <initialDelay>1000</initialDelay>
  <maxDelay>5000</maxDelay>
  <maxRetries>0</maxRetries>
</net.sf.taverna.t2.workflowmodel.processor.dispatch.layers.RetryConfig></configBean></dispatchLayer><dispatchLayer><raven><group>net.sf.taverna.t2.core</group><artifact>workflowmodel-impl</artifact><version>1.2</version></raven><class>net.sf.taverna.t2.workflowmodel.processor.dispatch.layers.Invoke</class><configBean encoding="xstream"><null xmlns="" /></configBean></dispatchLayer></dispatchStack><iterationStrategyStack><iteration><strategy><cross><port name="compIds" depth="1" /><port name="outsideCompIds" depth="1" /></cross></strategy></iteration></iterationStrategyStack></processor><processor><name>createCompartments</name><inputPorts><port><name>compMetaId</name><depth>0</depth></port><port><name>compName</name><depth>0</depth></port><port><name>outsideCompId</name><depth>0</depth></port><port><name>compSboTerm</name><depth>0</depth></port><port><name>compGoId</name><depth>0</depth></port><port><name>compId</name><depth>0</depth></port></inputPorts><outputPorts><port><name>compartment</name><depth>0</depth><granularDepth>0</granularDepth></port></outputPorts><annotations /><activities><activity><raven><group>net.sf.taverna.t2.activities</group><artifact>dataflow-activity</artifact><version>1.2</version></raven><class>net.sf.taverna.t2.activities.dataflow.DataflowActivity</class><inputMap><map from="compGoId" to="compGoId" /><map from="compId" to="compId" /><map from="compSboTerm" to="compSboTerm" /><map from="outsideCompId" to="outsideCompId" /><map from="compName" to="compName" /><map from="compMetaId" to="compMetaId" /></inputMap><outputMap><map from="compartment" to="compartment" /></outputMap><configBean encoding="dataflow"><dataflow ref="499f9970-77b9-454b-8576-50c8e1d8bf79" /></configBean><annotations /></activity></activities><dispatchStack><dispatchLayer><raven><group>net.sf.taverna.t2.core</group><artifact>workflowmodel-impl</artifact><version>1.2</version></raven><class>net.sf.taverna.t2.workflowmodel.processor.dispatch.layers.Parallelize</class><configBean encoding="xstream"><net.sf.taverna.t2.workflowmodel.processor.dispatch.layers.ParallelizeConfig xmlns="">
  <maxJobs>1</maxJobs>
</net.sf.taverna.t2.workflowmodel.processor.dispatch.layers.ParallelizeConfig></configBean></dispatchLayer><dispatchLayer><raven><group>net.sf.taverna.t2.core</group><artifact>workflowmodel-impl</artifact><version>1.2</version></raven><class>net.sf.taverna.t2.workflowmodel.processor.dispatch.layers.ErrorBounce</class><configBean encoding="xstream"><null xmlns="" /></configBean></dispatchLayer><dispatchLayer><raven><group>net.sf.taverna.t2.core</group><artifact>workflowmodel-impl</artifact><version>1.2</version></raven><class>net.sf.taverna.t2.workflowmodel.processor.dispatch.layers.Failover</class><configBean encoding="xstream"><null xmlns="" /></configBean></dispatchLayer><dispatchLayer><raven><group>net.sf.taverna.t2.core</group><artifact>workflowmodel-impl</artifact><version>1.2</version></raven><class>net.sf.taverna.t2.workflowmodel.processor.dispatch.layers.Retry</class><configBean encoding="xstream"><net.sf.taverna.t2.workflowmodel.processor.dispatch.layers.RetryConfig xmlns="">
  <backoffFactor>1.0</backoffFactor>
  <initialDelay>1000</initialDelay>
  <maxDelay>5000</maxDelay>
  <maxRetries>0</maxRetries>
</net.sf.taverna.t2.workflowmodel.processor.dispatch.layers.RetryConfig></configBean></dispatchLayer><dispatchLayer><raven><group>net.sf.taverna.t2.core</group><artifact>workflowmodel-impl</artifact><version>1.2</version></raven><class>net.sf.taverna.t2.workflowmodel.processor.dispatch.layers.Invoke</class><configBean encoding="xstream"><null xmlns="" /></configBean></dispatchLayer></dispatchStack><iterationStrategyStack><iteration><strategy><dot><port name="compMetaId" depth="0" /><port name="compName" depth="0" /><port name="outsideCompId" depth="0" /><port name="compSboTerm" depth="0" /><port name="compGoId" depth="0" /><port name="compId" depth="0" /></dot></strategy></iteration></iterationStrategyStack></processor><processor><name>createCompMetaId</name><inputPorts><port><name>compId</name><depth>0</depth></port></inputPorts><outputPorts><port><name>compMetaId</name><depth>0</depth><granularDepth>0</granularDepth></port></outputPorts><annotations /><activities><activity><raven><group>net.sf.taverna.t2.activities</group><artifact>beanshell-activity</artifact><version>1.2</version></raven><class>net.sf.taverna.t2.activities.beanshell.BeanshellActivity</class><inputMap><map from="compId" to="compId" /></inputMap><outputMap><map from="compMetaId" to="compMetaId" /></outputMap><configBean encoding="xstream"><net.sf.taverna.t2.activities.beanshell.BeanshellActivityConfigurationBean xmlns="">
  <script>String compMetaId = "metaid_" + compId;</script>
  <dependencies />
  <classLoaderSharing>workflow</classLoaderSharing>
  <localDependencies />
  <artifactDependencies />
  <inputs>
    <net.sf.taverna.t2.workflowmodel.processor.activity.config.ActivityInputPortDefinitionBean>
      <handledReferenceSchemes />
      <translatedElementType>java.lang.String</translatedElementType>
      <allowsLiteralValues>true</allowsLiteralValues>
      <name>compId</name>
      <depth>0</depth>
      <mimeTypes>
        <string>text/plain</string>
      </mimeTypes>
    </net.sf.taverna.t2.workflowmodel.processor.activity.config.ActivityInputPortDefinitionBean>
  </inputs>
  <outputs>
    <net.sf.taverna.t2.workflowmodel.processor.activity.config.ActivityOutputPortDefinitionBean>
      <granularDepth>0</granularDepth>
      <name>compMetaId</name>
      <depth>0</depth>
      <mimeTypes />
    </net.sf.taverna.t2.workflowmodel.processor.activity.config.ActivityOutputPortDefinitionBean>
  </outputs>
</net.sf.taverna.t2.activities.beanshell.BeanshellActivityConfigurationBean></configBean><annotations /></activity></activities><dispatchStack><dispatchLayer><raven><group>net.sf.taverna.t2.core</group><artifact>workflowmodel-impl</artifact><version>1.2</version></raven><class>net.sf.taverna.t2.workflowmodel.processor.dispatch.layers.Parallelize</class><configBean encoding="xstream"><net.sf.taverna.t2.workflowmodel.processor.dispatch.layers.ParallelizeConfig xmlns="">
  <maxJobs>1</maxJobs>
</net.sf.taverna.t2.workflowmodel.processor.dispatch.layers.ParallelizeConfig></configBean></dispatchLayer><dispatchLayer><raven><group>net.sf.taverna.t2.core</group><artifact>workflowmodel-impl</artifact><version>1.2</version></raven><class>net.sf.taverna.t2.workflowmodel.processor.dispatch.layers.ErrorBounce</class><configBean encoding="xstream"><null xmlns="" /></configBean></dispatchLayer><dispatchLayer><raven><group>net.sf.taverna.t2.core</group><artifact>workflowmodel-impl</artifact><version>1.2</version></raven><class>net.sf.taverna.t2.workflowmodel.processor.dispatch.layers.Failover</class><configBean encoding="xstream"><null xmlns="" /></configBean></dispatchLayer><dispatchLayer><raven><group>net.sf.taverna.t2.core</group><artifact>workflowmodel-impl</artifact><version>1.2</version></raven><class>net.sf.taverna.t2.workflowmodel.processor.dispatch.layers.Retry</class><configBean encoding="xstream"><net.sf.taverna.t2.workflowmodel.processor.dispatch.layers.RetryConfig xmlns="">
  <backoffFactor>1.0</backoffFactor>
  <initialDelay>1000</initialDelay>
  <maxDelay>5000</maxDelay>
  <maxRetries>0</maxRetries>
</net.sf.taverna.t2.workflowmodel.processor.dispatch.layers.RetryConfig></configBean></dispatchLayer><dispatchLayer><raven><group>net.sf.taverna.t2.core</group><artifact>workflowmodel-impl</artifact><version>1.2</version></raven><class>net.sf.taverna.t2.workflowmodel.processor.dispatch.layers.Invoke</class><configBean encoding="xstream"><null xmlns="" /></configBean></dispatchLayer></dispatchStack><iterationStrategyStack><iteration><strategy><cross><port name="compId" depth="0" /></cross></strategy></iteration></iterationStrategyStack></processor><processor><name>getCompNameById</name><inputPorts><port><name>compartmentId</name><depth>0</depth></port></inputPorts><outputPorts><port><name>getCompartmentNameByIdReturn</name><depth>0</depth><granularDepth>0</granularDepth></port></outputPorts><annotations /><activities><activity><raven><group>net.sf.taverna.t2.activities</group><artifact>wsdl-activity</artifact><version>1.2</version></raven><class>net.sf.taverna.t2.activities.wsdl.WSDLActivity</class><inputMap><map from="compartmentId" to="compartmentId" /></inputMap><outputMap><map from="getCompartmentNameByIdReturn" to="getCompartmentNameByIdReturn" /></outputMap><configBean encoding="xstream"><net.sf.taverna.t2.activities.wsdl.WSDLActivityConfigurationBean xmlns="">
  <wsdl>http://dbk-ed.mib.man.ac.uk:8080/YeastMetabolicNetwork/services/YeastMetabolicNetwork?wsdl</wsdl>
  <operation>getCompartmentNameById</operation>
</net.sf.taverna.t2.activities.wsdl.WSDLActivityConfigurationBean></configBean><annotations /></activity></activities><dispatchStack><dispatchLayer><raven><group>net.sf.taverna.t2.core</group><artifact>workflowmodel-impl</artifact><version>1.2</version></raven><class>net.sf.taverna.t2.workflowmodel.processor.dispatch.layers.Parallelize</class><configBean encoding="xstream"><net.sf.taverna.t2.workflowmodel.processor.dispatch.layers.ParallelizeConfig xmlns="">
  <maxJobs>1</maxJobs>
</net.sf.taverna.t2.workflowmodel.processor.dispatch.layers.ParallelizeConfig></configBean></dispatchLayer><dispatchLayer><raven><group>net.sf.taverna.t2.core</group><artifact>workflowmodel-impl</artifact><version>1.2</version></raven><class>net.sf.taverna.t2.workflowmodel.processor.dispatch.layers.ErrorBounce</class><configBean encoding="xstream"><null xmlns="" /></configBean></dispatchLayer><dispatchLayer><raven><group>net.sf.taverna.t2.core</group><artifact>workflowmodel-impl</artifact><version>1.2</version></raven><class>net.sf.taverna.t2.workflowmodel.processor.dispatch.layers.Failover</class><configBean encoding="xstream"><null xmlns="" /></configBean></dispatchLayer><dispatchLayer><raven><group>net.sf.taverna.t2.core</group><artifact>workflowmodel-impl</artifact><version>1.2</version></raven><class>net.sf.taverna.t2.workflowmodel.processor.dispatch.layers.Retry</class><configBean encoding="xstream"><net.sf.taverna.t2.workflowmodel.processor.dispatch.layers.RetryConfig xmlns="">
  <backoffFactor>1.0</backoffFactor>
  <initialDelay>1000</initialDelay>
  <maxDelay>5000</maxDelay>
  <maxRetries>0</maxRetries>
</net.sf.taverna.t2.workflowmodel.processor.dispatch.layers.RetryConfig></configBean></dispatchLayer><dispatchLayer><raven><group>net.sf.taverna.t2.core</group><artifact>workflowmodel-impl</artifact><version>1.2</version></raven><class>net.sf.taverna.t2.workflowmodel.processor.dispatch.layers.Invoke</class><configBean encoding="xstream"><null xmlns="" /></configBean></dispatchLayer></dispatchStack><iterationStrategyStack><iteration><strategy><cross><port name="compartmentId" depth="0" /></cross></strategy></iteration></iterationStrategyStack></processor><processor><name>getOutsideCompById</name><inputPorts><port><name>compartmentId</name><depth>0</depth></port></inputPorts><outputPorts><port><name>getOutsideCompartmentByIdReturn</name><depth>0</depth><granularDepth>0</granularDepth></port></outputPorts><annotations /><activities><activity><raven><group>net.sf.taverna.t2.activities</group><artifact>wsdl-activity</artifact><version>1.2</version></raven><class>net.sf.taverna.t2.activities.wsdl.WSDLActivity</class><inputMap><map from="compartmentId" to="compartmentId" /></inputMap><outputMap><map from="getOutsideCompartmentByIdReturn" to="getOutsideCompartmentByIdReturn" /></outputMap><configBean encoding="xstream"><net.sf.taverna.t2.activities.wsdl.WSDLActivityConfigurationBean xmlns="">
  <wsdl>http://dbk-ed.mib.man.ac.uk:8080/YeastMetabolicNetwork/services/YeastMetabolicNetwork?wsdl</wsdl>
  <operation>getOutsideCompartmentById</operation>
</net.sf.taverna.t2.activities.wsdl.WSDLActivityConfigurationBean></configBean><annotations /></activity></activities><dispatchStack><dispatchLayer><raven><group>net.sf.taverna.t2.core</group><artifact>workflowmodel-impl</artifact><version>1.2</version></raven><class>net.sf.taverna.t2.workflowmodel.processor.dispatch.layers.Parallelize</class><configBean encoding="xstream"><net.sf.taverna.t2.workflowmodel.processor.dispatch.layers.ParallelizeConfig xmlns="">
  <maxJobs>1</maxJobs>
</net.sf.taverna.t2.workflowmodel.processor.dispatch.layers.ParallelizeConfig></configBean></dispatchLayer><dispatchLayer><raven><group>net.sf.taverna.t2.core</group><artifact>workflowmodel-impl</artifact><version>1.2</version></raven><class>net.sf.taverna.t2.workflowmodel.processor.dispatch.layers.ErrorBounce</class><configBean encoding="xstream"><null xmlns="" /></configBean></dispatchLayer><dispatchLayer><raven><group>net.sf.taverna.t2.core</group><artifact>workflowmodel-impl</artifact><version>1.2</version></raven><class>net.sf.taverna.t2.workflowmodel.processor.dispatch.layers.Failover</class><configBean encoding="xstream"><null xmlns="" /></configBean></dispatchLayer><dispatchLayer><raven><group>net.sf.taverna.t2.core</group><artifact>workflowmodel-impl</artifact><version>1.2</version></raven><class>net.sf.taverna.t2.workflowmodel.processor.dispatch.layers.Retry</class><configBean encoding="xstream"><net.sf.taverna.t2.workflowmodel.processor.dispatch.layers.RetryConfig xmlns="">
  <backoffFactor>1.0</backoffFactor>
  <initialDelay>1000</initialDelay>
  <maxDelay>5000</maxDelay>
  <maxRetries>0</maxRetries>
</net.sf.taverna.t2.workflowmodel.processor.dispatch.layers.RetryConfig></configBean></dispatchLayer><dispatchLayer><raven><group>net.sf.taverna.t2.core</group><artifact>workflowmodel-impl</artifact><version>1.2</version></raven><class>net.sf.taverna.t2.workflowmodel.processor.dispatch.layers.Invoke</class><configBean encoding="xstream"><null xmlns="" /></configBean></dispatchLayer></dispatchStack><iterationStrategyStack><iteration><strategy><cross><port name="compartmentId" depth="0" /></cross></strategy></iteration></iterationStrategyStack></processor><processor><name>getSboTermByCompId</name><inputPorts><port><name>compartmentId</name><depth>0</depth></port></inputPorts><outputPorts><port><name>getSboTermByCompartmentIdReturn</name><depth>0</depth><granularDepth>0</granularDepth></port></outputPorts><annotations /><activities><activity><raven><group>net.sf.taverna.t2.activities</group><artifact>wsdl-activity</artifact><version>1.2</version></raven><class>net.sf.taverna.t2.activities.wsdl.WSDLActivity</class><inputMap><map from="compartmentId" to="compartmentId" /></inputMap><outputMap><map from="getSboTermByCompartmentIdReturn" to="getSboTermByCompartmentIdReturn" /></outputMap><configBean encoding="xstream"><net.sf.taverna.t2.activities.wsdl.WSDLActivityConfigurationBean xmlns="">
  <wsdl>http://dbk-ed.mib.man.ac.uk:8080/YeastMetabolicNetwork/services/YeastMetabolicNetwork?wsdl</wsdl>
  <operation>getSboTermByCompartmentId</operation>
</net.sf.taverna.t2.activities.wsdl.WSDLActivityConfigurationBean></configBean><annotations /></activity></activities><dispatchStack><dispatchLayer><raven><group>net.sf.taverna.t2.core</group><artifact>workflowmodel-impl</artifact><version>1.2</version></raven><class>net.sf.taverna.t2.workflowmodel.processor.dispatch.layers.Parallelize</class><configBean encoding="xstream"><net.sf.taverna.t2.workflowmodel.processor.dispatch.layers.ParallelizeConfig xmlns="">
  <maxJobs>1</maxJobs>
</net.sf.taverna.t2.workflowmodel.processor.dispatch.layers.ParallelizeConfig></configBean></dispatchLayer><dispatchLayer><raven><group>net.sf.taverna.t2.core</group><artifact>workflowmodel-impl</artifact><version>1.2</version></raven><class>net.sf.taverna.t2.workflowmodel.processor.dispatch.layers.ErrorBounce</class><configBean encoding="xstream"><null xmlns="" /></configBean></dispatchLayer><dispatchLayer><raven><group>net.sf.taverna.t2.core</group><artifact>workflowmodel-impl</artifact><version>1.2</version></raven><class>net.sf.taverna.t2.workflowmodel.processor.dispatch.layers.Failover</class><configBean encoding="xstream"><null xmlns="" /></configBean></dispatchLayer><dispatchLayer><raven><group>net.sf.taverna.t2.core</group><artifact>workflowmodel-impl</artifact><version>1.2</version></raven><class>net.sf.taverna.t2.workflowmodel.processor.dispatch.layers.Retry</class><configBean encoding="xstream"><net.sf.taverna.t2.workflowmodel.processor.dispatch.layers.RetryConfig xmlns="">
  <backoffFactor>1.0</backoffFactor>
  <initialDelay>1000</initialDelay>
  <maxDelay>5000</maxDelay>
  <maxRetries>0</maxRetries>
</net.sf.taverna.t2.workflowmodel.processor.dispatch.layers.RetryConfig></configBean></dispatchLayer><dispatchLayer><raven><group>net.sf.taverna.t2.core</group><artifact>workflowmodel-impl</artifact><version>1.2</version></raven><class>net.sf.taverna.t2.workflowmodel.processor.dispatch.layers.Invoke</class><configBean encoding="xstream"><null xmlns="" /></configBean></dispatchLayer></dispatchStack><iterationStrategyStack><iteration><strategy><cross><port name="compartmentId" depth="0" /></cross></strategy></iteration></iterationStrategyStack></processor><processor><name>getGOId</name><inputPorts><port><name>compartmentId</name><depth>0</depth></port></inputPorts><outputPorts><port><name>getGOIdByIdReturn</name><depth>0</depth><granularDepth>0</granularDepth></port></outputPorts><annotations /><activities><activity><raven><group>net.sf.taverna.t2.activities</group><artifact>wsdl-activity</artifact><version>1.2</version></raven><class>net.sf.taverna.t2.activities.wsdl.WSDLActivity</class><inputMap><map from="compartmentId" to="compartmentId" /></inputMap><outputMap><map from="getGOIdByIdReturn" to="getGOIdByIdReturn" /></outputMap><configBean encoding="xstream"><net.sf.taverna.t2.activities.wsdl.WSDLActivityConfigurationBean xmlns="">
  <wsdl>http://dbk-ed.mib.man.ac.uk:8080/YeastMetabolicNetwork/services/YeastMetabolicNetwork?wsdl</wsdl>
  <operation>getGOIdById</operation>
</net.sf.taverna.t2.activities.wsdl.WSDLActivityConfigurationBean></configBean><annotations /></activity></activities><dispatchStack><dispatchLayer><raven><group>net.sf.taverna.t2.core</group><artifact>workflowmodel-impl</artifact><version>1.2</version></raven><class>net.sf.taverna.t2.workflowmodel.processor.dispatch.layers.Parallelize</class><configBean encoding="xstream"><net.sf.taverna.t2.workflowmodel.processor.dispatch.layers.ParallelizeConfig xmlns="">
  <maxJobs>1</maxJobs>
</net.sf.taverna.t2.workflowmodel.processor.dispatch.layers.ParallelizeConfig></configBean></dispatchLayer><dispatchLayer><raven><group>net.sf.taverna.t2.core</group><artifact>workflowmodel-impl</artifact><version>1.2</version></raven><class>net.sf.taverna.t2.workflowmodel.processor.dispatch.layers.ErrorBounce</class><configBean encoding="xstream"><null xmlns="" /></configBean></dispatchLayer><dispatchLayer><raven><group>net.sf.taverna.t2.core</group><artifact>workflowmodel-impl</artifact><version>1.2</version></raven><class>net.sf.taverna.t2.workflowmodel.processor.dispatch.layers.Failover</class><configBean encoding="xstream"><null xmlns="" /></configBean></dispatchLayer><dispatchLayer><raven><group>net.sf.taverna.t2.core</group><artifact>workflowmodel-impl</artifact><version>1.2</version></raven><class>net.sf.taverna.t2.workflowmodel.processor.dispatch.layers.Retry</class><configBean encoding="xstream"><net.sf.taverna.t2.workflowmodel.processor.dispatch.layers.RetryConfig xmlns="">
  <backoffFactor>1.0</backoffFactor>
  <initialDelay>1000</initialDelay>
  <maxDelay>5000</maxDelay>
  <maxRetries>0</maxRetries>
</net.sf.taverna.t2.workflowmodel.processor.dispatch.layers.RetryConfig></configBean></dispatchLayer><dispatchLayer><raven><group>net.sf.taverna.t2.core</group><artifact>workflowmodel-impl</artifact><version>1.2</version></raven><class>net.sf.taverna.t2.workflowmodel.processor.dispatch.layers.Invoke</class><configBean encoding="xstream"><null xmlns="" /></configBean></dispatchLayer></dispatchStack><iterationStrategyStack><iteration><strategy><cross><port name="compartmentId" depth="0" /></cross></strategy></iteration></iterationStrategyStack></processor><processor><name>createModel</name><inputPorts><port><name>modelName</name><depth>0</depth></port><port><name>modelId</name><depth>0</depth></port><port><name>modelMetaId</name><depth>0</depth></port></inputPorts><outputPorts><port><name>model</name><depth>0</depth><granularDepth>0</granularDepth></port></outputPorts><annotations /><activities><activity><raven><group>net.sf.taverna.t2.activities</group><artifact>dataflow-activity</artifact><version>1.2</version></raven><class>net.sf.taverna.t2.activities.dataflow.DataflowActivity</class><inputMap><map from="modelId" to="modelId" /><map from="modelName" to="modelName" /><map from="modelMetaId" to="modelMetaId" /></inputMap><outputMap><map from="model" to="model" /></outputMap><configBean encoding="dataflow"><dataflow ref="7a9af553-08e5-4c54-beec-e4740cf268c5" /></configBean><annotations /></activity></activities><dispatchStack><dispatchLayer><raven><group>net.sf.taverna.t2.core</group><artifact>workflowmodel-impl</artifact><version>1.2</version></raven><class>net.sf.taverna.t2.workflowmodel.processor.dispatch.layers.Parallelize</class><configBean encoding="xstream"><net.sf.taverna.t2.workflowmodel.processor.dispatch.layers.ParallelizeConfig xmlns="">
  <maxJobs>1</maxJobs>
</net.sf.taverna.t2.workflowmodel.processor.dispatch.layers.ParallelizeConfig></configBean></dispatchLayer><dispatchLayer><raven><group>net.sf.taverna.t2.core</group><artifact>workflowmodel-impl</artifact><version>1.2</version></raven><class>net.sf.taverna.t2.workflowmodel.processor.dispatch.layers.ErrorBounce</class><configBean encoding="xstream"><null xmlns="" /></configBean></dispatchLayer><dispatchLayer><raven><group>net.sf.taverna.t2.core</group><artifact>workflowmodel-impl</artifact><version>1.2</version></raven><class>net.sf.taverna.t2.workflowmodel.processor.dispatch.layers.Failover</class><configBean encoding="xstream"><null xmlns="" /></configBean></dispatchLayer><dispatchLayer><raven><group>net.sf.taverna.t2.core</group><artifact>workflowmodel-impl</artifact><version>1.2</version></raven><class>net.sf.taverna.t2.workflowmodel.processor.dispatch.layers.Retry</class><configBean encoding="xstream"><net.sf.taverna.t2.workflowmodel.processor.dispatch.layers.RetryConfig xmlns="">
  <backoffFactor>1.0</backoffFactor>
  <initialDelay>1000</initialDelay>
  <maxDelay>5000</maxDelay>
  <maxRetries>0</maxRetries>
</net.sf.taverna.t2.workflowmodel.processor.dispatch.layers.RetryConfig></configBean></dispatchLayer><dispatchLayer><raven><group>net.sf.taverna.t2.core</group><artifact>workflowmodel-impl</artifact><version>1.2</version></raven><class>net.sf.taverna.t2.workflowmodel.processor.dispatch.layers.Invoke</class><configBean encoding="xstream"><null xmlns="" /></configBean></dispatchLayer></dispatchStack><iterationStrategyStack><iteration><strategy><cross><port name="modelName" depth="0" /><port name="modelId" depth="0" /><port name="modelMetaId" depth="0" /></cross></strategy></iteration></iterationStrategyStack></processor><processor><name>tag</name><inputPorts /><outputPorts><port><name>value</name><depth>0</depth><granularDepth>0</granularDepth></port></outputPorts><annotations /><activities><activity><raven><group>net.sf.taverna.t2.activities</group><artifact>stringconstant-activity</artifact><version>1.2</version></raven><class>net.sf.taverna.t2.activities.stringconstant.StringConstantActivity</class><inputMap /><outputMap><map from="value" to="value" /></outputMap><configBean encoding="xstream"><net.sf.taverna.t2.activities.stringconstant.StringConstantConfigurationBean xmlns="">
  <value>glycolysis</value>
</net.sf.taverna.t2.activities.stringconstant.StringConstantConfigurationBean></configBean><annotations /></activity></activities><dispatchStack><dispatchLayer><raven><group>net.sf.taverna.t2.core</group><artifact>workflowmodel-impl</artifact><version>1.2</version></raven><class>net.sf.taverna.t2.workflowmodel.processor.dispatch.layers.Parallelize</class><configBean encoding="xstream"><net.sf.taverna.t2.workflowmodel.processor.dispatch.layers.ParallelizeConfig xmlns="">
  <maxJobs>1</maxJobs>
</net.sf.taverna.t2.workflowmodel.processor.dispatch.layers.ParallelizeConfig></configBean></dispatchLayer><dispatchLayer><raven><group>net.sf.taverna.t2.core</group><artifact>workflowmodel-impl</artifact><version>1.2</version></raven><class>net.sf.taverna.t2.workflowmodel.processor.dispatch.layers.ErrorBounce</class><configBean encoding="xstream"><null xmlns="" /></configBean></dispatchLayer><dispatchLayer><raven><group>net.sf.taverna.t2.core</group><artifact>workflowmodel-impl</artifact><version>1.2</version></raven><class>net.sf.taverna.t2.workflowmodel.processor.dispatch.layers.Failover</class><configBean encoding="xstream"><null xmlns="" /></configBean></dispatchLayer><dispatchLayer><raven><group>net.sf.taverna.t2.core</group><artifact>workflowmodel-impl</artifact><version>1.2</version></raven><class>net.sf.taverna.t2.workflowmodel.processor.dispatch.layers.Retry</class><configBean encoding="xstream"><net.sf.taverna.t2.workflowmodel.processor.dispatch.layers.RetryConfig xmlns="">
  <backoffFactor>1.0</backoffFactor>
  <initialDelay>1000</initialDelay>
  <maxDelay>5000</maxDelay>
  <maxRetries>0</maxRetries>
</net.sf.taverna.t2.workflowmodel.processor.dispatch.layers.RetryConfig></configBean></dispatchLayer><dispatchLayer><raven><group>net.sf.taverna.t2.core</group><artifact>workflowmodel-impl</artifact><version>1.2</version></raven><class>net.sf.taverna.t2.workflowmodel.processor.dispatch.layers.Invoke</class><configBean encoding="xstream"><null xmlns="" /></configBean></dispatchLayer></dispatchStack><iterationStrategyStack><iteration><strategy /></iteration></iterationStrategyStack></processor><processor><name>modelId</name><inputPorts /><outputPorts><port><name>value</name><depth>0</depth><granularDepth>0</granularDepth></port></outputPorts><annotations /><activities><activity><raven><group>net.sf.taverna.t2.activities</group><artifact>stringconstant-activity</artifact><version>1.2</version></raven><class>net.sf.taverna.t2.activities.stringconstant.StringConstantActivity</class><inputMap /><outputMap><map from="value" to="value" /></outputMap><configBean encoding="xstream"><net.sf.taverna.t2.activities.stringconstant.StringConstantConfigurationBean xmlns="">
  <value>taverna1</value>
</net.sf.taverna.t2.activities.stringconstant.StringConstantConfigurationBean></configBean><annotations /></activity></activities><dispatchStack><dispatchLayer><raven><group>net.sf.taverna.t2.core</group><artifact>workflowmodel-impl</artifact><version>1.2</version></raven><class>net.sf.taverna.t2.workflowmodel.processor.dispatch.layers.Parallelize</class><configBean encoding="xstream"><net.sf.taverna.t2.workflowmodel.processor.dispatch.layers.ParallelizeConfig xmlns="">
  <maxJobs>1</maxJobs>
</net.sf.taverna.t2.workflowmodel.processor.dispatch.layers.ParallelizeConfig></configBean></dispatchLayer><dispatchLayer><raven><group>net.sf.taverna.t2.core</group><artifact>workflowmodel-impl</artifact><version>1.2</version></raven><class>net.sf.taverna.t2.workflowmodel.processor.dispatch.layers.ErrorBounce</class><configBean encoding="xstream"><null xmlns="" /></configBean></dispatchLayer><dispatchLayer><raven><group>net.sf.taverna.t2.core</group><artifact>workflowmodel-impl</artifact><version>1.2</version></raven><class>net.sf.taverna.t2.workflowmodel.processor.dispatch.layers.Failover</class><configBean encoding="xstream"><null xmlns="" /></configBean></dispatchLayer><dispatchLayer><raven><group>net.sf.taverna.t2.core</group><artifact>workflowmodel-impl</artifact><version>1.2</version></raven><class>net.sf.taverna.t2.workflowmodel.processor.dispatch.layers.Retry</class><configBean encoding="xstream"><net.sf.taverna.t2.workflowmodel.processor.dispatch.layers.RetryConfig xmlns="">
  <backoffFactor>1.0</backoffFactor>
  <initialDelay>1000</initialDelay>
  <maxDelay>5000</maxDelay>
  <maxRetries>0</maxRetries>
</net.sf.taverna.t2.workflowmodel.processor.dispatch.layers.RetryConfig></configBean></dispatchLayer><dispatchLayer><raven><group>net.sf.taverna.t2.core</group><artifact>workflowmodel-impl</artifact><version>1.2</version></raven><class>net.sf.taverna.t2.workflowmodel.processor.dispatch.layers.Invoke</class><configBean encoding="xstream"><null xmlns="" /></configBean></dispatchLayer></dispatchStack><iterationStrategyStack><iteration><strategy /></iteration></iterationStrategyStack></processor><processor><name>metaId</name><inputPorts /><outputPorts><port><name>value</name><depth>0</depth><granularDepth>0</granularDepth></port></outputPorts><annotations /><activities><activity><raven><group>net.sf.taverna.t2.activities</group><artifact>stringconstant-activity</artifact><version>1.2</version></raven><class>net.sf.taverna.t2.activities.stringconstant.StringConstantActivity</class><inputMap /><outputMap><map from="value" to="value" /></outputMap><configBean encoding="xstream"><net.sf.taverna.t2.activities.stringconstant.StringConstantConfigurationBean xmlns="">
  <value>taverna1a</value>
</net.sf.taverna.t2.activities.stringconstant.StringConstantConfigurationBean></configBean><annotations /></activity></activities><dispatchStack><dispatchLayer><raven><group>net.sf.taverna.t2.core</group><artifact>workflowmodel-impl</artifact><version>1.2</version></raven><class>net.sf.taverna.t2.workflowmodel.processor.dispatch.layers.Parallelize</class><configBean encoding="xstream"><net.sf.taverna.t2.workflowmodel.processor.dispatch.layers.ParallelizeConfig xmlns="">
  <maxJobs>1</maxJobs>
</net.sf.taverna.t2.workflowmodel.processor.dispatch.layers.ParallelizeConfig></configBean></dispatchLayer><dispatchLayer><raven><group>net.sf.taverna.t2.core</group><artifact>workflowmodel-impl</artifact><version>1.2</version></raven><class>net.sf.taverna.t2.workflowmodel.processor.dispatch.layers.ErrorBounce</class><configBean encoding="xstream"><null xmlns="" /></configBean></dispatchLayer><dispatchLayer><raven><group>net.sf.taverna.t2.core</group><artifact>workflowmodel-impl</artifact><version>1.2</version></raven><class>net.sf.taverna.t2.workflowmodel.processor.dispatch.layers.Failover</class><configBean encoding="xstream"><null xmlns="" /></configBean></dispatchLayer><dispatchLayer><raven><group>net.sf.taverna.t2.core</group><artifact>workflowmodel-impl</artifact><version>1.2</version></raven><class>net.sf.taverna.t2.workflowmodel.processor.dispatch.layers.Retry</class><configBean encoding="xstream"><net.sf.taverna.t2.workflowmodel.processor.dispatch.layers.RetryConfig xmlns="">
  <backoffFactor>1.0</backoffFactor>
  <initialDelay>1000</initialDelay>
  <maxDelay>5000</maxDelay>
  <maxRetries>0</maxRetries>
</net.sf.taverna.t2.workflowmodel.processor.dispatch.layers.RetryConfig></configBean></dispatchLayer><dispatchLayer><raven><group>net.sf.taverna.t2.core</group><artifact>workflowmodel-impl</artifact><version>1.2</version></raven><class>net.sf.taverna.t2.workflowmodel.processor.dispatch.layers.Invoke</class><configBean encoding="xstream"><null xmlns="" /></configBean></dispatchLayer></dispatchStack><iterationStrategyStack><iteration><strategy /></iteration></iterationStrategyStack></processor><processor><name>addCompartmentToModel</name><inputPorts><port><name>modelIn</name><depth>0</depth></port><port><name>compartments</name><depth>1</depth></port></inputPorts><outputPorts /><annotations /><activities><activity><raven><group>net.sf.taverna.t2.activities</group><artifact>dataflow-activity</artifact><version>1.2</version></raven><class>net.sf.taverna.t2.activities.dataflow.DataflowActivity</class><inputMap><map from="modelIn" to="modelIn" /><map from="compartments" to="compartments" /></inputMap><outputMap /><configBean encoding="dataflow"><dataflow ref="b16a3cbc-a99d-477f-a642-ee475c476b1d" /></configBean><annotations /></activity></activities><dispatchStack><dispatchLayer><raven><group>net.sf.taverna.t2.core</group><artifact>workflowmodel-impl</artifact><version>1.2</version></raven><class>net.sf.taverna.t2.workflowmodel.processor.dispatch.layers.Parallelize</class><configBean encoding="xstream"><net.sf.taverna.t2.workflowmodel.processor.dispatch.layers.ParallelizeConfig xmlns="">
  <maxJobs>1</maxJobs>
</net.sf.taverna.t2.workflowmodel.processor.dispatch.layers.ParallelizeConfig></configBean></dispatchLayer><dispatchLayer><raven><group>net.sf.taverna.t2.core</group><artifact>workflowmodel-impl</artifact><version>1.2</version></raven><class>net.sf.taverna.t2.workflowmodel.processor.dispatch.layers.ErrorBounce</class><configBean encoding="xstream"><null xmlns="" /></configBean></dispatchLayer><dispatchLayer><raven><group>net.sf.taverna.t2.core</group><artifact>workflowmodel-impl</artifact><version>1.2</version></raven><class>net.sf.taverna.t2.workflowmodel.processor.dispatch.layers.Failover</class><configBean encoding="xstream"><null xmlns="" /></configBean></dispatchLayer><dispatchLayer><raven><group>net.sf.taverna.t2.core</group><artifact>workflowmodel-impl</artifact><version>1.2</version></raven><class>net.sf.taverna.t2.workflowmodel.processor.dispatch.layers.Retry</class><configBean encoding="xstream"><net.sf.taverna.t2.workflowmodel.processor.dispatch.layers.RetryConfig xmlns="">
  <backoffFactor>1.0</backoffFactor>
  <initialDelay>1000</initialDelay>
  <maxDelay>5000</maxDelay>
  <maxRetries>0</maxRetries>
</net.sf.taverna.t2.workflowmodel.processor.dispatch.layers.RetryConfig></configBean></dispatchLayer><dispatchLayer><raven><group>net.sf.taverna.t2.core</group><artifact>workflowmodel-impl</artifact><version>1.2</version></raven><class>net.sf.taverna.t2.workflowmodel.processor.dispatch.layers.Invoke</class><configBean encoding="xstream"><null xmlns="" /></configBean></dispatchLayer></dispatchStack><iterationStrategyStack><iteration><strategy><dot><port name="modelIn" depth="0" /><port name="compartments" depth="1" /></dot></strategy></iteration></iterationStrategyStack></processor><processor><name>createSpecies</name><inputPorts><port><name>kegg</name><depth>0</depth></port><port><name>chebi</name><depth>0</depth></port><port><name>inchi</name><depth>0</depth></port><port><name>speciesSboTerm</name><depth>0</depth></port><port><name>speciesId</name><depth>0</depth></port><port><name>sgd</name><depth>0</depth></port><port><name>speciesName</name><depth>0</depth></port><port><name>speciesMetaId</name><depth>0</depth></port><port><name>speciesCompId</name><depth>0</depth></port><port><name>uniprot</name><depth>0</depth></port></inputPorts><outputPorts><port><name>species</name><depth>0</depth><granularDepth>0</granularDepth></port></outputPorts><annotations /><activities><activity><raven><group>net.sf.taverna.t2.activities</group><artifact>dataflow-activity</artifact><version>1.2</version></raven><class>net.sf.taverna.t2.activities.dataflow.DataflowActivity</class><inputMap><map from="speciesCompId" to="speciesCompId" /><map from="kegg" to="kegg" /><map from="speciesName" to="speciesName" /><map from="chebi" to="chebi" /><map from="sgd" to="sgd" /><map from="speciesId" to="speciesId" /><map from="inchi" to="inchi" /><map from="speciesSboTerm" to="speciesSboTerm" /><map from="speciesMetaId" to="speciesMetaId" /><map from="uniprot" to="uniprot" /></inputMap><outputMap><map from="species" to="species" /></outputMap><configBean encoding="dataflow"><dataflow ref="0c105ab3-42ec-404c-8c79-d2f99cca8dc9" /></configBean><annotations /></activity></activities><dispatchStack><dispatchLayer><raven><group>net.sf.taverna.t2.core</group><artifact>workflowmodel-impl</artifact><version>1.2</version></raven><class>net.sf.taverna.t2.workflowmodel.processor.dispatch.layers.Parallelize</class><configBean encoding="xstream"><net.sf.taverna.t2.workflowmodel.processor.dispatch.layers.ParallelizeConfig xmlns="">
  <maxJobs>1</maxJobs>
</net.sf.taverna.t2.workflowmodel.processor.dispatch.layers.ParallelizeConfig></configBean></dispatchLayer><dispatchLayer><raven><group>net.sf.taverna.t2.core</group><artifact>workflowmodel-impl</artifact><version>1.2</version></raven><class>net.sf.taverna.t2.workflowmodel.processor.dispatch.layers.ErrorBounce</class><configBean encoding="xstream"><null xmlns="" /></configBean></dispatchLayer><dispatchLayer><raven><group>net.sf.taverna.t2.core</group><artifact>workflowmodel-impl</artifact><version>1.2</version></raven><class>net.sf.taverna.t2.workflowmodel.processor.dispatch.layers.Failover</class><configBean encoding="xstream"><null xmlns="" /></configBean></dispatchLayer><dispatchLayer><raven><group>net.sf.taverna.t2.core</group><artifact>workflowmodel-impl</artifact><version>1.2</version></raven><class>net.sf.taverna.t2.workflowmodel.processor.dispatch.layers.Retry</class><configBean encoding="xstream"><net.sf.taverna.t2.workflowmodel.processor.dispatch.layers.RetryConfig xmlns="">
  <backoffFactor>1.0</backoffFactor>
  <initialDelay>1000</initialDelay>
  <maxDelay>5000</maxDelay>
  <maxRetries>0</maxRetries>
</net.sf.taverna.t2.workflowmodel.processor.dispatch.layers.RetryConfig></configBean></dispatchLayer><dispatchLayer><raven><group>net.sf.taverna.t2.core</group><artifact>workflowmodel-impl</artifact><version>1.2</version></raven><class>net.sf.taverna.t2.workflowmodel.processor.dispatch.layers.Invoke</class><configBean encoding="xstream"><null xmlns="" /></configBean></dispatchLayer></dispatchStack><iterationStrategyStack><iteration><strategy><dot><port name="kegg" depth="0" /><port name="chebi" depth="0" /><port name="inchi" depth="0" /><port name="speciesSboTerm" depth="0" /><port name="speciesId" depth="0" /><port name="sgd" depth="0" /><port name="speciesName" depth="0" /><port name="speciesMetaId" depth="0" /><port name="speciesCompId" depth="0" /><port name="uniprot" depth="0" /></dot></strategy></iteration></iterationStrategyStack></processor><processor><name>getKeggBySpId</name><inputPorts><port><name>speciesId</name><depth>0</depth></port></inputPorts><outputPorts><port><name>getKeggBySpeciesIdReturn</name><depth>0</depth><granularDepth>0</granularDepth></port></outputPorts><annotations /><activities><activity><raven><group>net.sf.taverna.t2.activities</group><artifact>wsdl-activity</artifact><version>1.2</version></raven><class>net.sf.taverna.t2.activities.wsdl.WSDLActivity</class><inputMap><map from="speciesId" to="speciesId" /></inputMap><outputMap><map from="getKeggBySpeciesIdReturn" to="getKeggBySpeciesIdReturn" /></outputMap><configBean encoding="xstream"><net.sf.taverna.t2.activities.wsdl.WSDLActivityConfigurationBean xmlns="">
  <wsdl>http://dbk-ed.mib.man.ac.uk:8080/YeastMetabolicNetwork/services/YeastMetabolicNetwork?wsdl</wsdl>
  <operation>getKeggBySpeciesId</operation>
</net.sf.taverna.t2.activities.wsdl.WSDLActivityConfigurationBean></configBean><annotations /></activity></activities><dispatchStack><dispatchLayer><raven><group>net.sf.taverna.t2.core</group><artifact>workflowmodel-impl</artifact><version>1.2</version></raven><class>net.sf.taverna.t2.workflowmodel.processor.dispatch.layers.Parallelize</class><configBean encoding="xstream"><net.sf.taverna.t2.workflowmodel.processor.dispatch.layers.ParallelizeConfig xmlns="">
  <maxJobs>1</maxJobs>
</net.sf.taverna.t2.workflowmodel.processor.dispatch.layers.ParallelizeConfig></configBean></dispatchLayer><dispatchLayer><raven><group>net.sf.taverna.t2.core</group><artifact>workflowmodel-impl</artifact><version>1.2</version></raven><class>net.sf.taverna.t2.workflowmodel.processor.dispatch.layers.ErrorBounce</class><configBean encoding="xstream"><null xmlns="" /></configBean></dispatchLayer><dispatchLayer><raven><group>net.sf.taverna.t2.core</group><artifact>workflowmodel-impl</artifact><version>1.2</version></raven><class>net.sf.taverna.t2.workflowmodel.processor.dispatch.layers.Failover</class><configBean encoding="xstream"><null xmlns="" /></configBean></dispatchLayer><dispatchLayer><raven><group>net.sf.taverna.t2.core</group><artifact>workflowmodel-impl</artifact><version>1.2</version></raven><class>net.sf.taverna.t2.workflowmodel.processor.dispatch.layers.Retry</class><configBean encoding="xstream"><net.sf.taverna.t2.workflowmodel.processor.dispatch.layers.RetryConfig xmlns="">
  <backoffFactor>1.0</backoffFactor>
  <initialDelay>1000</initialDelay>
  <maxDelay>5000</maxDelay>
  <maxRetries>0</maxRetries>
</net.sf.taverna.t2.workflowmodel.processor.dispatch.layers.RetryConfig></configBean></dispatchLayer><dispatchLayer><raven><group>net.sf.taverna.t2.core</group><artifact>workflowmodel-impl</artifact><version>1.2</version></raven><class>net.sf.taverna.t2.workflowmodel.processor.dispatch.layers.Invoke</class><configBean encoding="xstream"><null xmlns="" /></configBean></dispatchLayer></dispatchStack><iterationStrategyStack><iteration><strategy><cross><port name="speciesId" depth="0" /></cross></strategy></iteration></iterationStrategyStack></processor><processor><name>getChebiIdBySpId</name><inputPorts><port><name>speciesId</name><depth>0</depth></port></inputPorts><outputPorts><port><name>getChebiIdBySpeciesIdReturn</name><depth>0</depth><granularDepth>0</granularDepth></port></outputPorts><annotations /><activities><activity><raven><group>net.sf.taverna.t2.activities</group><artifact>wsdl-activity</artifact><version>1.2</version></raven><class>net.sf.taverna.t2.activities.wsdl.WSDLActivity</class><inputMap><map from="speciesId" to="speciesId" /></inputMap><outputMap><map from="getChebiIdBySpeciesIdReturn" to="getChebiIdBySpeciesIdReturn" /></outputMap><configBean encoding="xstream"><net.sf.taverna.t2.activities.wsdl.WSDLActivityConfigurationBean xmlns="">
  <wsdl>http://dbk-ed.mib.man.ac.uk:8080/YeastMetabolicNetwork/services/YeastMetabolicNetwork?wsdl</wsdl>
  <operation>getChebiIdBySpeciesId</operation>
</net.sf.taverna.t2.activities.wsdl.WSDLActivityConfigurationBean></configBean><annotations /></activity></activities><dispatchStack><dispatchLayer><raven><group>net.sf.taverna.t2.core</group><artifact>workflowmodel-impl</artifact><version>1.2</version></raven><class>net.sf.taverna.t2.workflowmodel.processor.dispatch.layers.Parallelize</class><configBean encoding="xstream"><net.sf.taverna.t2.workflowmodel.processor.dispatch.layers.ParallelizeConfig xmlns="">
  <maxJobs>1</maxJobs>
</net.sf.taverna.t2.workflowmodel.processor.dispatch.layers.ParallelizeConfig></configBean></dispatchLayer><dispatchLayer><raven><group>net.sf.taverna.t2.core</group><artifact>workflowmodel-impl</artifact><version>1.2</version></raven><class>net.sf.taverna.t2.workflowmodel.processor.dispatch.layers.ErrorBounce</class><configBean encoding="xstream"><null xmlns="" /></configBean></dispatchLayer><dispatchLayer><raven><group>net.sf.taverna.t2.core</group><artifact>workflowmodel-impl</artifact><version>1.2</version></raven><class>net.sf.taverna.t2.workflowmodel.processor.dispatch.layers.Failover</class><configBean encoding="xstream"><null xmlns="" /></configBean></dispatchLayer><dispatchLayer><raven><group>net.sf.taverna.t2.core</group><artifact>workflowmodel-impl</artifact><version>1.2</version></raven><class>net.sf.taverna.t2.workflowmodel.processor.dispatch.layers.Retry</class><configBean encoding="xstream"><net.sf.taverna.t2.workflowmodel.processor.dispatch.layers.RetryConfig xmlns="">
  <backoffFactor>1.0</backoffFactor>
  <initialDelay>1000</initialDelay>
  <maxDelay>5000</maxDelay>
  <maxRetries>0</maxRetries>
</net.sf.taverna.t2.workflowmodel.processor.dispatch.layers.RetryConfig></configBean></dispatchLayer><dispatchLayer><raven><group>net.sf.taverna.t2.core</group><artifact>workflowmodel-impl</artifact><version>1.2</version></raven><class>net.sf.taverna.t2.workflowmodel.processor.dispatch.layers.Invoke</class><configBean encoding="xstream"><null xmlns="" /></configBean></dispatchLayer></dispatchStack><iterationStrategyStack><iteration><strategy><cross><port name="speciesId" depth="0" /></cross></strategy></iteration></iterationStrategyStack></processor><processor><name>getInchiBySpId</name><inputPorts><port><name>speciesId</name><depth>0</depth></port></inputPorts><outputPorts><port><name>getInchiBySpeciesIdReturn</name><depth>0</depth><granularDepth>0</granularDepth></port></outputPorts><annotations /><activities><activity><raven><group>net.sf.taverna.t2.activities</group><artifact>wsdl-activity</artifact><version>1.2</version></raven><class>net.sf.taverna.t2.activities.wsdl.WSDLActivity</class><inputMap><map from="speciesId" to="speciesId" /></inputMap><outputMap><map from="getInchiBySpeciesIdReturn" to="getInchiBySpeciesIdReturn" /></outputMap><configBean encoding="xstream"><net.sf.taverna.t2.activities.wsdl.WSDLActivityConfigurationBean xmlns="">
  <wsdl>http://dbk-ed.mib.man.ac.uk:8080/YeastMetabolicNetwork/services/YeastMetabolicNetwork?wsdl</wsdl>
  <operation>getInchiBySpeciesId</operation>
</net.sf.taverna.t2.activities.wsdl.WSDLActivityConfigurationBean></configBean><annotations /></activity></activities><dispatchStack><dispatchLayer><raven><group>net.sf.taverna.t2.core</group><artifact>workflowmodel-impl</artifact><version>1.2</version></raven><class>net.sf.taverna.t2.workflowmodel.processor.dispatch.layers.Parallelize</class><configBean encoding="xstream"><net.sf.taverna.t2.workflowmodel.processor.dispatch.layers.ParallelizeConfig xmlns="">
  <maxJobs>1</maxJobs>
</net.sf.taverna.t2.workflowmodel.processor.dispatch.layers.ParallelizeConfig></configBean></dispatchLayer><dispatchLayer><raven><group>net.sf.taverna.t2.core</group><artifact>workflowmodel-impl</artifact><version>1.2</version></raven><class>net.sf.taverna.t2.workflowmodel.processor.dispatch.layers.ErrorBounce</class><configBean encoding="xstream"><null xmlns="" /></configBean></dispatchLayer><dispatchLayer><raven><group>net.sf.taverna.t2.core</group><artifact>workflowmodel-impl</artifact><version>1.2</version></raven><class>net.sf.taverna.t2.workflowmodel.processor.dispatch.layers.Failover</class><configBean encoding="xstream"><null xmlns="" /></configBean></dispatchLayer><dispatchLayer><raven><group>net.sf.taverna.t2.core</group><artifact>workflowmodel-impl</artifact><version>1.2</version></raven><class>net.sf.taverna.t2.workflowmodel.processor.dispatch.layers.Retry</class><configBean encoding="xstream"><net.sf.taverna.t2.workflowmodel.processor.dispatch.layers.RetryConfig xmlns="">
  <backoffFactor>1.0</backoffFactor>
  <initialDelay>1000</initialDelay>
  <maxDelay>5000</maxDelay>
  <maxRetries>0</maxRetries>
</net.sf.taverna.t2.workflowmodel.processor.dispatch.layers.RetryConfig></configBean></dispatchLayer><dispatchLayer><raven><group>net.sf.taverna.t2.core</group><artifact>workflowmodel-impl</artifact><version>1.2</version></raven><class>net.sf.taverna.t2.workflowmodel.processor.dispatch.layers.Invoke</class><configBean encoding="xstream"><null xmlns="" /></configBean></dispatchLayer></dispatchStack><iterationStrategyStack><iteration><strategy><cross><port name="speciesId" depth="0" /></cross></strategy></iteration></iterationStrategyStack></processor><processor><name>getSpSboTerm</name><inputPorts><port><name>speciesId</name><depth>0</depth></port></inputPorts><outputPorts><port><name>getSBOTermByIdReturn</name><depth>0</depth><granularDepth>0</granularDepth></port></outputPorts><annotations /><activities><activity><raven><group>net.sf.taverna.t2.activities</group><artifact>wsdl-activity</artifact><version>1.2</version></raven><class>net.sf.taverna.t2.activities.wsdl.WSDLActivity</class><inputMap><map from="speciesId" to="speciesId" /></inputMap><outputMap><map from="getSBOTermByIdReturn" to="getSBOTermByIdReturn" /></outputMap><configBean encoding="xstream"><net.sf.taverna.t2.activities.wsdl.WSDLActivityConfigurationBean xmlns="">
  <wsdl>http://dbk-ed.mib.man.ac.uk:8080/YeastMetabolicNetwork/services/YeastMetabolicNetwork?wsdl</wsdl>
  <operation>getSBOTermById</operation>
</net.sf.taverna.t2.activities.wsdl.WSDLActivityConfigurationBean></configBean><annotations /></activity></activities><dispatchStack><dispatchLayer><raven><group>net.sf.taverna.t2.core</group><artifact>workflowmodel-impl</artifact><version>1.2</version></raven><class>net.sf.taverna.t2.workflowmodel.processor.dispatch.layers.Parallelize</class><configBean encoding="xstream"><net.sf.taverna.t2.workflowmodel.processor.dispatch.layers.ParallelizeConfig xmlns="">
  <maxJobs>1</maxJobs>
</net.sf.taverna.t2.workflowmodel.processor.dispatch.layers.ParallelizeConfig></configBean></dispatchLayer><dispatchLayer><raven><group>net.sf.taverna.t2.core</group><artifact>workflowmodel-impl</artifact><version>1.2</version></raven><class>net.sf.taverna.t2.workflowmodel.processor.dispatch.layers.ErrorBounce</class><configBean encoding="xstream"><null xmlns="" /></configBean></dispatchLayer><dispatchLayer><raven><group>net.sf.taverna.t2.core</group><artifact>workflowmodel-impl</artifact><version>1.2</version></raven><class>net.sf.taverna.t2.workflowmodel.processor.dispatch.layers.Failover</class><configBean encoding="xstream"><null xmlns="" /></configBean></dispatchLayer><dispatchLayer><raven><group>net.sf.taverna.t2.core</group><artifact>workflowmodel-impl</artifact><version>1.2</version></raven><class>net.sf.taverna.t2.workflowmodel.processor.dispatch.layers.Retry</class><configBean encoding="xstream"><net.sf.taverna.t2.workflowmodel.processor.dispatch.layers.RetryConfig xmlns="">
  <backoffFactor>1.0</backoffFactor>
  <initialDelay>1000</initialDelay>
  <maxDelay>5000</maxDelay>
  <maxRetries>0</maxRetries>
</net.sf.taverna.t2.workflowmodel.processor.dispatch.layers.RetryConfig></configBean></dispatchLayer><dispatchLayer><raven><group>net.sf.taverna.t2.core</group><artifact>workflowmodel-impl</artifact><version>1.2</version></raven><class>net.sf.taverna.t2.workflowmodel.processor.dispatch.layers.Invoke</class><configBean encoding="xstream"><null xmlns="" /></configBean></dispatchLayer></dispatchStack><iterationStrategyStack><iteration><strategy><cross><port name="speciesId" depth="0" /></cross></strategy></iteration></iterationStrategyStack></processor><processor><name>filterSboTerm</name><inputPorts><port><name>sboTermIn</name><depth>0</depth></port></inputPorts><outputPorts><port><name>sboTermOut</name><depth>0</depth><granularDepth>0</granularDepth></port></outputPorts><annotations /><activities><activity><raven><group>net.sf.taverna.t2.activities</group><artifact>beanshell-activity</artifact><version>1.2</version></raven><class>net.sf.taverna.t2.activities.beanshell.BeanshellActivity</class><inputMap><map from="sboTermIn" to="sboTermIn" /></inputMap><outputMap><map from="sboTermOut" to="sboTermOut" /></outputMap><configBean encoding="xstream"><net.sf.taverna.t2.activities.beanshell.BeanshellActivityConfigurationBean xmlns="">
  <script>if(sboTermIn.equals(""))
{
  sboTermOut = "0";
}
else
{
  sboTermOut = sboTermIn;
}</script>
  <dependencies />
  <classLoaderSharing>workflow</classLoaderSharing>
  <localDependencies />
  <artifactDependencies />
  <inputs>
    <net.sf.taverna.t2.workflowmodel.processor.activity.config.ActivityInputPortDefinitionBean>
      <handledReferenceSchemes />
      <translatedElementType>java.lang.String</translatedElementType>
      <allowsLiteralValues>true</allowsLiteralValues>
      <name>sboTermIn</name>
      <depth>0</depth>
      <mimeTypes>
        <string>text/plain</string>
      </mimeTypes>
    </net.sf.taverna.t2.workflowmodel.processor.activity.config.ActivityInputPortDefinitionBean>
  </inputs>
  <outputs>
    <net.sf.taverna.t2.workflowmodel.processor.activity.config.ActivityOutputPortDefinitionBean>
      <granularDepth>0</granularDepth>
      <name>sboTermOut</name>
      <depth>0</depth>
      <mimeTypes />
    </net.sf.taverna.t2.workflowmodel.processor.activity.config.ActivityOutputPortDefinitionBean>
  </outputs>
</net.sf.taverna.t2.activities.beanshell.BeanshellActivityConfigurationBean></configBean><annotations /></activity></activities><dispatchStack><dispatchLayer><raven><group>net.sf.taverna.t2.core</group><artifact>workflowmodel-impl</artifact><version>1.2</version></raven><class>net.sf.taverna.t2.workflowmodel.processor.dispatch.layers.Parallelize</class><configBean encoding="xstream"><net.sf.taverna.t2.workflowmodel.processor.dispatch.layers.ParallelizeConfig xmlns="">
  <maxJobs>1</maxJobs>
</net.sf.taverna.t2.workflowmodel.processor.dispatch.layers.ParallelizeConfig></configBean></dispatchLayer><dispatchLayer><raven><group>net.sf.taverna.t2.core</group><artifact>workflowmodel-impl</artifact><version>1.2</version></raven><class>net.sf.taverna.t2.workflowmodel.processor.dispatch.layers.ErrorBounce</class><configBean encoding="xstream"><null xmlns="" /></configBean></dispatchLayer><dispatchLayer><raven><group>net.sf.taverna.t2.core</group><artifact>workflowmodel-impl</artifact><version>1.2</version></raven><class>net.sf.taverna.t2.workflowmodel.processor.dispatch.layers.Failover</class><configBean encoding="xstream"><null xmlns="" /></configBean></dispatchLayer><dispatchLayer><raven><group>net.sf.taverna.t2.core</group><artifact>workflowmodel-impl</artifact><version>1.2</version></raven><class>net.sf.taverna.t2.workflowmodel.processor.dispatch.layers.Retry</class><configBean encoding="xstream"><net.sf.taverna.t2.workflowmodel.processor.dispatch.layers.RetryConfig xmlns="">
  <backoffFactor>1.0</backoffFactor>
  <initialDelay>1000</initialDelay>
  <maxDelay>5000</maxDelay>
  <maxRetries>0</maxRetries>
</net.sf.taverna.t2.workflowmodel.processor.dispatch.layers.RetryConfig></configBean></dispatchLayer><dispatchLayer><raven><group>net.sf.taverna.t2.core</group><artifact>workflowmodel-impl</artifact><version>1.2</version></raven><class>net.sf.taverna.t2.workflowmodel.processor.dispatch.layers.Invoke</class><configBean encoding="xstream"><null xmlns="" /></configBean></dispatchLayer></dispatchStack><iterationStrategyStack><iteration><strategy><cross><port name="sboTermIn" depth="0" /></cross></strategy></iteration></iterationStrategyStack></processor><processor><name>getSgdBySpId</name><inputPorts><port><name>speciesId</name><depth>0</depth></port></inputPorts><outputPorts><port><name>getSgdBySpeciesIdReturn</name><depth>0</depth><granularDepth>0</granularDepth></port></outputPorts><annotations /><activities><activity><raven><group>net.sf.taverna.t2.activities</group><artifact>wsdl-activity</artifact><version>1.2</version></raven><class>net.sf.taverna.t2.activities.wsdl.WSDLActivity</class><inputMap><map from="speciesId" to="speciesId" /></inputMap><outputMap><map from="getSgdBySpeciesIdReturn" to="getSgdBySpeciesIdReturn" /></outputMap><configBean encoding="xstream"><net.sf.taverna.t2.activities.wsdl.WSDLActivityConfigurationBean xmlns="">
  <wsdl>http://dbk-ed.mib.man.ac.uk:8080/YeastMetabolicNetwork/services/YeastMetabolicNetwork?wsdl</wsdl>
  <operation>getSgdBySpeciesId</operation>
</net.sf.taverna.t2.activities.wsdl.WSDLActivityConfigurationBean></configBean><annotations /></activity></activities><dispatchStack><dispatchLayer><raven><group>net.sf.taverna.t2.core</group><artifact>workflowmodel-impl</artifact><version>1.2</version></raven><class>net.sf.taverna.t2.workflowmodel.processor.dispatch.layers.Parallelize</class><configBean encoding="xstream"><net.sf.taverna.t2.workflowmodel.processor.dispatch.layers.ParallelizeConfig xmlns="">
  <maxJobs>1</maxJobs>
</net.sf.taverna.t2.workflowmodel.processor.dispatch.layers.ParallelizeConfig></configBean></dispatchLayer><dispatchLayer><raven><group>net.sf.taverna.t2.core</group><artifact>workflowmodel-impl</artifact><version>1.2</version></raven><class>net.sf.taverna.t2.workflowmodel.processor.dispatch.layers.ErrorBounce</class><configBean encoding="xstream"><null xmlns="" /></configBean></dispatchLayer><dispatchLayer><raven><group>net.sf.taverna.t2.core</group><artifact>workflowmodel-impl</artifact><version>1.2</version></raven><class>net.sf.taverna.t2.workflowmodel.processor.dispatch.layers.Failover</class><configBean encoding="xstream"><null xmlns="" /></configBean></dispatchLayer><dispatchLayer><raven><group>net.sf.taverna.t2.core</group><artifact>workflowmodel-impl</artifact><version>1.2</version></raven><class>net.sf.taverna.t2.workflowmodel.processor.dispatch.layers.Retry</class><configBean encoding="xstream"><net.sf.taverna.t2.workflowmodel.processor.dispatch.layers.RetryConfig xmlns="">
  <backoffFactor>1.0</backoffFactor>
  <initialDelay>1000</initialDelay>
  <maxDelay>5000</maxDelay>
  <maxRetries>0</maxRetries>
</net.sf.taverna.t2.workflowmodel.processor.dispatch.layers.RetryConfig></configBean></dispatchLayer><dispatchLayer><raven><group>net.sf.taverna.t2.core</group><artifact>workflowmodel-impl</artifact><version>1.2</version></raven><class>net.sf.taverna.t2.workflowmodel.processor.dispatch.layers.Invoke</class><configBean encoding="xstream"><null xmlns="" /></configBean></dispatchLayer></dispatchStack><iterationStrategyStack><iteration><strategy><cross><port name="speciesId" depth="0" /></cross></strategy></iteration></iterationStrategyStack></processor><processor><name>getNameById</name><inputPorts><port><name>speciesId</name><depth>0</depth></port></inputPorts><outputPorts><port><name>getSpeciesNameByIdReturn</name><depth>0</depth><granularDepth>0</granularDepth></port></outputPorts><annotations /><activities><activity><raven><group>net.sf.taverna.t2.activities</group><artifact>wsdl-activity</artifact><version>1.2</version></raven><class>net.sf.taverna.t2.activities.wsdl.WSDLActivity</class><inputMap><map from="speciesId" to="speciesId" /></inputMap><outputMap><map from="getSpeciesNameByIdReturn" to="getSpeciesNameByIdReturn" /></outputMap><configBean encoding="xstream"><net.sf.taverna.t2.activities.wsdl.WSDLActivityConfigurationBean xmlns="">
  <wsdl>http://dbk-ed.mib.man.ac.uk:8080/YeastMetabolicNetwork/services/YeastMetabolicNetwork?wsdl</wsdl>
  <operation>getSpeciesNameById</operation>
</net.sf.taverna.t2.activities.wsdl.WSDLActivityConfigurationBean></configBean><annotations /></activity></activities><dispatchStack><dispatchLayer><raven><group>net.sf.taverna.t2.core</group><artifact>workflowmodel-impl</artifact><version>1.2</version></raven><class>net.sf.taverna.t2.workflowmodel.processor.dispatch.layers.Parallelize</class><configBean encoding="xstream"><net.sf.taverna.t2.workflowmodel.processor.dispatch.layers.ParallelizeConfig xmlns="">
  <maxJobs>1</maxJobs>
</net.sf.taverna.t2.workflowmodel.processor.dispatch.layers.ParallelizeConfig></configBean></dispatchLayer><dispatchLayer><raven><group>net.sf.taverna.t2.core</group><artifact>workflowmodel-impl</artifact><version>1.2</version></raven><class>net.sf.taverna.t2.workflowmodel.processor.dispatch.layers.ErrorBounce</class><configBean encoding="xstream"><null xmlns="" /></configBean></dispatchLayer><dispatchLayer><raven><group>net.sf.taverna.t2.core</group><artifact>workflowmodel-impl</artifact><version>1.2</version></raven><class>net.sf.taverna.t2.workflowmodel.processor.dispatch.layers.Failover</class><configBean encoding="xstream"><null xmlns="" /></configBean></dispatchLayer><dispatchLayer><raven><group>net.sf.taverna.t2.core</group><artifact>workflowmodel-impl</artifact><version>1.2</version></raven><class>net.sf.taverna.t2.workflowmodel.processor.dispatch.layers.Retry</class><configBean encoding="xstream"><net.sf.taverna.t2.workflowmodel.processor.dispatch.layers.RetryConfig xmlns="">
  <backoffFactor>1.0</backoffFactor>
  <initialDelay>1000</initialDelay>
  <maxDelay>5000</maxDelay>
  <maxRetries>0</maxRetries>
</net.sf.taverna.t2.workflowmodel.processor.dispatch.layers.RetryConfig></configBean></dispatchLayer><dispatchLayer><raven><group>net.sf.taverna.t2.core</group><artifact>workflowmodel-impl</artifact><version>1.2</version></raven><class>net.sf.taverna.t2.workflowmodel.processor.dispatch.layers.Invoke</class><configBean encoding="xstream"><null xmlns="" /></configBean></dispatchLayer></dispatchStack><iterationStrategyStack><iteration><strategy><cross><port name="speciesId" depth="0" /></cross></strategy></iteration></iterationStrategyStack></processor><processor><name>createSpMetaId</name><inputPorts><port><name>speciesId</name><depth>0</depth></port></inputPorts><outputPorts><port><name>speciesMetaId</name><depth>0</depth><granularDepth>0</granularDepth></port></outputPorts><annotations /><activities><activity><raven><group>net.sf.taverna.t2.activities</group><artifact>beanshell-activity</artifact><version>1.2</version></raven><class>net.sf.taverna.t2.activities.beanshell.BeanshellActivity</class><inputMap><map from="speciesId" to="speciesId" /></inputMap><outputMap><map from="speciesMetaId" to="speciesMetaId" /></outputMap><configBean encoding="xstream"><net.sf.taverna.t2.activities.beanshell.BeanshellActivityConfigurationBean xmlns="">
  <script>String speciesMetaId = "metaid_" + speciesId;</script>
  <dependencies />
  <classLoaderSharing>workflow</classLoaderSharing>
  <localDependencies />
  <artifactDependencies />
  <inputs>
    <net.sf.taverna.t2.workflowmodel.processor.activity.config.ActivityInputPortDefinitionBean>
      <handledReferenceSchemes />
      <translatedElementType>java.lang.String</translatedElementType>
      <allowsLiteralValues>true</allowsLiteralValues>
      <name>speciesId</name>
      <depth>0</depth>
      <mimeTypes>
        <string>text/plain</string>
      </mimeTypes>
    </net.sf.taverna.t2.workflowmodel.processor.activity.config.ActivityInputPortDefinitionBean>
  </inputs>
  <outputs>
    <net.sf.taverna.t2.workflowmodel.processor.activity.config.ActivityOutputPortDefinitionBean>
      <granularDepth>0</granularDepth>
      <name>speciesMetaId</name>
      <depth>0</depth>
      <mimeTypes />
    </net.sf.taverna.t2.workflowmodel.processor.activity.config.ActivityOutputPortDefinitionBean>
  </outputs>
</net.sf.taverna.t2.activities.beanshell.BeanshellActivityConfigurationBean></configBean><annotations /></activity></activities><dispatchStack><dispatchLayer><raven><group>net.sf.taverna.t2.core</group><artifact>workflowmodel-impl</artifact><version>1.2</version></raven><class>net.sf.taverna.t2.workflowmodel.processor.dispatch.layers.Parallelize</class><configBean encoding="xstream"><net.sf.taverna.t2.workflowmodel.processor.dispatch.layers.ParallelizeConfig xmlns="">
  <maxJobs>1</maxJobs>
</net.sf.taverna.t2.workflowmodel.processor.dispatch.layers.ParallelizeConfig></configBean></dispatchLayer><dispatchLayer><raven><group>net.sf.taverna.t2.core</group><artifact>workflowmodel-impl</artifact><version>1.2</version></raven><class>net.sf.taverna.t2.workflowmodel.processor.dispatch.layers.ErrorBounce</class><configBean encoding="xstream"><null xmlns="" /></configBean></dispatchLayer><dispatchLayer><raven><group>net.sf.taverna.t2.core</group><artifact>workflowmodel-impl</artifact><version>1.2</version></raven><class>net.sf.taverna.t2.workflowmodel.processor.dispatch.layers.Failover</class><configBean encoding="xstream"><null xmlns="" /></configBean></dispatchLayer><dispatchLayer><raven><group>net.sf.taverna.t2.core</group><artifact>workflowmodel-impl</artifact><version>1.2</version></raven><class>net.sf.taverna.t2.workflowmodel.processor.dispatch.layers.Retry</class><configBean encoding="xstream"><net.sf.taverna.t2.workflowmodel.processor.dispatch.layers.RetryConfig xmlns="">
  <backoffFactor>1.0</backoffFactor>
  <initialDelay>1000</initialDelay>
  <maxDelay>5000</maxDelay>
  <maxRetries>0</maxRetries>
</net.sf.taverna.t2.workflowmodel.processor.dispatch.layers.RetryConfig></configBean></dispatchLayer><dispatchLayer><raven><group>net.sf.taverna.t2.core</group><artifact>workflowmodel-impl</artifact><version>1.2</version></raven><class>net.sf.taverna.t2.workflowmodel.processor.dispatch.layers.Invoke</class><configBean encoding="xstream"><null xmlns="" /></configBean></dispatchLayer></dispatchStack><iterationStrategyStack><iteration><strategy><cross><port name="speciesId" depth="0" /></cross></strategy></iteration></iterationStrategyStack></processor><processor><name>getUniprotBySpId</name><inputPorts><port><name>speciesId</name><depth>0</depth></port></inputPorts><outputPorts><port><name>getUniprotBySpeciesIdReturn</name><depth>0</depth><granularDepth>0</granularDepth></port></outputPorts><annotations /><activities><activity><raven><group>net.sf.taverna.t2.activities</group><artifact>wsdl-activity</artifact><version>1.2</version></raven><class>net.sf.taverna.t2.activities.wsdl.WSDLActivity</class><inputMap><map from="speciesId" to="speciesId" /></inputMap><outputMap><map from="getUniprotBySpeciesIdReturn" to="getUniprotBySpeciesIdReturn" /></outputMap><configBean encoding="xstream"><net.sf.taverna.t2.activities.wsdl.WSDLActivityConfigurationBean xmlns="">
  <wsdl>http://dbk-ed.mib.man.ac.uk:8080/YeastMetabolicNetwork/services/YeastMetabolicNetwork?wsdl</wsdl>
  <operation>getUniprotBySpeciesId</operation>
</net.sf.taverna.t2.activities.wsdl.WSDLActivityConfigurationBean></configBean><annotations /></activity></activities><dispatchStack><dispatchLayer><raven><group>net.sf.taverna.t2.core</group><artifact>workflowmodel-impl</artifact><version>1.2</version></raven><class>net.sf.taverna.t2.workflowmodel.processor.dispatch.layers.Parallelize</class><configBean encoding="xstream"><net.sf.taverna.t2.workflowmodel.processor.dispatch.layers.ParallelizeConfig xmlns="">
  <maxJobs>1</maxJobs>
</net.sf.taverna.t2.workflowmodel.processor.dispatch.layers.ParallelizeConfig></configBean></dispatchLayer><dispatchLayer><raven><group>net.sf.taverna.t2.core</group><artifact>workflowmodel-impl</artifact><version>1.2</version></raven><class>net.sf.taverna.t2.workflowmodel.processor.dispatch.layers.ErrorBounce</class><configBean encoding="xstream"><null xmlns="" /></configBean></dispatchLayer><dispatchLayer><raven><group>net.sf.taverna.t2.core</group><artifact>workflowmodel-impl</artifact><version>1.2</version></raven><class>net.sf.taverna.t2.workflowmodel.processor.dispatch.layers.Failover</class><configBean encoding="xstream"><null xmlns="" /></configBean></dispatchLayer><dispatchLayer><raven><group>net.sf.taverna.t2.core</group><artifact>workflowmodel-impl</artifact><version>1.2</version></raven><class>net.sf.taverna.t2.workflowmodel.processor.dispatch.layers.Retry</class><configBean encoding="xstream"><net.sf.taverna.t2.workflowmodel.processor.dispatch.layers.RetryConfig xmlns="">
  <backoffFactor>1.0</backoffFactor>
  <initialDelay>1000</initialDelay>
  <maxDelay>5000</maxDelay>
  <maxRetries>0</maxRetries>
</net.sf.taverna.t2.workflowmodel.processor.dispatch.layers.RetryConfig></configBean></dispatchLayer><dispatchLayer><raven><group>net.sf.taverna.t2.core</group><artifact>workflowmodel-impl</artifact><version>1.2</version></raven><class>net.sf.taverna.t2.workflowmodel.processor.dispatch.layers.Invoke</class><configBean encoding="xstream"><null xmlns="" /></configBean></dispatchLayer></dispatchStack><iterationStrategyStack><iteration><strategy><cross><port name="speciesId" depth="0" /></cross></strategy></iteration></iterationStrategyStack></processor><processor><name>addSpecies</name><inputPorts><port><name>object</name><depth>0</depth></port><port><name>s</name><depth>0</depth></port></inputPorts><outputPorts /><annotations /><activities><activity><raven><group>net.sf.taverna.t2.activities</group><artifact>apiconsumer-activity</artifact><version>1.2</version></raven><class>net.sf.taverna.t2.activities.apiconsumer.ApiConsumerActivity</class><inputMap><map from="s" to="s" /><map from="object" to="object" /></inputMap><outputMap /><configBean encoding="xstream"><net.sf.taverna.t2.activities.apiconsumer.ApiConsumerActivityConfigurationBean xmlns="">
  <apiConsumerName>libSBML 3.1.0 API for taverna</apiConsumerName>
  <apiConsumerDescription>This is API description for libSBML 3.1.0 for use in taverna workflows</apiConsumerDescription>
  <description>Adds a copy of the given Species object to this
                        Model.</description>
  <className>org.sbml.libsbml.Model</className>
  <methodName>addSpecies</methodName>
  <parameterNames>
    <string>s</string>
  </parameterNames>
  <parameterDimensions>
    <int>0</int>
  </parameterDimensions>
  <parameterTypes>
    <string>org.sbml.libsbml.Species</string>
  </parameterTypes>
  <returnType>void</returnType>
  <returnDimension>0</returnDimension>
  <isMethodStatic>false</isMethodStatic>
  <isMethodConstructor>false</isMethodConstructor>
  <classLoaderSharing>system</classLoaderSharing>
  <localDependencies>
    <string>libsbmlj.jar</string>
  </localDependencies>
  <artifactDependencies />
  <inputs />
  <outputs />
</net.sf.taverna.t2.activities.apiconsumer.ApiConsumerActivityConfigurationBean></configBean><annotations /></activity></activities><dispatchStack><dispatchLayer><raven><group>net.sf.taverna.t2.core</group><artifact>workflowmodel-impl</artifact><version>1.2</version></raven><class>net.sf.taverna.t2.workflowmodel.processor.dispatch.layers.Parallelize</class><configBean encoding="xstream"><net.sf.taverna.t2.workflowmodel.processor.dispatch.layers.ParallelizeConfig xmlns="">
  <maxJobs>1</maxJobs>
</net.sf.taverna.t2.workflowmodel.processor.dispatch.layers.ParallelizeConfig></configBean></dispatchLayer><dispatchLayer><raven><group>net.sf.taverna.t2.core</group><artifact>workflowmodel-impl</artifact><version>1.2</version></raven><class>net.sf.taverna.t2.workflowmodel.processor.dispatch.layers.ErrorBounce</class><configBean encoding="xstream"><null xmlns="" /></configBean></dispatchLayer><dispatchLayer><raven><group>net.sf.taverna.t2.core</group><artifact>workflowmodel-impl</artifact><version>1.2</version></raven><class>net.sf.taverna.t2.workflowmodel.processor.dispatch.layers.Failover</class><configBean encoding="xstream"><null xmlns="" /></configBean></dispatchLayer><dispatchLayer><raven><group>net.sf.taverna.t2.core</group><artifact>workflowmodel-impl</artifact><version>1.2</version></raven><class>net.sf.taverna.t2.workflowmodel.processor.dispatch.layers.Retry</class><configBean encoding="xstream"><net.sf.taverna.t2.workflowmodel.processor.dispatch.layers.RetryConfig xmlns="">
  <backoffFactor>1.0</backoffFactor>
  <initialDelay>1000</initialDelay>
  <maxDelay>5000</maxDelay>
  <maxRetries>0</maxRetries>
</net.sf.taverna.t2.workflowmodel.processor.dispatch.layers.RetryConfig></configBean></dispatchLayer><dispatchLayer><raven><group>net.sf.taverna.t2.core</group><artifact>workflowmodel-impl</artifact><version>1.2</version></raven><class>net.sf.taverna.t2.workflowmodel.processor.dispatch.layers.Invoke</class><configBean encoding="xstream"><null xmlns="" /></configBean></dispatchLayer></dispatchStack><iterationStrategyStack><iteration><strategy><cross><port name="object" depth="0" /><port name="s" depth="0" /></cross></strategy></iteration></iterationStrategyStack></processor><processor><name>createReaction</name><inputPorts><port><name>id</name><depth>0</depth></port><port><name>name</name><depth>0</depth></port><port><name>sboTerm</name><depth>0</depth></port><port><name>ec_code</name><depth>0</depth></port><port><name>pubmedId</name><depth>0</depth></port></inputPorts><outputPorts><port><name>reaction</name><depth>0</depth><granularDepth>0</granularDepth></port></outputPorts><annotations /><activities><activity><raven><group>net.sf.taverna.t2.activities</group><artifact>dataflow-activity</artifact><version>1.2</version></raven><class>net.sf.taverna.t2.activities.dataflow.DataflowActivity</class><inputMap><map from="id" to="id" /><map from="pubmedId" to="pubmedId" /><map from="ec_code" to="ec_code" /><map from="name" to="name" /><map from="sboTerm" to="sboTerm" /></inputMap><outputMap><map from="reaction" to="reaction" /></outputMap><configBean encoding="dataflow"><dataflow ref="e427cec0-e966-498b-9e42-a70bc43c6835" /></configBean><annotations /></activity></activities><dispatchStack><dispatchLayer><raven><group>net.sf.taverna.t2.core</group><artifact>workflowmodel-impl</artifact><version>1.2</version></raven><class>net.sf.taverna.t2.workflowmodel.processor.dispatch.layers.Parallelize</class><configBean encoding="xstream"><net.sf.taverna.t2.workflowmodel.processor.dispatch.layers.ParallelizeConfig xmlns="">
  <maxJobs>1</maxJobs>
</net.sf.taverna.t2.workflowmodel.processor.dispatch.layers.ParallelizeConfig></configBean></dispatchLayer><dispatchLayer><raven><group>net.sf.taverna.t2.core</group><artifact>workflowmodel-impl</artifact><version>1.2</version></raven><class>net.sf.taverna.t2.workflowmodel.processor.dispatch.layers.ErrorBounce</class><configBean encoding="xstream"><null xmlns="" /></configBean></dispatchLayer><dispatchLayer><raven><group>net.sf.taverna.t2.core</group><artifact>workflowmodel-impl</artifact><version>1.2</version></raven><class>net.sf.taverna.t2.workflowmodel.processor.dispatch.layers.Failover</class><configBean encoding="xstream"><null xmlns="" /></configBean></dispatchLayer><dispatchLayer><raven><group>net.sf.taverna.t2.core</group><artifact>workflowmodel-impl</artifact><version>1.2</version></raven><class>net.sf.taverna.t2.workflowmodel.processor.dispatch.layers.Retry</class><configBean encoding="xstream"><net.sf.taverna.t2.workflowmodel.processor.dispatch.layers.RetryConfig xmlns="">
  <backoffFactor>1.0</backoffFactor>
  <initialDelay>1000</initialDelay>
  <maxDelay>5000</maxDelay>
  <maxRetries>0</maxRetries>
</net.sf.taverna.t2.workflowmodel.processor.dispatch.layers.RetryConfig></configBean></dispatchLayer><dispatchLayer><raven><group>net.sf.taverna.t2.core</group><artifact>workflowmodel-impl</artifact><version>1.2</version></raven><class>net.sf.taverna.t2.workflowmodel.processor.dispatch.layers.Invoke</class><configBean encoding="xstream"><null xmlns="" /></configBean></dispatchLayer></dispatchStack><iterationStrategyStack><iteration><strategy><dot><port name="id" depth="0" /><port name="name" depth="0" /><port name="sboTerm" depth="0" /><port name="ec_code" depth="0" /><port name="pubmedId" depth="0" /></dot></strategy></iteration></iterationStrategyStack></processor><processor><name>getNameByReactionId</name><inputPorts><port><name>reactionId</name><depth>0</depth></port></inputPorts><outputPorts><port><name>getNameByReactionIdReturn</name><depth>0</depth><granularDepth>0</granularDepth></port></outputPorts><annotations /><activities><activity><raven><group>net.sf.taverna.t2.activities</group><artifact>wsdl-activity</artifact><version>1.2</version></raven><class>net.sf.taverna.t2.activities.wsdl.WSDLActivity</class><inputMap><map from="reactionId" to="reactionId" /></inputMap><outputMap><map from="getNameByReactionIdReturn" to="getNameByReactionIdReturn" /></outputMap><configBean encoding="xstream"><net.sf.taverna.t2.activities.wsdl.WSDLActivityConfigurationBean xmlns="">
  <wsdl>http://dbk-ed.mib.man.ac.uk:8080/YeastMetabolicNetwork/services/YeastMetabolicNetwork?wsdl</wsdl>
  <operation>getNameByReactionId</operation>
</net.sf.taverna.t2.activities.wsdl.WSDLActivityConfigurationBean></configBean><annotations /></activity></activities><dispatchStack><dispatchLayer><raven><group>net.sf.taverna.t2.core</group><artifact>workflowmodel-impl</artifact><version>1.2</version></raven><class>net.sf.taverna.t2.workflowmodel.processor.dispatch.layers.Parallelize</class><configBean encoding="xstream"><net.sf.taverna.t2.workflowmodel.processor.dispatch.layers.ParallelizeConfig xmlns="">
  <maxJobs>1</maxJobs>
</net.sf.taverna.t2.workflowmodel.processor.dispatch.layers.ParallelizeConfig></configBean></dispatchLayer><dispatchLayer><raven><group>net.sf.taverna.t2.core</group><artifact>workflowmodel-impl</artifact><version>1.2</version></raven><class>net.sf.taverna.t2.workflowmodel.processor.dispatch.layers.ErrorBounce</class><configBean encoding="xstream"><null xmlns="" /></configBean></dispatchLayer><dispatchLayer><raven><group>net.sf.taverna.t2.core</group><artifact>workflowmodel-impl</artifact><version>1.2</version></raven><class>net.sf.taverna.t2.workflowmodel.processor.dispatch.layers.Failover</class><configBean encoding="xstream"><null xmlns="" /></configBean></dispatchLayer><dispatchLayer><raven><group>net.sf.taverna.t2.core</group><artifact>workflowmodel-impl</artifact><version>1.2</version></raven><class>net.sf.taverna.t2.workflowmodel.processor.dispatch.layers.Retry</class><configBean encoding="xstream"><net.sf.taverna.t2.workflowmodel.processor.dispatch.layers.RetryConfig xmlns="">
  <backoffFactor>1.0</backoffFactor>
  <initialDelay>1000</initialDelay>
  <maxDelay>5000</maxDelay>
  <maxRetries>0</maxRetries>
</net.sf.taverna.t2.workflowmodel.processor.dispatch.layers.RetryConfig></configBean></dispatchLayer><dispatchLayer><raven><group>net.sf.taverna.t2.core</group><artifact>workflowmodel-impl</artifact><version>1.2</version></raven><class>net.sf.taverna.t2.workflowmodel.processor.dispatch.layers.Invoke</class><configBean encoding="xstream"><null xmlns="" /></configBean></dispatchLayer></dispatchStack><iterationStrategyStack><iteration><strategy><cross><port name="reactionId" depth="0" /></cross></strategy></iteration></iterationStrategyStack></processor><processor><name>getSboTermByReactionId</name><inputPorts><port><name>reactionId</name><depth>0</depth></port></inputPorts><outputPorts><port><name>getSboTermByReactionIdReturn</name><depth>0</depth><granularDepth>0</granularDepth></port></outputPorts><annotations /><activities><activity><raven><group>net.sf.taverna.t2.activities</group><artifact>wsdl-activity</artifact><version>1.2</version></raven><class>net.sf.taverna.t2.activities.wsdl.WSDLActivity</class><inputMap><map from="reactionId" to="reactionId" /></inputMap><outputMap><map from="getSboTermByReactionIdReturn" to="getSboTermByReactionIdReturn" /></outputMap><configBean encoding="xstream"><net.sf.taverna.t2.activities.wsdl.WSDLActivityConfigurationBean xmlns="">
  <wsdl>http://dbk-ed.mib.man.ac.uk:8080/YeastMetabolicNetwork/services/YeastMetabolicNetwork?wsdl</wsdl>
  <operation>getSboTermByReactionId</operation>
</net.sf.taverna.t2.activities.wsdl.WSDLActivityConfigurationBean></configBean><annotations /></activity></activities><dispatchStack><dispatchLayer><raven><group>net.sf.taverna.t2.core</group><artifact>workflowmodel-impl</artifact><version>1.2</version></raven><class>net.sf.taverna.t2.workflowmodel.processor.dispatch.layers.Parallelize</class><configBean encoding="xstream"><net.sf.taverna.t2.workflowmodel.processor.dispatch.layers.ParallelizeConfig xmlns="">
  <maxJobs>1</maxJobs>
</net.sf.taverna.t2.workflowmodel.processor.dispatch.layers.ParallelizeConfig></configBean></dispatchLayer><dispatchLayer><raven><group>net.sf.taverna.t2.core</group><artifact>workflowmodel-impl</artifact><version>1.2</version></raven><class>net.sf.taverna.t2.workflowmodel.processor.dispatch.layers.ErrorBounce</class><configBean encoding="xstream"><null xmlns="" /></configBean></dispatchLayer><dispatchLayer><raven><group>net.sf.taverna.t2.core</group><artifact>workflowmodel-impl</artifact><version>1.2</version></raven><class>net.sf.taverna.t2.workflowmodel.processor.dispatch.layers.Failover</class><configBean encoding="xstream"><null xmlns="" /></configBean></dispatchLayer><dispatchLayer><raven><group>net.sf.taverna.t2.core</group><artifact>workflowmodel-impl</artifact><version>1.2</version></raven><class>net.sf.taverna.t2.workflowmodel.processor.dispatch.layers.Retry</class><configBean encoding="xstream"><net.sf.taverna.t2.workflowmodel.processor.dispatch.layers.RetryConfig xmlns="">
  <backoffFactor>1.0</backoffFactor>
  <initialDelay>1000</initialDelay>
  <maxDelay>5000</maxDelay>
  <maxRetries>0</maxRetries>
</net.sf.taverna.t2.workflowmodel.processor.dispatch.layers.RetryConfig></configBean></dispatchLayer><dispatchLayer><raven><group>net.sf.taverna.t2.core</group><artifact>workflowmodel-impl</artifact><version>1.2</version></raven><class>net.sf.taverna.t2.workflowmodel.processor.dispatch.layers.Invoke</class><configBean encoding="xstream"><null xmlns="" /></configBean></dispatchLayer></dispatchStack><iterationStrategyStack><iteration><strategy><cross><port name="reactionId" depth="0" /></cross></strategy></iteration></iterationStrategyStack></processor><processor><name>filterSboTermForReaction</name><inputPorts><port><name>sboTermIn</name><depth>0</depth></port></inputPorts><outputPorts><port><name>sboTermOut</name><depth>0</depth><granularDepth>0</granularDepth></port></outputPorts><annotations /><activities><activity><raven><group>net.sf.taverna.t2.activities</group><artifact>beanshell-activity</artifact><version>1.2</version></raven><class>net.sf.taverna.t2.activities.beanshell.BeanshellActivity</class><inputMap><map from="sboTermIn" to="sboTermIn" /></inputMap><outputMap><map from="sboTermOut" to="sboTermOut" /></outputMap><configBean encoding="xstream"><net.sf.taverna.t2.activities.beanshell.BeanshellActivityConfigurationBean xmlns="">
  <script>if(sboTermIn.equals(""))
{
  sboTermOut = "0";
}
else
{
  sboTermOut = sboTermIn;
}</script>
  <dependencies />
  <classLoaderSharing>workflow</classLoaderSharing>
  <localDependencies />
  <artifactDependencies />
  <inputs>
    <net.sf.taverna.t2.workflowmodel.processor.activity.config.ActivityInputPortDefinitionBean>
      <handledReferenceSchemes />
      <translatedElementType>java.lang.String</translatedElementType>
      <allowsLiteralValues>true</allowsLiteralValues>
      <name>sboTermIn</name>
      <depth>0</depth>
      <mimeTypes>
        <string>text/plain</string>
      </mimeTypes>
    </net.sf.taverna.t2.workflowmodel.processor.activity.config.ActivityInputPortDefinitionBean>
  </inputs>
  <outputs>
    <net.sf.taverna.t2.workflowmodel.processor.activity.config.ActivityOutputPortDefinitionBean>
      <granularDepth>0</granularDepth>
      <name>sboTermOut</name>
      <depth>0</depth>
      <mimeTypes />
    </net.sf.taverna.t2.workflowmodel.processor.activity.config.ActivityOutputPortDefinitionBean>
  </outputs>
</net.sf.taverna.t2.activities.beanshell.BeanshellActivityConfigurationBean></configBean><annotations /></activity></activities><dispatchStack><dispatchLayer><raven><group>net.sf.taverna.t2.core</group><artifact>workflowmodel-impl</artifact><version>1.2</version></raven><class>net.sf.taverna.t2.workflowmodel.processor.dispatch.layers.Parallelize</class><configBean encoding="xstream"><net.sf.taverna.t2.workflowmodel.processor.dispatch.layers.ParallelizeConfig xmlns="">
  <maxJobs>1</maxJobs>
</net.sf.taverna.t2.workflowmodel.processor.dispatch.layers.ParallelizeConfig></configBean></dispatchLayer><dispatchLayer><raven><group>net.sf.taverna.t2.core</group><artifact>workflowmodel-impl</artifact><version>1.2</version></raven><class>net.sf.taverna.t2.workflowmodel.processor.dispatch.layers.ErrorBounce</class><configBean encoding="xstream"><null xmlns="" /></configBean></dispatchLayer><dispatchLayer><raven><group>net.sf.taverna.t2.core</group><artifact>workflowmodel-impl</artifact><version>1.2</version></raven><class>net.sf.taverna.t2.workflowmodel.processor.dispatch.layers.Failover</class><configBean encoding="xstream"><null xmlns="" /></configBean></dispatchLayer><dispatchLayer><raven><group>net.sf.taverna.t2.core</group><artifact>workflowmodel-impl</artifact><version>1.2</version></raven><class>net.sf.taverna.t2.workflowmodel.processor.dispatch.layers.Retry</class><configBean encoding="xstream"><net.sf.taverna.t2.workflowmodel.processor.dispatch.layers.RetryConfig xmlns="">
  <backoffFactor>1.0</backoffFactor>
  <initialDelay>1000</initialDelay>
  <maxDelay>5000</maxDelay>
  <maxRetries>0</maxRetries>
</net.sf.taverna.t2.workflowmodel.processor.dispatch.layers.RetryConfig></configBean></dispatchLayer><dispatchLayer><raven><group>net.sf.taverna.t2.core</group><artifact>workflowmodel-impl</artifact><version>1.2</version></raven><class>net.sf.taverna.t2.workflowmodel.processor.dispatch.layers.Invoke</class><configBean encoding="xstream"><null xmlns="" /></configBean></dispatchLayer></dispatchStack><iterationStrategyStack><iteration><strategy><cross><port name="sboTermIn" depth="0" /></cross></strategy></iteration></iterationStrategyStack></processor><processor><name>getECNumberByReactionId</name><inputPorts><port><name>reactionId</name><depth>0</depth></port></inputPorts><outputPorts><port><name>getECNumberByReactionIdReturn</name><depth>0</depth><granularDepth>0</granularDepth></port></outputPorts><annotations /><activities><activity><raven><group>net.sf.taverna.t2.activities</group><artifact>wsdl-activity</artifact><version>1.2</version></raven><class>net.sf.taverna.t2.activities.wsdl.WSDLActivity</class><inputMap><map from="reactionId" to="reactionId" /></inputMap><outputMap><map from="getECNumberByReactionIdReturn" to="getECNumberByReactionIdReturn" /></outputMap><configBean encoding="xstream"><net.sf.taverna.t2.activities.wsdl.WSDLActivityConfigurationBean xmlns="">
  <wsdl>http://dbk-ed.mib.man.ac.uk:8080/YeastMetabolicNetwork/services/YeastMetabolicNetwork?wsdl</wsdl>
  <operation>getECNumberByReactionId</operation>
</net.sf.taverna.t2.activities.wsdl.WSDLActivityConfigurationBean></configBean><annotations /></activity></activities><dispatchStack><dispatchLayer><raven><group>net.sf.taverna.t2.core</group><artifact>workflowmodel-impl</artifact><version>1.2</version></raven><class>net.sf.taverna.t2.workflowmodel.processor.dispatch.layers.Parallelize</class><configBean encoding="xstream"><net.sf.taverna.t2.workflowmodel.processor.dispatch.layers.ParallelizeConfig xmlns="">
  <maxJobs>1</maxJobs>
</net.sf.taverna.t2.workflowmodel.processor.dispatch.layers.ParallelizeConfig></configBean></dispatchLayer><dispatchLayer><raven><group>net.sf.taverna.t2.core</group><artifact>workflowmodel-impl</artifact><version>1.2</version></raven><class>net.sf.taverna.t2.workflowmodel.processor.dispatch.layers.ErrorBounce</class><configBean encoding="xstream"><null xmlns="" /></configBean></dispatchLayer><dispatchLayer><raven><group>net.sf.taverna.t2.core</group><artifact>workflowmodel-impl</artifact><version>1.2</version></raven><class>net.sf.taverna.t2.workflowmodel.processor.dispatch.layers.Failover</class><configBean encoding="xstream"><null xmlns="" /></configBean></dispatchLayer><dispatchLayer><raven><group>net.sf.taverna.t2.core</group><artifact>workflowmodel-impl</artifact><version>1.2</version></raven><class>net.sf.taverna.t2.workflowmodel.processor.dispatch.layers.Retry</class><configBean encoding="xstream"><net.sf.taverna.t2.workflowmodel.processor.dispatch.layers.RetryConfig xmlns="">
  <backoffFactor>1.0</backoffFactor>
  <initialDelay>1000</initialDelay>
  <maxDelay>5000</maxDelay>
  <maxRetries>0</maxRetries>
</net.sf.taverna.t2.workflowmodel.processor.dispatch.layers.RetryConfig></configBean></dispatchLayer><dispatchLayer><raven><group>net.sf.taverna.t2.core</group><artifact>workflowmodel-impl</artifact><version>1.2</version></raven><class>net.sf.taverna.t2.workflowmodel.processor.dispatch.layers.Invoke</class><configBean encoding="xstream"><null xmlns="" /></configBean></dispatchLayer></dispatchStack><iterationStrategyStack><iteration><strategy><cross><port name="reactionId" depth="0" /></cross></strategy></iteration></iterationStrategyStack></processor><processor><name>getPubMedByReactionId</name><inputPorts><port><name>reactionId</name><depth>0</depth></port></inputPorts><outputPorts><port><name>getPubMedByReactionIdReturn</name><depth>0</depth><granularDepth>0</granularDepth></port></outputPorts><annotations /><activities><activity><raven><group>net.sf.taverna.t2.activities</group><artifact>wsdl-activity</artifact><version>1.2</version></raven><class>net.sf.taverna.t2.activities.wsdl.WSDLActivity</class><inputMap><map from="reactionId" to="reactionId" /></inputMap><outputMap><map from="getPubMedByReactionIdReturn" to="getPubMedByReactionIdReturn" /></outputMap><configBean encoding="xstream"><net.sf.taverna.t2.activities.wsdl.WSDLActivityConfigurationBean xmlns="">
  <wsdl>http://dbk-ed.mib.man.ac.uk:8080/YeastMetabolicNetwork/services/YeastMetabolicNetwork?wsdl</wsdl>
  <operation>getPubMedByReactionId</operation>
</net.sf.taverna.t2.activities.wsdl.WSDLActivityConfigurationBean></configBean><annotations /></activity></activities><dispatchStack><dispatchLayer><raven><group>net.sf.taverna.t2.core</group><artifact>workflowmodel-impl</artifact><version>1.2</version></raven><class>net.sf.taverna.t2.workflowmodel.processor.dispatch.layers.Parallelize</class><configBean encoding="xstream"><net.sf.taverna.t2.workflowmodel.processor.dispatch.layers.ParallelizeConfig xmlns="">
  <maxJobs>1</maxJobs>
</net.sf.taverna.t2.workflowmodel.processor.dispatch.layers.ParallelizeConfig></configBean></dispatchLayer><dispatchLayer><raven><group>net.sf.taverna.t2.core</group><artifact>workflowmodel-impl</artifact><version>1.2</version></raven><class>net.sf.taverna.t2.workflowmodel.processor.dispatch.layers.ErrorBounce</class><configBean encoding="xstream"><null xmlns="" /></configBean></dispatchLayer><dispatchLayer><raven><group>net.sf.taverna.t2.core</group><artifact>workflowmodel-impl</artifact><version>1.2</version></raven><class>net.sf.taverna.t2.workflowmodel.processor.dispatch.layers.Failover</class><configBean encoding="xstream"><null xmlns="" /></configBean></dispatchLayer><dispatchLayer><raven><group>net.sf.taverna.t2.core</group><artifact>workflowmodel-impl</artifact><version>1.2</version></raven><class>net.sf.taverna.t2.workflowmodel.processor.dispatch.layers.Retry</class><configBean encoding="xstream"><net.sf.taverna.t2.workflowmodel.processor.dispatch.layers.RetryConfig xmlns="">
  <backoffFactor>1.0</backoffFactor>
  <initialDelay>1000</initialDelay>
  <maxDelay>5000</maxDelay>
  <maxRetries>0</maxRetries>
</net.sf.taverna.t2.workflowmodel.processor.dispatch.layers.RetryConfig></configBean></dispatchLayer><dispatchLayer><raven><group>net.sf.taverna.t2.core</group><artifact>workflowmodel-impl</artifact><version>1.2</version></raven><class>net.sf.taverna.t2.workflowmodel.processor.dispatch.layers.Invoke</class><configBean encoding="xstream"><null xmlns="" /></configBean></dispatchLayer></dispatchStack><iterationStrategyStack><iteration><strategy><cross><port name="reactionId" depth="0" /></cross></strategy></iteration></iterationStrategyStack></processor><processor><name>getNumberOfReactants</name><inputPorts><port><name>reactionId</name><depth>0</depth></port></inputPorts><outputPorts><port><name>getNumberOfReactantsReturn</name><depth>0</depth><granularDepth>0</granularDepth></port></outputPorts><annotations /><activities><activity><raven><group>net.sf.taverna.t2.activities</group><artifact>wsdl-activity</artifact><version>1.2</version></raven><class>net.sf.taverna.t2.activities.wsdl.WSDLActivity</class><inputMap><map from="reactionId" to="reactionId" /></inputMap><outputMap><map from="getNumberOfReactantsReturn" to="getNumberOfReactantsReturn" /></outputMap><configBean encoding="xstream"><net.sf.taverna.t2.activities.wsdl.WSDLActivityConfigurationBean xmlns="">
  <wsdl>http://dbk-ed.mib.man.ac.uk:8080/YeastMetabolicNetwork/services/YeastMetabolicNetwork?wsdl</wsdl>
  <operation>getNumberOfReactants</operation>
</net.sf.taverna.t2.activities.wsdl.WSDLActivityConfigurationBean></configBean><annotations /></activity></activities><dispatchStack><dispatchLayer><raven><group>net.sf.taverna.t2.core</group><artifact>workflowmodel-impl</artifact><version>1.2</version></raven><class>net.sf.taverna.t2.workflowmodel.processor.dispatch.layers.Parallelize</class><configBean encoding="xstream"><net.sf.taverna.t2.workflowmodel.processor.dispatch.layers.ParallelizeConfig xmlns="">
  <maxJobs>1</maxJobs>
</net.sf.taverna.t2.workflowmodel.processor.dispatch.layers.ParallelizeConfig></configBean></dispatchLayer><dispatchLayer><raven><group>net.sf.taverna.t2.core</group><artifact>workflowmodel-impl</artifact><version>1.2</version></raven><class>net.sf.taverna.t2.workflowmodel.processor.dispatch.layers.ErrorBounce</class><configBean encoding="xstream"><null xmlns="" /></configBean></dispatchLayer><dispatchLayer><raven><group>net.sf.taverna.t2.core</group><artifact>workflowmodel-impl</artifact><version>1.2</version></raven><class>net.sf.taverna.t2.workflowmodel.processor.dispatch.layers.Failover</class><configBean encoding="xstream"><null xmlns="" /></configBean></dispatchLayer><dispatchLayer><raven><group>net.sf.taverna.t2.core</group><artifact>workflowmodel-impl</artifact><version>1.2</version></raven><class>net.sf.taverna.t2.workflowmodel.processor.dispatch.layers.Retry</class><configBean encoding="xstream"><net.sf.taverna.t2.workflowmodel.processor.dispatch.layers.RetryConfig xmlns="">
  <backoffFactor>1.0</backoffFactor>
  <initialDelay>1000</initialDelay>
  <maxDelay>5000</maxDelay>
  <maxRetries>0</maxRetries>
</net.sf.taverna.t2.workflowmodel.processor.dispatch.layers.RetryConfig></configBean></dispatchLayer><dispatchLayer><raven><group>net.sf.taverna.t2.core</group><artifact>workflowmodel-impl</artifact><version>1.2</version></raven><class>net.sf.taverna.t2.workflowmodel.processor.dispatch.layers.Invoke</class><configBean encoding="xstream"><null xmlns="" /></configBean></dispatchLayer></dispatchStack><iterationStrategyStack><iteration><strategy><cross><port name="reactionId" depth="0" /></cross></strategy></iteration></iterationStrategyStack></processor><processor><name>wrapWithList1</name><inputPorts><port><name>input</name><depth>1</depth></port><port><name>reactantNumber</name><depth>1</depth></port></inputPorts><outputPorts><port><name>output</name><depth>2</depth><granularDepth>2</granularDepth></port></outputPorts><annotations /><activities><activity><raven><group>net.sf.taverna.t2.activities</group><artifact>beanshell-activity</artifact><version>1.2</version></raven><class>net.sf.taverna.t2.activities.beanshell.BeanshellActivity</class><inputMap><map from="input" to="input" /><map from="reactantNumber" to="reactantNumber" /></inputMap><outputMap><map from="output" to="output" /></outputMap><configBean encoding="xstream"><net.sf.taverna.t2.activities.beanshell.BeanshellActivityConfigurationBean xmlns="">
  <script>output = new ArrayList();

for(int i = 0 ; i &lt; input.size(); i++)
{
  String item = input.get(i);
  String number = reactantNumber.get(i);
  int x = Integer.parseInt(number);
  al = new ArrayList();

  for(int y = 0; y &lt; x; y++)
  {
    al.add(item);
  }
  output.add(al);
}</script>
  <dependencies />
  <classLoaderSharing>workflow</classLoaderSharing>
  <localDependencies />
  <artifactDependencies />
  <inputs>
    <net.sf.taverna.t2.workflowmodel.processor.activity.config.ActivityInputPortDefinitionBean>
      <handledReferenceSchemes />
      <translatedElementType>java.lang.String</translatedElementType>
      <allowsLiteralValues>true</allowsLiteralValues>
      <name>input</name>
      <depth>1</depth>
      <mimeTypes>
        <string>text/plain</string>
      </mimeTypes>
    </net.sf.taverna.t2.workflowmodel.processor.activity.config.ActivityInputPortDefinitionBean>
    <net.sf.taverna.t2.workflowmodel.processor.activity.config.ActivityInputPortDefinitionBean>
      <handledReferenceSchemes />
      <translatedElementType>java.lang.String</translatedElementType>
      <allowsLiteralValues>true</allowsLiteralValues>
      <name>reactantNumber</name>
      <depth>1</depth>
      <mimeTypes>
        <string>text/plain</string>
      </mimeTypes>
    </net.sf.taverna.t2.workflowmodel.processor.activity.config.ActivityInputPortDefinitionBean>
  </inputs>
  <outputs>
    <net.sf.taverna.t2.workflowmodel.processor.activity.config.ActivityOutputPortDefinitionBean>
      <granularDepth>2</granularDepth>
      <name>output</name>
      <depth>2</depth>
      <mimeTypes />
    </net.sf.taverna.t2.workflowmodel.processor.activity.config.ActivityOutputPortDefinitionBean>
  </outputs>
</net.sf.taverna.t2.activities.beanshell.BeanshellActivityConfigurationBean></configBean><annotations /></activity></activities><dispatchStack><dispatchLayer><raven><group>net.sf.taverna.t2.core</group><artifact>workflowmodel-impl</artifact><version>1.2</version></raven><class>net.sf.taverna.t2.workflowmodel.processor.dispatch.layers.Parallelize</class><configBean encoding="xstream"><net.sf.taverna.t2.workflowmodel.processor.dispatch.layers.ParallelizeConfig xmlns="">
  <maxJobs>1</maxJobs>
</net.sf.taverna.t2.workflowmodel.processor.dispatch.layers.ParallelizeConfig></configBean></dispatchLayer><dispatchLayer><raven><group>net.sf.taverna.t2.core</group><artifact>workflowmodel-impl</artifact><version>1.2</version></raven><class>net.sf.taverna.t2.workflowmodel.processor.dispatch.layers.ErrorBounce</class><configBean encoding="xstream"><null xmlns="" /></configBean></dispatchLayer><dispatchLayer><raven><group>net.sf.taverna.t2.core</group><artifact>workflowmodel-impl</artifact><version>1.2</version></raven><class>net.sf.taverna.t2.workflowmodel.processor.dispatch.layers.Failover</class><configBean encoding="xstream"><null xmlns="" /></configBean></dispatchLayer><dispatchLayer><raven><group>net.sf.taverna.t2.core</group><artifact>workflowmodel-impl</artifact><version>1.2</version></raven><class>net.sf.taverna.t2.workflowmodel.processor.dispatch.layers.Retry</class><configBean encoding="xstream"><net.sf.taverna.t2.workflowmodel.processor.dispatch.layers.RetryConfig xmlns="">
  <backoffFactor>1.0</backoffFactor>
  <initialDelay>1000</initialDelay>
  <maxDelay>5000</maxDelay>
  <maxRetries>0</maxRetries>
</net.sf.taverna.t2.workflowmodel.processor.dispatch.layers.RetryConfig></configBean></dispatchLayer><dispatchLayer><raven><group>net.sf.taverna.t2.core</group><artifact>workflowmodel-impl</artifact><version>1.2</version></raven><class>net.sf.taverna.t2.workflowmodel.processor.dispatch.layers.Invoke</class><configBean encoding="xstream"><null xmlns="" /></configBean></dispatchLayer></dispatchStack><iterationStrategyStack><iteration><strategy><dot><port name="input" depth="1" /><port name="reactantNumber" depth="1" /></dot></strategy></iteration></iterationStrategyStack></processor><processor><name>getReactantStoich</name><inputPorts><port><name>reactionId</name><depth>0</depth></port><port><name>speciesId</name><depth>0</depth></port></inputPorts><outputPorts><port><name>getStoichiometryReturn</name><depth>0</depth><granularDepth>0</granularDepth></port></outputPorts><annotations /><activities><activity><raven><group>net.sf.taverna.t2.activities</group><artifact>wsdl-activity</artifact><version>1.2</version></raven><class>net.sf.taverna.t2.activities.wsdl.WSDLActivity</class><inputMap><map from="reactionId" to="reactionId" /><map from="speciesId" to="speciesId" /></inputMap><outputMap><map from="getStoichiometryReturn" to="getStoichiometryReturn" /></outputMap><configBean encoding="xstream"><net.sf.taverna.t2.activities.wsdl.WSDLActivityConfigurationBean xmlns="">
  <wsdl>http://dbk-ed.mib.man.ac.uk:8080/YeastMetabolicNetwork/services/YeastMetabolicNetwork?wsdl</wsdl>
  <operation>getStoichiometry</operation>
</net.sf.taverna.t2.activities.wsdl.WSDLActivityConfigurationBean></configBean><annotations /></activity></activities><dispatchStack><dispatchLayer><raven><group>net.sf.taverna.t2.core</group><artifact>workflowmodel-impl</artifact><version>1.2</version></raven><class>net.sf.taverna.t2.workflowmodel.processor.dispatch.layers.Parallelize</class><configBean encoding="xstream"><net.sf.taverna.t2.workflowmodel.processor.dispatch.layers.ParallelizeConfig xmlns="">
  <maxJobs>1</maxJobs>
</net.sf.taverna.t2.workflowmodel.processor.dispatch.layers.ParallelizeConfig></configBean></dispatchLayer><dispatchLayer><raven><group>net.sf.taverna.t2.core</group><artifact>workflowmodel-impl</artifact><version>1.2</version></raven><class>net.sf.taverna.t2.workflowmodel.processor.dispatch.layers.ErrorBounce</class><configBean encoding="xstream"><null xmlns="" /></configBean></dispatchLayer><dispatchLayer><raven><group>net.sf.taverna.t2.core</group><artifact>workflowmodel-impl</artifact><version>1.2</version></raven><class>net.sf.taverna.t2.workflowmodel.processor.dispatch.layers.Failover</class><configBean encoding="xstream"><null xmlns="" /></configBean></dispatchLayer><dispatchLayer><raven><group>net.sf.taverna.t2.core</group><artifact>workflowmodel-impl</artifact><version>1.2</version></raven><class>net.sf.taverna.t2.workflowmodel.processor.dispatch.layers.Retry</class><configBean encoding="xstream"><net.sf.taverna.t2.workflowmodel.processor.dispatch.layers.RetryConfig xmlns="">
  <backoffFactor>1.0</backoffFactor>
  <initialDelay>1000</initialDelay>
  <maxDelay>5000</maxDelay>
  <maxRetries>0</maxRetries>
</net.sf.taverna.t2.workflowmodel.processor.dispatch.layers.RetryConfig></configBean></dispatchLayer><dispatchLayer><raven><group>net.sf.taverna.t2.core</group><artifact>workflowmodel-impl</artifact><version>1.2</version></raven><class>net.sf.taverna.t2.workflowmodel.processor.dispatch.layers.Invoke</class><configBean encoding="xstream"><null xmlns="" /></configBean></dispatchLayer></dispatchStack><iterationStrategyStack><iteration><strategy><dot><port name="reactionId" depth="0" /><port name="speciesId" depth="0" /></dot></strategy></iteration></iterationStrategyStack></processor><processor><name>createReactantSpeciesRef</name><inputPorts><port><name>speciesId</name><depth>0</depth></port><port><name>stoich</name><depth>0</depth></port></inputPorts><outputPorts><port><name>speciesRef</name><depth>0</depth><granularDepth>0</granularDepth></port></outputPorts><annotations /><activities><activity><raven><group>net.sf.taverna.t2.activities</group><artifact>dataflow-activity</artifact><version>1.2</version></raven><class>net.sf.taverna.t2.activities.dataflow.DataflowActivity</class><inputMap><map from="stoich" to="stoich" /><map from="speciesId" to="speciesId" /></inputMap><outputMap><map from="speciesRef" to="speciesRef" /></outputMap><configBean encoding="dataflow"><dataflow ref="31846dc1-9e9d-41ee-b423-5d04d9c7b83d" /></configBean><annotations /></activity></activities><dispatchStack><dispatchLayer><raven><group>net.sf.taverna.t2.core</group><artifact>workflowmodel-impl</artifact><version>1.2</version></raven><class>net.sf.taverna.t2.workflowmodel.processor.dispatch.layers.Parallelize</class><configBean encoding="xstream"><net.sf.taverna.t2.workflowmodel.processor.dispatch.layers.ParallelizeConfig xmlns="">
  <maxJobs>1</maxJobs>
</net.sf.taverna.t2.workflowmodel.processor.dispatch.layers.ParallelizeConfig></configBean></dispatchLayer><dispatchLayer><raven><group>net.sf.taverna.t2.core</group><artifact>workflowmodel-impl</artifact><version>1.2</version></raven><class>net.sf.taverna.t2.workflowmodel.processor.dispatch.layers.ErrorBounce</class><configBean encoding="xstream"><null xmlns="" /></configBean></dispatchLayer><dispatchLayer><raven><group>net.sf.taverna.t2.core</group><artifact>workflowmodel-impl</artifact><version>1.2</version></raven><class>net.sf.taverna.t2.workflowmodel.processor.dispatch.layers.Failover</class><configBean encoding="xstream"><null xmlns="" /></configBean></dispatchLayer><dispatchLayer><raven><group>net.sf.taverna.t2.core</group><artifact>workflowmodel-impl</artifact><version>1.2</version></raven><class>net.sf.taverna.t2.workflowmodel.processor.dispatch.layers.Retry</class><configBean encoding="xstream"><net.sf.taverna.t2.workflowmodel.processor.dispatch.layers.RetryConfig xmlns="">
  <backoffFactor>1.0</backoffFactor>
  <initialDelay>1000</initialDelay>
  <maxDelay>5000</maxDelay>
  <maxRetries>0</maxRetries>
</net.sf.taverna.t2.workflowmodel.processor.dispatch.layers.RetryConfig></configBean></dispatchLayer><dispatchLayer><raven><group>net.sf.taverna.t2.core</group><artifact>workflowmodel-impl</artifact><version>1.2</version></raven><class>net.sf.taverna.t2.workflowmodel.processor.dispatch.layers.Invoke</class><configBean encoding="xstream"><null xmlns="" /></configBean></dispatchLayer></dispatchStack><iterationStrategyStack><iteration><strategy><dot><port name="speciesId" depth="0" /><port name="stoich" depth="0" /></dot></strategy></iteration></iterationStrategyStack></processor><processor><name>addReactantToReaction</name><inputPorts><port><name>reactantSpeciesRef</name><depth>1</depth></port><port><name>reactionIn</name><depth>0</depth></port></inputPorts><outputPorts /><annotations /><activities><activity><raven><group>net.sf.taverna.t2.activities</group><artifact>dataflow-activity</artifact><version>1.2</version></raven><class>net.sf.taverna.t2.activities.dataflow.DataflowActivity</class><inputMap><map from="reactionIn" to="reactionIn" /><map from="reactantSpeciesRef" to="reactantSpeciesRef" /></inputMap><outputMap /><configBean encoding="dataflow"><dataflow ref="78479e77-b3d2-465c-bf74-636e4ebbec38" /></configBean><annotations /></activity></activities><dispatchStack><dispatchLayer><raven><group>net.sf.taverna.t2.core</group><artifact>workflowmodel-impl</artifact><version>1.2</version></raven><class>net.sf.taverna.t2.workflowmodel.processor.dispatch.layers.Parallelize</class><configBean encoding="xstream"><net.sf.taverna.t2.workflowmodel.processor.dispatch.layers.ParallelizeConfig xmlns="">
  <maxJobs>1</maxJobs>
</net.sf.taverna.t2.workflowmodel.processor.dispatch.layers.ParallelizeConfig></configBean></dispatchLayer><dispatchLayer><raven><group>net.sf.taverna.t2.core</group><artifact>workflowmodel-impl</artifact><version>1.2</version></raven><class>net.sf.taverna.t2.workflowmodel.processor.dispatch.layers.ErrorBounce</class><configBean encoding="xstream"><null xmlns="" /></configBean></dispatchLayer><dispatchLayer><raven><group>net.sf.taverna.t2.core</group><artifact>workflowmodel-impl</artifact><version>1.2</version></raven><class>net.sf.taverna.t2.workflowmodel.processor.dispatch.layers.Failover</class><configBean encoding="xstream"><null xmlns="" /></configBean></dispatchLayer><dispatchLayer><raven><group>net.sf.taverna.t2.core</group><artifact>workflowmodel-impl</artifact><version>1.2</version></raven><class>net.sf.taverna.t2.workflowmodel.processor.dispatch.layers.Retry</class><configBean encoding="xstream"><net.sf.taverna.t2.workflowmodel.processor.dispatch.layers.RetryConfig xmlns="">
  <backoffFactor>1.0</backoffFactor>
  <initialDelay>1000</initialDelay>
  <maxDelay>5000</maxDelay>
  <maxRetries>0</maxRetries>
</net.sf.taverna.t2.workflowmodel.processor.dispatch.layers.RetryConfig></configBean></dispatchLayer><dispatchLayer><raven><group>net.sf.taverna.t2.core</group><artifact>workflowmodel-impl</artifact><version>1.2</version></raven><class>net.sf.taverna.t2.workflowmodel.processor.dispatch.layers.Invoke</class><configBean encoding="xstream"><null xmlns="" /></configBean></dispatchLayer></dispatchStack><iterationStrategyStack><iteration><strategy><dot><port name="reactantSpeciesRef" depth="1" /><port name="reactionIn" depth="0" /></dot></strategy></iteration></iterationStrategyStack></processor><processor><name>getNumberOfProducts</name><inputPorts><port><name>reactionId</name><depth>0</depth></port></inputPorts><outputPorts><port><name>getNumberOfProductsReturn</name><depth>0</depth><granularDepth>0</granularDepth></port></outputPorts><annotations /><activities><activity><raven><group>net.sf.taverna.t2.activities</group><artifact>wsdl-activity</artifact><version>1.2</version></raven><class>net.sf.taverna.t2.activities.wsdl.WSDLActivity</class><inputMap><map from="reactionId" to="reactionId" /></inputMap><outputMap><map from="getNumberOfProductsReturn" to="getNumberOfProductsReturn" /></outputMap><configBean encoding="xstream"><net.sf.taverna.t2.activities.wsdl.WSDLActivityConfigurationBean xmlns="">
  <wsdl>http://dbk-ed.mib.man.ac.uk:8080/YeastMetabolicNetwork/services/YeastMetabolicNetwork?wsdl</wsdl>
  <operation>getNumberOfProducts</operation>
</net.sf.taverna.t2.activities.wsdl.WSDLActivityConfigurationBean></configBean><annotations /></activity></activities><dispatchStack><dispatchLayer><raven><group>net.sf.taverna.t2.core</group><artifact>workflowmodel-impl</artifact><version>1.2</version></raven><class>net.sf.taverna.t2.workflowmodel.processor.dispatch.layers.Parallelize</class><configBean encoding="xstream"><net.sf.taverna.t2.workflowmodel.processor.dispatch.layers.ParallelizeConfig xmlns="">
  <maxJobs>1</maxJobs>
</net.sf.taverna.t2.workflowmodel.processor.dispatch.layers.ParallelizeConfig></configBean></dispatchLayer><dispatchLayer><raven><group>net.sf.taverna.t2.core</group><artifact>workflowmodel-impl</artifact><version>1.2</version></raven><class>net.sf.taverna.t2.workflowmodel.processor.dispatch.layers.ErrorBounce</class><configBean encoding="xstream"><null xmlns="" /></configBean></dispatchLayer><dispatchLayer><raven><group>net.sf.taverna.t2.core</group><artifact>workflowmodel-impl</artifact><version>1.2</version></raven><class>net.sf.taverna.t2.workflowmodel.processor.dispatch.layers.Failover</class><configBean encoding="xstream"><null xmlns="" /></configBean></dispatchLayer><dispatchLayer><raven><group>net.sf.taverna.t2.core</group><artifact>workflowmodel-impl</artifact><version>1.2</version></raven><class>net.sf.taverna.t2.workflowmodel.processor.dispatch.layers.Retry</class><configBean encoding="xstream"><net.sf.taverna.t2.workflowmodel.processor.dispatch.layers.RetryConfig xmlns="">
  <backoffFactor>1.0</backoffFactor>
  <initialDelay>1000</initialDelay>
  <maxDelay>5000</maxDelay>
  <maxRetries>0</maxRetries>
</net.sf.taverna.t2.workflowmodel.processor.dispatch.layers.RetryConfig></configBean></dispatchLayer><dispatchLayer><raven><group>net.sf.taverna.t2.core</group><artifact>workflowmodel-impl</artifact><version>1.2</version></raven><class>net.sf.taverna.t2.workflowmodel.processor.dispatch.layers.Invoke</class><configBean encoding="xstream"><null xmlns="" /></configBean></dispatchLayer></dispatchStack><iterationStrategyStack><iteration><strategy><cross><port name="reactionId" depth="0" /></cross></strategy></iteration></iterationStrategyStack></processor><processor><name>wrapWithList2</name><inputPorts><port><name>reactantNumber</name><depth>1</depth></port><port><name>input</name><depth>1</depth></port></inputPorts><outputPorts><port><name>output</name><depth>2</depth><granularDepth>2</granularDepth></port></outputPorts><annotations /><activities><activity><raven><group>net.sf.taverna.t2.activities</group><artifact>beanshell-activity</artifact><version>1.2</version></raven><class>net.sf.taverna.t2.activities.beanshell.BeanshellActivity</class><inputMap><map from="input" to="input" /><map from="reactantNumber" to="reactantNumber" /></inputMap><outputMap><map from="output" to="output" /></outputMap><configBean encoding="xstream"><net.sf.taverna.t2.activities.beanshell.BeanshellActivityConfigurationBean xmlns="">
  <script>output = new ArrayList();

for(int i = 0 ; i &lt; input.size(); i++)
{
  String item = input.get(i);
  String number = reactantNumber.get(i);
  int x = Integer.parseInt(number);
  al = new ArrayList();

  for(int y = 0; y &lt; x; y++)
  {
    al.add(item);
  }
  output.add(al);
}</script>
  <dependencies />
  <classLoaderSharing>workflow</classLoaderSharing>
  <localDependencies />
  <artifactDependencies />
  <inputs>
    <net.sf.taverna.t2.workflowmodel.processor.activity.config.ActivityInputPortDefinitionBean>
      <handledReferenceSchemes />
      <translatedElementType>java.lang.String</translatedElementType>
      <allowsLiteralValues>true</allowsLiteralValues>
      <name>input</name>
      <depth>1</depth>
      <mimeTypes>
        <string>text/plain</string>
      </mimeTypes>
    </net.sf.taverna.t2.workflowmodel.processor.activity.config.ActivityInputPortDefinitionBean>
    <net.sf.taverna.t2.workflowmodel.processor.activity.config.ActivityInputPortDefinitionBean>
      <handledReferenceSchemes />
      <translatedElementType>java.lang.String</translatedElementType>
      <allowsLiteralValues>true</allowsLiteralValues>
      <name>reactantNumber</name>
      <depth>1</depth>
      <mimeTypes>
        <string>text/plain</string>
      </mimeTypes>
    </net.sf.taverna.t2.workflowmodel.processor.activity.config.ActivityInputPortDefinitionBean>
  </inputs>
  <outputs>
    <net.sf.taverna.t2.workflowmodel.processor.activity.config.ActivityOutputPortDefinitionBean>
      <granularDepth>2</granularDepth>
      <name>output</name>
      <depth>2</depth>
      <mimeTypes />
    </net.sf.taverna.t2.workflowmodel.processor.activity.config.ActivityOutputPortDefinitionBean>
  </outputs>
</net.sf.taverna.t2.activities.beanshell.BeanshellActivityConfigurationBean></configBean><annotations /></activity></activities><dispatchStack><dispatchLayer><raven><group>net.sf.taverna.t2.core</group><artifact>workflowmodel-impl</artifact><version>1.2</version></raven><class>net.sf.taverna.t2.workflowmodel.processor.dispatch.layers.Parallelize</class><configBean encoding="xstream"><net.sf.taverna.t2.workflowmodel.processor.dispatch.layers.ParallelizeConfig xmlns="">
  <maxJobs>1</maxJobs>
</net.sf.taverna.t2.workflowmodel.processor.dispatch.layers.ParallelizeConfig></configBean></dispatchLayer><dispatchLayer><raven><group>net.sf.taverna.t2.core</group><artifact>workflowmodel-impl</artifact><version>1.2</version></raven><class>net.sf.taverna.t2.workflowmodel.processor.dispatch.layers.ErrorBounce</class><configBean encoding="xstream"><null xmlns="" /></configBean></dispatchLayer><dispatchLayer><raven><group>net.sf.taverna.t2.core</group><artifact>workflowmodel-impl</artifact><version>1.2</version></raven><class>net.sf.taverna.t2.workflowmodel.processor.dispatch.layers.Failover</class><configBean encoding="xstream"><null xmlns="" /></configBean></dispatchLayer><dispatchLayer><raven><group>net.sf.taverna.t2.core</group><artifact>workflowmodel-impl</artifact><version>1.2</version></raven><class>net.sf.taverna.t2.workflowmodel.processor.dispatch.layers.Retry</class><configBean encoding="xstream"><net.sf.taverna.t2.workflowmodel.processor.dispatch.layers.RetryConfig xmlns="">
  <backoffFactor>1.0</backoffFactor>
  <initialDelay>1000</initialDelay>
  <maxDelay>5000</maxDelay>
  <maxRetries>0</maxRetries>
</net.sf.taverna.t2.workflowmodel.processor.dispatch.layers.RetryConfig></configBean></dispatchLayer><dispatchLayer><raven><group>net.sf.taverna.t2.core</group><artifact>workflowmodel-impl</artifact><version>1.2</version></raven><class>net.sf.taverna.t2.workflowmodel.processor.dispatch.layers.Invoke</class><configBean encoding="xstream"><null xmlns="" /></configBean></dispatchLayer></dispatchStack><iterationStrategyStack><iteration><strategy><cross><port name="reactantNumber" depth="1" /><port name="input" depth="1" /></cross></strategy></iteration></iterationStrategyStack></processor><processor><name>getProductStoich</name><inputPorts><port><name>speciesId</name><depth>0</depth></port><port><name>reactionId</name><depth>0</depth></port></inputPorts><outputPorts><port><name>getStoichiometryReturn</name><depth>0</depth><granularDepth>0</granularDepth></port></outputPorts><annotations /><activities><activity><raven><group>net.sf.taverna.t2.activities</group><artifact>wsdl-activity</artifact><version>1.2</version></raven><class>net.sf.taverna.t2.activities.wsdl.WSDLActivity</class><inputMap><map from="reactionId" to="reactionId" /><map from="speciesId" to="speciesId" /></inputMap><outputMap><map from="getStoichiometryReturn" to="getStoichiometryReturn" /></outputMap><configBean encoding="xstream"><net.sf.taverna.t2.activities.wsdl.WSDLActivityConfigurationBean xmlns="">
  <wsdl>http://dbk-ed.mib.man.ac.uk:8080/YeastMetabolicNetwork/services/YeastMetabolicNetwork?wsdl</wsdl>
  <operation>getStoichiometry</operation>
</net.sf.taverna.t2.activities.wsdl.WSDLActivityConfigurationBean></configBean><annotations /></activity></activities><dispatchStack><dispatchLayer><raven><group>net.sf.taverna.t2.core</group><artifact>workflowmodel-impl</artifact><version>1.2</version></raven><class>net.sf.taverna.t2.workflowmodel.processor.dispatch.layers.Parallelize</class><configBean encoding="xstream"><net.sf.taverna.t2.workflowmodel.processor.dispatch.layers.ParallelizeConfig xmlns="">
  <maxJobs>1</maxJobs>
</net.sf.taverna.t2.workflowmodel.processor.dispatch.layers.ParallelizeConfig></configBean></dispatchLayer><dispatchLayer><raven><group>net.sf.taverna.t2.core</group><artifact>workflowmodel-impl</artifact><version>1.2</version></raven><class>net.sf.taverna.t2.workflowmodel.processor.dispatch.layers.ErrorBounce</class><configBean encoding="xstream"><null xmlns="" /></configBean></dispatchLayer><dispatchLayer><raven><group>net.sf.taverna.t2.core</group><artifact>workflowmodel-impl</artifact><version>1.2</version></raven><class>net.sf.taverna.t2.workflowmodel.processor.dispatch.layers.Failover</class><configBean encoding="xstream"><null xmlns="" /></configBean></dispatchLayer><dispatchLayer><raven><group>net.sf.taverna.t2.core</group><artifact>workflowmodel-impl</artifact><version>1.2</version></raven><class>net.sf.taverna.t2.workflowmodel.processor.dispatch.layers.Retry</class><configBean encoding="xstream"><net.sf.taverna.t2.workflowmodel.processor.dispatch.layers.RetryConfig xmlns="">
  <backoffFactor>1.0</backoffFactor>
  <initialDelay>1000</initialDelay>
  <maxDelay>5000</maxDelay>
  <maxRetries>0</maxRetries>
</net.sf.taverna.t2.workflowmodel.processor.dispatch.layers.RetryConfig></configBean></dispatchLayer><dispatchLayer><raven><group>net.sf.taverna.t2.core</group><artifact>workflowmodel-impl</artifact><version>1.2</version></raven><class>net.sf.taverna.t2.workflowmodel.processor.dispatch.layers.Invoke</class><configBean encoding="xstream"><null xmlns="" /></configBean></dispatchLayer></dispatchStack><iterationStrategyStack><iteration><strategy><dot><port name="speciesId" depth="0" /><port name="reactionId" depth="0" /></dot></strategy></iteration></iterationStrategyStack></processor><processor><name>createProductSpeciesRef</name><inputPorts><port><name>speciesId</name><depth>0</depth></port><port><name>stoich</name><depth>0</depth></port></inputPorts><outputPorts><port><name>speciesRef</name><depth>0</depth><granularDepth>0</granularDepth></port></outputPorts><annotations /><activities><activity><raven><group>net.sf.taverna.t2.activities</group><artifact>dataflow-activity</artifact><version>1.2</version></raven><class>net.sf.taverna.t2.activities.dataflow.DataflowActivity</class><inputMap><map from="stoich" to="stoich" /><map from="speciesId" to="speciesId" /></inputMap><outputMap><map from="speciesRef" to="speciesRef" /></outputMap><configBean encoding="dataflow"><dataflow ref="31846dc1-9e9d-41ee-b423-5d04d9c7b83d" /></configBean><annotations /></activity></activities><dispatchStack><dispatchLayer><raven><group>net.sf.taverna.t2.core</group><artifact>workflowmodel-impl</artifact><version>1.2</version></raven><class>net.sf.taverna.t2.workflowmodel.processor.dispatch.layers.Parallelize</class><configBean encoding="xstream"><net.sf.taverna.t2.workflowmodel.processor.dispatch.layers.ParallelizeConfig xmlns="">
  <maxJobs>1</maxJobs>
</net.sf.taverna.t2.workflowmodel.processor.dispatch.layers.ParallelizeConfig></configBean></dispatchLayer><dispatchLayer><raven><group>net.sf.taverna.t2.core</group><artifact>workflowmodel-impl</artifact><version>1.2</version></raven><class>net.sf.taverna.t2.workflowmodel.processor.dispatch.layers.ErrorBounce</class><configBean encoding="xstream"><null xmlns="" /></configBean></dispatchLayer><dispatchLayer><raven><group>net.sf.taverna.t2.core</group><artifact>workflowmodel-impl</artifact><version>1.2</version></raven><class>net.sf.taverna.t2.workflowmodel.processor.dispatch.layers.Failover</class><configBean encoding="xstream"><null xmlns="" /></configBean></dispatchLayer><dispatchLayer><raven><group>net.sf.taverna.t2.core</group><artifact>workflowmodel-impl</artifact><version>1.2</version></raven><class>net.sf.taverna.t2.workflowmodel.processor.dispatch.layers.Retry</class><configBean encoding="xstream"><net.sf.taverna.t2.workflowmodel.processor.dispatch.layers.RetryConfig xmlns="">
  <backoffFactor>1.0</backoffFactor>
  <initialDelay>1000</initialDelay>
  <maxDelay>5000</maxDelay>
  <maxRetries>0</maxRetries>
</net.sf.taverna.t2.workflowmodel.processor.dispatch.layers.RetryConfig></configBean></dispatchLayer><dispatchLayer><raven><group>net.sf.taverna.t2.core</group><artifact>workflowmodel-impl</artifact><version>1.2</version></raven><class>net.sf.taverna.t2.workflowmodel.processor.dispatch.layers.Invoke</class><configBean encoding="xstream"><null xmlns="" /></configBean></dispatchLayer></dispatchStack><iterationStrategyStack><iteration><strategy><dot><port name="speciesId" depth="0" /><port name="stoich" depth="0" /></dot></strategy></iteration></iterationStrategyStack></processor><processor><name>addProductToReaction</name><inputPorts><port><name>reactionIn</name><depth>0</depth></port><port><name>productSpeciesRef</name><depth>1</depth></port></inputPorts><outputPorts /><annotations /><activities><activity><raven><group>net.sf.taverna.t2.activities</group><artifact>dataflow-activity</artifact><version>1.2</version></raven><class>net.sf.taverna.t2.activities.dataflow.DataflowActivity</class><inputMap><map from="reactionIn" to="reactionIn" /><map from="productSpeciesRef" to="productSpeciesRef" /></inputMap><outputMap /><configBean encoding="dataflow"><dataflow ref="87640130-1ca9-4992-8c3e-5f62ab9e4fe0" /></configBean><annotations /></activity></activities><dispatchStack><dispatchLayer><raven><group>net.sf.taverna.t2.core</group><artifact>workflowmodel-impl</artifact><version>1.2</version></raven><class>net.sf.taverna.t2.workflowmodel.processor.dispatch.layers.Parallelize</class><configBean encoding="xstream"><net.sf.taverna.t2.workflowmodel.processor.dispatch.layers.ParallelizeConfig xmlns="">
  <maxJobs>1</maxJobs>
</net.sf.taverna.t2.workflowmodel.processor.dispatch.layers.ParallelizeConfig></configBean></dispatchLayer><dispatchLayer><raven><group>net.sf.taverna.t2.core</group><artifact>workflowmodel-impl</artifact><version>1.2</version></raven><class>net.sf.taverna.t2.workflowmodel.processor.dispatch.layers.ErrorBounce</class><configBean encoding="xstream"><null xmlns="" /></configBean></dispatchLayer><dispatchLayer><raven><group>net.sf.taverna.t2.core</group><artifact>workflowmodel-impl</artifact><version>1.2</version></raven><class>net.sf.taverna.t2.workflowmodel.processor.dispatch.layers.Failover</class><configBean encoding="xstream"><null xmlns="" /></configBean></dispatchLayer><dispatchLayer><raven><group>net.sf.taverna.t2.core</group><artifact>workflowmodel-impl</artifact><version>1.2</version></raven><class>net.sf.taverna.t2.workflowmodel.processor.dispatch.layers.Retry</class><configBean encoding="xstream"><net.sf.taverna.t2.workflowmodel.processor.dispatch.layers.RetryConfig xmlns="">
  <backoffFactor>1.0</backoffFactor>
  <initialDelay>1000</initialDelay>
  <maxDelay>5000</maxDelay>
  <maxRetries>0</maxRetries>
</net.sf.taverna.t2.workflowmodel.processor.dispatch.layers.RetryConfig></configBean></dispatchLayer><dispatchLayer><raven><group>net.sf.taverna.t2.core</group><artifact>workflowmodel-impl</artifact><version>1.2</version></raven><class>net.sf.taverna.t2.workflowmodel.processor.dispatch.layers.Invoke</class><configBean encoding="xstream"><null xmlns="" /></configBean></dispatchLayer></dispatchStack><iterationStrategyStack><iteration><strategy><dot><port name="reactionIn" depth="0" /><port name="productSpeciesRef" depth="1" /></dot></strategy></iteration></iterationStrategyStack></processor><processor><name>createModifierSpeciesRef</name><inputPorts><port><name>speciesId</name><depth>1</depth></port></inputPorts><outputPorts><port><name>modifierSpeciesRef</name><depth>1</depth><granularDepth>1</granularDepth></port></outputPorts><annotations /><activities><activity><raven><group>net.sf.taverna.t2.activities</group><artifact>dataflow-activity</artifact><version>1.2</version></raven><class>net.sf.taverna.t2.activities.dataflow.DataflowActivity</class><inputMap><map from="speciesId" to="speciesId" /></inputMap><outputMap><map from="modifierSpeciesRef" to="modifierSpeciesRef" /></outputMap><configBean encoding="dataflow"><dataflow ref="55595e53-20ea-49e2-9187-1d650e381071" /></configBean><annotations /></activity></activities><dispatchStack><dispatchLayer><raven><group>net.sf.taverna.t2.core</group><artifact>workflowmodel-impl</artifact><version>1.2</version></raven><class>net.sf.taverna.t2.workflowmodel.processor.dispatch.layers.Parallelize</class><configBean encoding="xstream"><net.sf.taverna.t2.workflowmodel.processor.dispatch.layers.ParallelizeConfig xmlns="">
  <maxJobs>1</maxJobs>
</net.sf.taverna.t2.workflowmodel.processor.dispatch.layers.ParallelizeConfig></configBean></dispatchLayer><dispatchLayer><raven><group>net.sf.taverna.t2.core</group><artifact>workflowmodel-impl</artifact><version>1.2</version></raven><class>net.sf.taverna.t2.workflowmodel.processor.dispatch.layers.ErrorBounce</class><configBean encoding="xstream"><null xmlns="" /></configBean></dispatchLayer><dispatchLayer><raven><group>net.sf.taverna.t2.core</group><artifact>workflowmodel-impl</artifact><version>1.2</version></raven><class>net.sf.taverna.t2.workflowmodel.processor.dispatch.layers.Failover</class><configBean encoding="xstream"><null xmlns="" /></configBean></dispatchLayer><dispatchLayer><raven><group>net.sf.taverna.t2.core</group><artifact>workflowmodel-impl</artifact><version>1.2</version></raven><class>net.sf.taverna.t2.workflowmodel.processor.dispatch.layers.Retry</class><configBean encoding="xstream"><net.sf.taverna.t2.workflowmodel.processor.dispatch.layers.RetryConfig xmlns="">
  <backoffFactor>1.0</backoffFactor>
  <initialDelay>1000</initialDelay>
  <maxDelay>5000</maxDelay>
  <maxRetries>0</maxRetries>
</net.sf.taverna.t2.workflowmodel.processor.dispatch.layers.RetryConfig></configBean></dispatchLayer><dispatchLayer><raven><group>net.sf.taverna.t2.core</group><artifact>workflowmodel-impl</artifact><version>1.2</version></raven><class>net.sf.taverna.t2.workflowmodel.processor.dispatch.layers.Invoke</class><configBean encoding="xstream"><null xmlns="" /></configBean></dispatchLayer></dispatchStack><iterationStrategyStack><iteration><strategy><cross><port name="speciesId" depth="1" /></cross></strategy></iteration></iterationStrategyStack></processor><processor><name>addModifierToReaction</name><inputPorts><port><name>reactionIn</name><depth>0</depth></port><port><name>modifierSpeciesRef</name><depth>1</depth></port></inputPorts><outputPorts /><annotations /><activities><activity><raven><group>net.sf.taverna.t2.activities</group><artifact>dataflow-activity</artifact><version>1.2</version></raven><class>net.sf.taverna.t2.activities.dataflow.DataflowActivity</class><inputMap><map from="modifierSpeciesRef" to="modifierSpeciesRef" /><map from="reactionIn" to="reactionIn" /></inputMap><outputMap /><configBean encoding="dataflow"><dataflow ref="2760b71f-5e99-4dc5-b25a-22776727e000" /></configBean><annotations /></activity></activities><dispatchStack><dispatchLayer><raven><group>net.sf.taverna.t2.core</group><artifact>workflowmodel-impl</artifact><version>1.2</version></raven><class>net.sf.taverna.t2.workflowmodel.processor.dispatch.layers.Parallelize</class><configBean encoding="xstream"><net.sf.taverna.t2.workflowmodel.processor.dispatch.layers.ParallelizeConfig xmlns="">
  <maxJobs>1</maxJobs>
</net.sf.taverna.t2.workflowmodel.processor.dispatch.layers.ParallelizeConfig></configBean></dispatchLayer><dispatchLayer><raven><group>net.sf.taverna.t2.core</group><artifact>workflowmodel-impl</artifact><version>1.2</version></raven><class>net.sf.taverna.t2.workflowmodel.processor.dispatch.layers.ErrorBounce</class><configBean encoding="xstream"><null xmlns="" /></configBean></dispatchLayer><dispatchLayer><raven><group>net.sf.taverna.t2.core</group><artifact>workflowmodel-impl</artifact><version>1.2</version></raven><class>net.sf.taverna.t2.workflowmodel.processor.dispatch.layers.Failover</class><configBean encoding="xstream"><null xmlns="" /></configBean></dispatchLayer><dispatchLayer><raven><group>net.sf.taverna.t2.core</group><artifact>workflowmodel-impl</artifact><version>1.2</version></raven><class>net.sf.taverna.t2.workflowmodel.processor.dispatch.layers.Retry</class><configBean encoding="xstream"><net.sf.taverna.t2.workflowmodel.processor.dispatch.layers.RetryConfig xmlns="">
  <backoffFactor>1.0</backoffFactor>
  <initialDelay>1000</initialDelay>
  <maxDelay>5000</maxDelay>
  <maxRetries>0</maxRetries>
</net.sf.taverna.t2.workflowmodel.processor.dispatch.layers.RetryConfig></configBean></dispatchLayer><dispatchLayer><raven><group>net.sf.taverna.t2.core</group><artifact>workflowmodel-impl</artifact><version>1.2</version></raven><class>net.sf.taverna.t2.workflowmodel.processor.dispatch.layers.Invoke</class><configBean encoding="xstream"><null xmlns="" /></configBean></dispatchLayer></dispatchStack><iterationStrategyStack><iteration><strategy><dot><port name="reactionIn" depth="0" /><port name="modifierSpeciesRef" depth="1" /></dot></strategy></iteration></iterationStrategyStack></processor><processor><name>addReactionToModel</name><inputPorts><port><name>r</name><depth>0</depth></port><port><name>object</name><depth>0</depth></port></inputPorts><outputPorts /><annotations /><activities><activity><raven><group>net.sf.taverna.t2.activities</group><artifact>apiconsumer-activity</artifact><version>1.2</version></raven><class>net.sf.taverna.t2.activities.apiconsumer.ApiConsumerActivity</class><inputMap><map from="r" to="r" /><map from="object" to="object" /></inputMap><outputMap /><configBean encoding="xstream"><net.sf.taverna.t2.activities.apiconsumer.ApiConsumerActivityConfigurationBean xmlns="">
  <apiConsumerName>libSBML 3.1.0 API for taverna</apiConsumerName>
  <apiConsumerDescription>This is API description for libSBML 3.1.0 for use in taverna workflows</apiConsumerDescription>
  <description>Adds a copy of the given Reaction object to
                        this Model.</description>
  <className>org.sbml.libsbml.Model</className>
  <methodName>addReaction</methodName>
  <parameterNames>
    <string>r</string>
  </parameterNames>
  <parameterDimensions>
    <int>0</int>
  </parameterDimensions>
  <parameterTypes>
    <string>org.sbml.libsbml.Reaction</string>
  </parameterTypes>
  <returnType>void</returnType>
  <returnDimension>0</returnDimension>
  <isMethodStatic>false</isMethodStatic>
  <isMethodConstructor>false</isMethodConstructor>
  <classLoaderSharing>workflow</classLoaderSharing>
  <localDependencies />
  <artifactDependencies />
  <inputs />
  <outputs />
</net.sf.taverna.t2.activities.apiconsumer.ApiConsumerActivityConfigurationBean></configBean><annotations /></activity></activities><dispatchStack><dispatchLayer><raven><group>net.sf.taverna.t2.core</group><artifact>workflowmodel-impl</artifact><version>1.2</version></raven><class>net.sf.taverna.t2.workflowmodel.processor.dispatch.layers.Parallelize</class><configBean encoding="xstream"><net.sf.taverna.t2.workflowmodel.processor.dispatch.layers.ParallelizeConfig xmlns="">
  <maxJobs>1</maxJobs>
</net.sf.taverna.t2.workflowmodel.processor.dispatch.layers.ParallelizeConfig></configBean></dispatchLayer><dispatchLayer><raven><group>net.sf.taverna.t2.core</group><artifact>workflowmodel-impl</artifact><version>1.2</version></raven><class>net.sf.taverna.t2.workflowmodel.processor.dispatch.layers.ErrorBounce</class><configBean encoding="xstream"><null xmlns="" /></configBean></dispatchLayer><dispatchLayer><raven><group>net.sf.taverna.t2.core</group><artifact>workflowmodel-impl</artifact><version>1.2</version></raven><class>net.sf.taverna.t2.workflowmodel.processor.dispatch.layers.Failover</class><configBean encoding="xstream"><null xmlns="" /></configBean></dispatchLayer><dispatchLayer><raven><group>net.sf.taverna.t2.core</group><artifact>workflowmodel-impl</artifact><version>1.2</version></raven><class>net.sf.taverna.t2.workflowmodel.processor.dispatch.layers.Retry</class><configBean encoding="xstream"><net.sf.taverna.t2.workflowmodel.processor.dispatch.layers.RetryConfig xmlns="">
  <backoffFactor>1.0</backoffFactor>
  <initialDelay>1000</initialDelay>
  <maxDelay>5000</maxDelay>
  <maxRetries>0</maxRetries>
</net.sf.taverna.t2.workflowmodel.processor.dispatch.layers.RetryConfig></configBean></dispatchLayer><dispatchLayer><raven><group>net.sf.taverna.t2.core</group><artifact>workflowmodel-impl</artifact><version>1.2</version></raven><class>net.sf.taverna.t2.workflowmodel.processor.dispatch.layers.Invoke</class><configBean encoding="xstream"><null xmlns="" /></configBean></dispatchLayer></dispatchStack><iterationStrategyStack><iteration><strategy><cross><port name="r" depth="0" /><port name="object" depth="0" /></cross></strategy></iteration></iterationStrategyStack></processor><processor><name>createSBMLDocument</name><inputPorts /><outputPorts><port><name>object</name><depth>0</depth><granularDepth>0</granularDepth></port></outputPorts><annotations /><activities><activity><raven><group>net.sf.taverna.t2.activities</group><artifact>apiconsumer-activity</artifact><version>1.2</version></raven><class>net.sf.taverna.t2.activities.apiconsumer.ApiConsumerActivity</class><inputMap /><outputMap><map from="object" to="object" /></outputMap><configBean encoding="xstream"><net.sf.taverna.t2.activities.apiconsumer.ApiConsumerActivityConfigurationBean xmlns="">
  <apiConsumerName>libSBML 3.1.0 API for taverna</apiConsumerName>
  <apiConsumerDescription>This is API description for libSBML 3.1.0 for use in taverna workflows</apiConsumerDescription>
  <description>Creates a new SBMLDocument, optionally with
                        given values for the SBML Level and Version.</description>
  <className>org.sbml.libsbml.SBMLDocument</className>
  <methodName>createSBMLDocument</methodName>
  <parameterNames />
  <parameterDimensions />
  <parameterTypes />
  <returnType>org.sbml.libsbml.SBMLDocument</returnType>
  <returnDimension>0</returnDimension>
  <isMethodStatic>false</isMethodStatic>
  <isMethodConstructor>true</isMethodConstructor>
  <classLoaderSharing>system</classLoaderSharing>
  <localDependencies>
    <string>libsbmlj.jar</string>
  </localDependencies>
  <artifactDependencies />
  <inputs />
  <outputs />
</net.sf.taverna.t2.activities.apiconsumer.ApiConsumerActivityConfigurationBean></configBean><annotations /></activity></activities><dispatchStack><dispatchLayer><raven><group>net.sf.taverna.t2.core</group><artifact>workflowmodel-impl</artifact><version>1.2</version></raven><class>net.sf.taverna.t2.workflowmodel.processor.dispatch.layers.Parallelize</class><configBean encoding="xstream"><net.sf.taverna.t2.workflowmodel.processor.dispatch.layers.ParallelizeConfig xmlns="">
  <maxJobs>1</maxJobs>
</net.sf.taverna.t2.workflowmodel.processor.dispatch.layers.ParallelizeConfig></configBean></dispatchLayer><dispatchLayer><raven><group>net.sf.taverna.t2.core</group><artifact>workflowmodel-impl</artifact><version>1.2</version></raven><class>net.sf.taverna.t2.workflowmodel.processor.dispatch.layers.ErrorBounce</class><configBean encoding="xstream"><null xmlns="" /></configBean></dispatchLayer><dispatchLayer><raven><group>net.sf.taverna.t2.core</group><artifact>workflowmodel-impl</artifact><version>1.2</version></raven><class>net.sf.taverna.t2.workflowmodel.processor.dispatch.layers.Failover</class><configBean encoding="xstream"><null xmlns="" /></configBean></dispatchLayer><dispatchLayer><raven><group>net.sf.taverna.t2.core</group><artifact>workflowmodel-impl</artifact><version>1.2</version></raven><class>net.sf.taverna.t2.workflowmodel.processor.dispatch.layers.Retry</class><configBean encoding="xstream"><net.sf.taverna.t2.workflowmodel.processor.dispatch.layers.RetryConfig xmlns="">
  <backoffFactor>1.0</backoffFactor>
  <initialDelay>1000</initialDelay>
  <maxDelay>5000</maxDelay>
  <maxRetries>0</maxRetries>
</net.sf.taverna.t2.workflowmodel.processor.dispatch.layers.RetryConfig></configBean></dispatchLayer><dispatchLayer><raven><group>net.sf.taverna.t2.core</group><artifact>workflowmodel-impl</artifact><version>1.2</version></raven><class>net.sf.taverna.t2.workflowmodel.processor.dispatch.layers.Invoke</class><configBean encoding="xstream"><null xmlns="" /></configBean></dispatchLayer></dispatchStack><iterationStrategyStack><iteration><strategy /></iteration></iterationStrategyStack></processor><processor><name>setModelToDocument</name><inputPorts><port><name>object</name><depth>0</depth></port><port><name>m</name><depth>0</depth></port></inputPorts><outputPorts><port><name>object</name><depth>0</depth><granularDepth>0</granularDepth></port></outputPorts><annotations /><activities><activity><raven><group>net.sf.taverna.t2.activities</group><artifact>apiconsumer-activity</artifact><version>1.2</version></raven><class>net.sf.taverna.t2.activities.apiconsumer.ApiConsumerActivity</class><inputMap><map from="m" to="m" /><map from="object" to="object" /></inputMap><outputMap><map from="object" to="object" /></outputMap><configBean encoding="xstream"><net.sf.taverna.t2.activities.apiconsumer.ApiConsumerActivityConfigurationBean xmlns="">
  <apiConsumerName>libSBML 3.1.0 API for taverna</apiConsumerName>
  <apiConsumerDescription>This is API description for libSBML 3.1.0 for use in taverna workflows</apiConsumerDescription>
  <description>Sets the Model for this SBMLDocument to a copy
                        of the given Model.</description>
  <className>org.sbml.libsbml.SBMLDocument</className>
  <methodName>setModel</methodName>
  <parameterNames>
    <string>m</string>
  </parameterNames>
  <parameterDimensions>
    <int>0</int>
  </parameterDimensions>
  <parameterTypes>
    <string>org.sbml.libsbml.Model</string>
  </parameterTypes>
  <returnType>void</returnType>
  <returnDimension>0</returnDimension>
  <isMethodStatic>false</isMethodStatic>
  <isMethodConstructor>false</isMethodConstructor>
  <classLoaderSharing>system</classLoaderSharing>
  <localDependencies>
    <string>libsbmlj.jar</string>
  </localDependencies>
  <artifactDependencies />
  <inputs />
  <outputs />
</net.sf.taverna.t2.activities.apiconsumer.ApiConsumerActivityConfigurationBean></configBean><annotations /></activity></activities><dispatchStack><dispatchLayer><raven><group>net.sf.taverna.t2.core</group><artifact>workflowmodel-impl</artifact><version>1.2</version></raven><class>net.sf.taverna.t2.workflowmodel.processor.dispatch.layers.Parallelize</class><configBean encoding="xstream"><net.sf.taverna.t2.workflowmodel.processor.dispatch.layers.ParallelizeConfig xmlns="">
  <maxJobs>1</maxJobs>
</net.sf.taverna.t2.workflowmodel.processor.dispatch.layers.ParallelizeConfig></configBean></dispatchLayer><dispatchLayer><raven><group>net.sf.taverna.t2.core</group><artifact>workflowmodel-impl</artifact><version>1.2</version></raven><class>net.sf.taverna.t2.workflowmodel.processor.dispatch.layers.ErrorBounce</class><configBean encoding="xstream"><null xmlns="" /></configBean></dispatchLayer><dispatchLayer><raven><group>net.sf.taverna.t2.core</group><artifact>workflowmodel-impl</artifact><version>1.2</version></raven><class>net.sf.taverna.t2.workflowmodel.processor.dispatch.layers.Failover</class><configBean encoding="xstream"><null xmlns="" /></configBean></dispatchLayer><dispatchLayer><raven><group>net.sf.taverna.t2.core</group><artifact>workflowmodel-impl</artifact><version>1.2</version></raven><class>net.sf.taverna.t2.workflowmodel.processor.dispatch.layers.Retry</class><configBean encoding="xstream"><net.sf.taverna.t2.workflowmodel.processor.dispatch.layers.RetryConfig xmlns="">
  <backoffFactor>1.0</backoffFactor>
  <initialDelay>1000</initialDelay>
  <maxDelay>5000</maxDelay>
  <maxRetries>0</maxRetries>
</net.sf.taverna.t2.workflowmodel.processor.dispatch.layers.RetryConfig></configBean></dispatchLayer><dispatchLayer><raven><group>net.sf.taverna.t2.core</group><artifact>workflowmodel-impl</artifact><version>1.2</version></raven><class>net.sf.taverna.t2.workflowmodel.processor.dispatch.layers.Invoke</class><configBean encoding="xstream"><null xmlns="" /></configBean></dispatchLayer></dispatchStack><iterationStrategyStack><iteration><strategy><cross><port name="object" depth="0" /><port name="m" depth="0" /></cross></strategy></iteration></iterationStrategyStack></processor><processor><name>createSBMLWriter</name><inputPorts /><outputPorts><port><name>object</name><depth>0</depth><granularDepth>0</granularDepth></port></outputPorts><annotations /><activities><activity><raven><group>net.sf.taverna.t2.activities</group><artifact>apiconsumer-activity</artifact><version>1.2</version></raven><class>net.sf.taverna.t2.activities.apiconsumer.ApiConsumerActivity</class><inputMap /><outputMap><map from="object" to="object" /></outputMap><configBean encoding="xstream"><net.sf.taverna.t2.activities.apiconsumer.ApiConsumerActivityConfigurationBean xmlns="">
  <apiConsumerName>libSBML 3.1.0 API for taverna</apiConsumerName>
  <apiConsumerDescription>This is API description for libSBML 3.1.0 for use in taverna workflows</apiConsumerDescription>
  <description>Creates a new SBMLWriter.</description>
  <className>org.sbml.libsbml.SBMLWriter</className>
  <methodName>createSBMLWriter</methodName>
  <parameterNames />
  <parameterDimensions />
  <parameterTypes />
  <returnType>org.sbml.libsbml.SBMLWriter</returnType>
  <returnDimension>0</returnDimension>
  <isMethodStatic>false</isMethodStatic>
  <isMethodConstructor>true</isMethodConstructor>
  <classLoaderSharing>system</classLoaderSharing>
  <localDependencies>
    <string>libsbmlj.jar</string>
  </localDependencies>
  <artifactDependencies />
  <inputs />
  <outputs />
</net.sf.taverna.t2.activities.apiconsumer.ApiConsumerActivityConfigurationBean></configBean><annotations /></activity></activities><dispatchStack><dispatchLayer><raven><group>net.sf.taverna.t2.core</group><artifact>workflowmodel-impl</artifact><version>1.2</version></raven><class>net.sf.taverna.t2.workflowmodel.processor.dispatch.layers.Parallelize</class><configBean encoding="xstream"><net.sf.taverna.t2.workflowmodel.processor.dispatch.layers.ParallelizeConfig xmlns="">
  <maxJobs>1</maxJobs>
</net.sf.taverna.t2.workflowmodel.processor.dispatch.layers.ParallelizeConfig></configBean></dispatchLayer><dispatchLayer><raven><group>net.sf.taverna.t2.core</group><artifact>workflowmodel-impl</artifact><version>1.2</version></raven><class>net.sf.taverna.t2.workflowmodel.processor.dispatch.layers.ErrorBounce</class><configBean encoding="xstream"><null xmlns="" /></configBean></dispatchLayer><dispatchLayer><raven><group>net.sf.taverna.t2.core</group><artifact>workflowmodel-impl</artifact><version>1.2</version></raven><class>net.sf.taverna.t2.workflowmodel.processor.dispatch.layers.Failover</class><configBean encoding="xstream"><null xmlns="" /></configBean></dispatchLayer><dispatchLayer><raven><group>net.sf.taverna.t2.core</group><artifact>workflowmodel-impl</artifact><version>1.2</version></raven><class>net.sf.taverna.t2.workflowmodel.processor.dispatch.layers.Retry</class><configBean encoding="xstream"><net.sf.taverna.t2.workflowmodel.processor.dispatch.layers.RetryConfig xmlns="">
  <backoffFactor>1.0</backoffFactor>
  <initialDelay>1000</initialDelay>
  <maxDelay>5000</maxDelay>
  <maxRetries>0</maxRetries>
</net.sf.taverna.t2.workflowmodel.processor.dispatch.layers.RetryConfig></configBean></dispatchLayer><dispatchLayer><raven><group>net.sf.taverna.t2.core</group><artifact>workflowmodel-impl</artifact><version>1.2</version></raven><class>net.sf.taverna.t2.workflowmodel.processor.dispatch.layers.Invoke</class><configBean encoding="xstream"><null xmlns="" /></configBean></dispatchLayer></dispatchStack><iterationStrategyStack><iteration><strategy /></iteration></iterationStrategyStack></processor><processor><name>writeToString</name><inputPorts><port><name>object</name><depth>0</depth></port><port><name>d</name><depth>0</depth></port></inputPorts><outputPorts><port><name>result</name><depth>0</depth><granularDepth>0</granularDepth></port></outputPorts><annotations /><activities><activity><raven><group>net.sf.taverna.t2.activities</group><artifact>apiconsumer-activity</artifact><version>1.2</version></raven><class>net.sf.taverna.t2.activities.apiconsumer.ApiConsumerActivity</class><inputMap><map from="d" to="d" /><map from="object" to="object" /></inputMap><outputMap><map from="result" to="result" /></outputMap><configBean encoding="xstream"><net.sf.taverna.t2.activities.apiconsumer.ApiConsumerActivityConfigurationBean xmlns="">
  <apiConsumerName>libSBML 3.1.0 API for taverna</apiConsumerName>
  <apiConsumerDescription>This is API description for libSBML 3.1.0 for use in taverna workflows</apiConsumerDescription>
  <description>Writes the given SBML document to an in-memory
                        string and returns a pointer to it.</description>
  <className>org.sbml.libsbml.SBMLWriter</className>
  <methodName>writeToString</methodName>
  <parameterNames>
    <string>d</string>
  </parameterNames>
  <parameterDimensions>
    <int>0</int>
  </parameterDimensions>
  <parameterTypes>
    <string>org.sbml.libsbml.SBMLDocument</string>
  </parameterTypes>
  <returnType>java.lang.String</returnType>
  <returnDimension>0</returnDimension>
  <isMethodStatic>false</isMethodStatic>
  <isMethodConstructor>false</isMethodConstructor>
  <classLoaderSharing>system</classLoaderSharing>
  <localDependencies>
    <string>libsbmlj.jar</string>
  </localDependencies>
  <artifactDependencies />
  <inputs />
  <outputs />
</net.sf.taverna.t2.activities.apiconsumer.ApiConsumerActivityConfigurationBean></configBean><annotations /></activity></activities><dispatchStack><dispatchLayer><raven><group>net.sf.taverna.t2.core</group><artifact>workflowmodel-impl</artifact><version>1.2</version></raven><class>net.sf.taverna.t2.workflowmodel.processor.dispatch.layers.Parallelize</class><configBean encoding="xstream"><net.sf.taverna.t2.workflowmodel.processor.dispatch.layers.ParallelizeConfig xmlns="">
  <maxJobs>1</maxJobs>
</net.sf.taverna.t2.workflowmodel.processor.dispatch.layers.ParallelizeConfig></configBean></dispatchLayer><dispatchLayer><raven><group>net.sf.taverna.t2.core</group><artifact>workflowmodel-impl</artifact><version>1.2</version></raven><class>net.sf.taverna.t2.workflowmodel.processor.dispatch.layers.ErrorBounce</class><configBean encoding="xstream"><null xmlns="" /></configBean></dispatchLayer><dispatchLayer><raven><group>net.sf.taverna.t2.core</group><artifact>workflowmodel-impl</artifact><version>1.2</version></raven><class>net.sf.taverna.t2.workflowmodel.processor.dispatch.layers.Failover</class><configBean encoding="xstream"><null xmlns="" /></configBean></dispatchLayer><dispatchLayer><raven><group>net.sf.taverna.t2.core</group><artifact>workflowmodel-impl</artifact><version>1.2</version></raven><class>net.sf.taverna.t2.workflowmodel.processor.dispatch.layers.Retry</class><configBean encoding="xstream"><net.sf.taverna.t2.workflowmodel.processor.dispatch.layers.RetryConfig xmlns="">
  <backoffFactor>1.0</backoffFactor>
  <initialDelay>1000</initialDelay>
  <maxDelay>5000</maxDelay>
  <maxRetries>0</maxRetries>
</net.sf.taverna.t2.workflowmodel.processor.dispatch.layers.RetryConfig></configBean></dispatchLayer><dispatchLayer><raven><group>net.sf.taverna.t2.core</group><artifact>workflowmodel-impl</artifact><version>1.2</version></raven><class>net.sf.taverna.t2.workflowmodel.processor.dispatch.layers.Invoke</class><configBean encoding="xstream"><null xmlns="" /></configBean></dispatchLayer></dispatchStack><iterationStrategyStack><iteration><strategy><cross><port name="object" depth="0" /><port name="d" depth="0" /></cross></strategy></iteration></iterationStrategyStack></processor><processor><name>createDot</name><inputPorts><port><name>sbml</name><depth>0</depth></port></inputPorts><outputPorts><port><name>dot</name><depth>0</depth><granularDepth>0</granularDepth></port></outputPorts><annotations /><activities><activity><raven><group>net.sf.taverna.t2.activities</group><artifact>beanshell-activity</artifact><version>1.2</version></raven><class>net.sf.taverna.t2.activities.beanshell.BeanshellActivity</class><inputMap><map from="sbml" to="sbml" /></inputMap><outputMap><map from="dot" to="dot" /></outputMap><configBean encoding="xstream"><net.sf.taverna.t2.activities.beanshell.BeanshellActivityConfigurationBean xmlns="">
  <script>import org.kohsuke.graphviz.Graph;
import org.kohsuke.graphviz.Node;
import org.sbml.libsbml.*;

boolean displayEnzymes = false;

int cloneCount = 1;

Graph graph = new Graph();
graph.id("SBML");
graph.addGlobalGraphAttr("ranksep","0.22");
graph.addGlobalGraphAttr("nodesep","0.05");
graph.addGlobalNodeAttr("fontname","Helvetica");
graph.addGlobalNodeAttr("fontsize","7");
graph.addGlobalNodeAttr("fontcolor","black");
graph.addGlobalNodeAttr("color","lightgoldenrodyellow");
graph.addGlobalNodeAttr("fillcolor","lightgoldenrodyellow");
graph.addGlobalNodeAttr("style","filled");

SBMLReader reader = new SBMLReader();
SBMLDocument doc = reader.readSBMLFromString(sbml);
Model model = doc.getModel();

//Sort out metabolites
ListOfSpecies specieslist = model.getListOfSpecies();
for(int i = 0; i &lt; specieslist.size(); i++)
{
  Species sp = (Species)specieslist.get(i);
  Node node = new Node();
  String name  = sp.getName();
  //System.out.println(name);
  if(name.equals("ATP")
    || name.equals("ADP") 
    || name.equals("Phosphate")
    || name.equals("H+")
    || name.equals("H2O")
    || name.equals("CO2")
    || name.equals("Nicotinamide adenine dinucleotide - reduced")
    || name.equals("Nicotinamide adenine dinucleotide")
    || name.equals("Nicotinamide adenine dinucleotide phosphate")
    || name.equals("Nicotinamide adenine dinucleotide phosphate - reduced"))
    continue;
    //For enzymes
    if(!name.startsWith("Y"))
      node.id("\"" + name + "\" [fillcolor = \"lightgoldenrodyellow\" shape=\"ellipse\"]");
    else
      if(displayEnzymes)
        node.id("\"" + name + "\" [fillcolor = \"steelblue1\" shape=\"ellipse\"]");
      else
        continue;
  graph.node(node);
}

//Sort out reactions
ListOfReactions reactionslist = model.getListOfReactions();
for(int x = 0; x &lt; reactionslist.size(); x ++)
{
  Reaction r = (Reaction)reactionslist.get(x);
  Node reaction = new Node();
  reaction.id("\"" + r.getId() + "\"");
  reaction.attr("shape", "rectangle");
  reaction.attr("fillcolor", "darkolivegreen3");
  graph.node(reaction);

  ListOfSpeciesReferences reactants = r.getListOfReactants();
  for(int y = 0; y &lt; reactants.size(); y++)
  {
    SpeciesReference sref = (SpeciesReference)reactants.get(y);
    Species sp = model.getSpecies(sref.getSpecies());
    String rname = sp.getName();
    Node n = new Node();
    //Check if node needs cloning
    if(rname.equalsIgnoreCase("ATP") 
      || rname.equals("ADP") 
      || rname.equals("Phosphate") 
      || rname.equals("H+")
      || rname.equals("Nicotinamide adenine dinucleotide - reduced")
      || rname.equals("Nicotinamide adenine dinucleotide")
      || rname.equals("Nicotinamide adenine dinucleotide phosphate - reduced")
      || rname.equals("Nicotinamide adenine dinucleotide phosphate")
      || rname.equals("H2O"))
    {
      continue;
    }
    else
    {
      n.id("\"" + rname + "\"");
    }
  graph.edge(n, reaction);
  }

  ListOfSpeciesReferences products = r.getListOfProducts();
  for(int y = 0; y &lt; products.size(); y++)
  {
    SpeciesReference sref = (SpeciesReference)products.get(y);
    Species sp = model.getSpecies(sref.getSpecies());
    String pname = sp.getName();
    Node n = new Node();
    //Check if node needs cloning
    if(pname.equals("ATP") 
      || pname.equals("ADP") 
      || pname.equals("Phosphate") 
      || pname.equals("H+")
      || pname.equals("Nicotinamide adenine dinucleotide - reduced")
      || pname.equals("Nicotinamide adenine dinucleotide")
      || pname.equals("Nicotinamide adenine dinucleotide phosphate - reduced")
      || pname.equals("Nicotinamide adenine dinucleotide phosphate")
      || pname.equals("H2O"))
    {
      continue;
    }
    else
    {
      n.id("\"" + pname + "\"");
    }
  graph.edge(reaction, n);
  }

  if(displayEnzymes)
  {
    //Add edges from enzyme species modifiers to reactions
    ListOfSpeciesReferences modifiers = r.getListOfModifiers(); 
    for(int y = 0; y &lt; modifiers.size(); y++)
    {
      SimpleSpeciesReference msref = (SimpleSpeciesReference)modifiers.get(y);
      String id = msref.getSpecies();
      //Deal with empty list of modifier references
      if(id.equals(""))
        continue;
      Species species = model.getSpecies(id);
      String mname = species.getName();
      Node n = new Node();
      n.id("\"" + mname + "\"");
      graph.edge(n, reaction);
    }
  }

}

baos = new ByteArrayOutputStream();
graph.writeTo(baos); 

String dot = baos.toString();</script>
  <dependencies />
  <classLoaderSharing>system</classLoaderSharing>
  <localDependencies>
    <string>graphviz-api-1.0.jar</string>
    <string>libsbmlj.jar</string>
  </localDependencies>
  <artifactDependencies />
  <inputs>
    <net.sf.taverna.t2.workflowmodel.processor.activity.config.ActivityInputPortDefinitionBean>
      <handledReferenceSchemes />
      <translatedElementType>java.lang.String</translatedElementType>
      <allowsLiteralValues>true</allowsLiteralValues>
      <name>sbml</name>
      <depth>0</depth>
      <mimeTypes>
        <string>text/plain</string>
      </mimeTypes>
    </net.sf.taverna.t2.workflowmodel.processor.activity.config.ActivityInputPortDefinitionBean>
  </inputs>
  <outputs>
    <net.sf.taverna.t2.workflowmodel.processor.activity.config.ActivityOutputPortDefinitionBean>
      <granularDepth>0</granularDepth>
      <name>dot</name>
      <depth>0</depth>
      <mimeTypes />
    </net.sf.taverna.t2.workflowmodel.processor.activity.config.ActivityOutputPortDefinitionBean>
  </outputs>
</net.sf.taverna.t2.activities.beanshell.BeanshellActivityConfigurationBean></configBean><annotations /></activity></activities><dispatchStack><dispatchLayer><raven><group>net.sf.taverna.t2.core</group><artifact>workflowmodel-impl</artifact><version>1.2</version></raven><class>net.sf.taverna.t2.workflowmodel.processor.dispatch.layers.Parallelize</class><configBean encoding="xstream"><net.sf.taverna.t2.workflowmodel.processor.dispatch.layers.ParallelizeConfig xmlns="">
  <maxJobs>1</maxJobs>
</net.sf.taverna.t2.workflowmodel.processor.dispatch.layers.ParallelizeConfig></configBean></dispatchLayer><dispatchLayer><raven><group>net.sf.taverna.t2.core</group><artifact>workflowmodel-impl</artifact><version>1.2</version></raven><class>net.sf.taverna.t2.workflowmodel.processor.dispatch.layers.ErrorBounce</class><configBean encoding="xstream"><null xmlns="" /></configBean></dispatchLayer><dispatchLayer><raven><group>net.sf.taverna.t2.core</group><artifact>workflowmodel-impl</artifact><version>1.2</version></raven><class>net.sf.taverna.t2.workflowmodel.processor.dispatch.layers.Failover</class><configBean encoding="xstream"><null xmlns="" /></configBean></dispatchLayer><dispatchLayer><raven><group>net.sf.taverna.t2.core</group><artifact>workflowmodel-impl</artifact><version>1.2</version></raven><class>net.sf.taverna.t2.workflowmodel.processor.dispatch.layers.Retry</class><configBean encoding="xstream"><net.sf.taverna.t2.workflowmodel.processor.dispatch.layers.RetryConfig xmlns="">
  <backoffFactor>1.0</backoffFactor>
  <initialDelay>1000</initialDelay>
  <maxDelay>5000</maxDelay>
  <maxRetries>0</maxRetries>
</net.sf.taverna.t2.workflowmodel.processor.dispatch.layers.RetryConfig></configBean></dispatchLayer><dispatchLayer><raven><group>net.sf.taverna.t2.core</group><artifact>workflowmodel-impl</artifact><version>1.2</version></raven><class>net.sf.taverna.t2.workflowmodel.processor.dispatch.layers.Invoke</class><configBean encoding="xstream"><null xmlns="" /></configBean></dispatchLayer></dispatchStack><iterationStrategyStack><iteration><strategy><cross><port name="sbml" depth="0" /></cross></strategy></iteration></iterationStrategyStack></processor><processor><name>display</name><inputPorts><port><name>dot</name><depth>0</depth></port></inputPorts><outputPorts><port><name>out</name><depth>0</depth><granularDepth>0</granularDepth></port></outputPorts><annotations /><activities><activity><raven><group>net.sf.taverna.t2.activities</group><artifact>beanshell-activity</artifact><version>1.2</version></raven><class>net.sf.taverna.t2.activities.beanshell.BeanshellActivity</class><inputMap><map from="dot" to="dot" /></inputMap><outputMap><map from="out" to="out" /></outputMap><configBean encoding="xstream"><net.sf.taverna.t2.activities.beanshell.BeanshellActivityConfigurationBean xmlns="">
  <script>import java.io.*;
import java.util.*;

// GraphViz.java - a simple API to call dot from Java programs

/*$Id$*/
/*
 ******************************************************************************
 *                                                                            *
 *              (c) Copyright 2003 Laszlo Szathmary                           *
 *                                                                            *
 * This program is free software; you can redistribute it and/or modify it    *
 * under the terms of the GNU Lesser General Public License as published by   *
 * the Free Software Foundation; either version 2.1 of the License, or        *
 * (at your option) any later version.                                        *
 *                                                                            *
 * This program is distributed in the hope that it will be useful, but        *
 * WITHOUT ANY WARRANTY; without even the implied warranty of MERCHANTABILITY *
 * or FITNESS FOR A PARTICULAR PURPOSE.  See the GNU Lesser General Public    *
 * License for more details.                                                  *
 *                                                                            *
 * You should have received a copy of the GNU Lesser General Public License   *
 * along with this program; if not, write to the Free Software Foundation,    *
 * Inc., 675 Mass Ave, Cambridge, MA 02139, USA.                              *
 *                                                                            *
 ******************************************************************************
 */


/**
 * &lt;dl&gt;
 * &lt;dt&gt;Purpose: GraphViz Java API
 * &lt;dd&gt;
 *
 * &lt;dt&gt;Description:
 * &lt;dd&gt; With this Java class you can simply call dot
 *      from your Java programs
 * &lt;dt&gt;Example usage:
 * &lt;dd&gt;
 * &lt;pre&gt;
 *    GraphViz gv = new GraphViz();
 *    gv.addln(gv.start_graph());
 *    gv.addln("A -&gt; B;");
 *    gv.addln("A -&gt; C;");
 *    gv.addln(gv.end_graph());
 *    System.out.println(gv.getDotSource());
 *
 *    File out = new File("out.gif");
 *    gv.writeGraphToFile(gv.getGraph(gv.getDotSource()), out);
 * &lt;/pre&gt;
 * &lt;/dd&gt;
 *
 * &lt;/dl&gt;
 *
 * @version v0.1, 2003/12/04 (Decembre)
 * @author  Laszlo Szathmary (&lt;a href="szathml@delfin.unideb.hu"&gt;szathml@delfin.unideb.hu&lt;/a&gt;)
 */
public class GraphViz
{
   /**
    * Where is your dot program located? It will be called externally.
    */
   private static String DOT_LOCATION        = "/usr/bin/dot";

   /**
    * The source of the graph written in dot language.
    */
	private StringBuffer graph = new StringBuffer();

   /**
    * Constructor: creates a new GraphViz object that will contain
    * a graph.
    */
   public GraphViz() {
     //Platform check to determine location of dot
     String platform = System.getProperty("os.name");
     if(platform.equals("Mac OS X"))
       DOT_LOCATION  = "/Applications/Taverna 2.1.app/Contents/MacOS/dot";
     else if (platform.startsWith("Windows"))
       DOT_LOCATION  = "C:/Program Files/Taverna Workbench 2.1.0/bin/win32i386/dot.exe";
   }

   /**
    * Returns the graph's source description in dot language.
    * @return Source of the graph in dot language.
    */
   public String getDotSource() {
      return graph.toString();
   }

   /**
    * Adds a string to the graph's source (without newline).
    */
   public void add(String line) {
      graph.append(line);
   }

   /**
    * Adds a string to the graph's source (with newline).
    */
   public void addln(String line) {
      graph.append(line+"\n");
   }

   /**
    * Adds a newline to the graph's source.
    */
   public void addln() {
      graph.append('\n');
   }

   /**
    * Returns the graph as an image in binary format.
    * @param dot_source Source of the graph to be drawn.
    * @return A byte array containing the image of the graph.
    */
   public byte[] getGraph(String dot_source)
   {
      File dot;
      byte[] img_stream = null;
   
      try {
         dot = writeDotSourceToFile(dot_source);
         if (dot != null)
         {
            img_stream = get_img_stream(dot);
            if (dot.delete() == false) 
               System.err.println("Warning: "+dot.getAbsolutePath()+" could not be deleted!");
            return img_stream;
         }
         return null;
      } catch (java.io.IOException ioe) { return null; }
   }

   /**
    * Writes the graph's image in a file.
    * @param img   A byte array containing the image of the graph.
    * @param file  Name of the file to where we want to write.
    * @return Success: 1, Failure: -1
    */
   public int writeGraphToFile(byte[] img, String file)
   {
      File to = new File(file);
      return writeGraphToFile(img, to);
   }

   /**
    * Writes the graph's image in a file.
    * @param img   A byte array containing the image of the graph.
    * @param to    A File object to where we want to write.
    * @return Success: 1, Failure: -1
    */
   public int writeGraphToFile(byte[] img, File to)
   {
      try {
         FileOutputStream fos = new FileOutputStream(to);
         fos.write(img);
         fos.close();
      } catch (java.io.IOException ioe) { return -1; }
      return 1;
   }

   /**
    * It will call the external dot program, and return the image in
    * binary format.
    * @param dot Source of the graph (in dot language).
    * @return The image of the graph in .gif format.
    */
   public byte[] get_img_stream(File dot)
   {
      File img;
      byte[] img_stream = null;

      try {
         img = File.createTempFile("graph_", ".png");
         String temp = img.getAbsolutePath();

         Runtime rt = Runtime.getRuntime();
         Process p = rt.exec(new String[]{DOT_LOCATION, "-Tpng",  dot.getAbsolutePath(), "-o", img.getAbsolutePath()});
         p.waitFor();

         FileInputStream in = new FileInputStream(img.getAbsolutePath());
         img_stream = new byte[in.available()];
         in.read(img_stream);
         // Close it if we need to
         if( in != null ) in.close();

         if (img.delete() == false) 
            System.err.println("Warning: "+img.getAbsolutePath()+" could not be deleted!");
      }
      catch (java.io.IOException ioe) {
         System.err.println("Error: in I/O processing of tempfile or in calling external command");
         ioe.printStackTrace();
      }
      catch (java.lang.InterruptedException ie) {
         System.err.println("Error: the execution of the external program was interrupted");
         ie.printStackTrace();
      }

      return img_stream;
   }

   /**
    * Writes the source of the graph in a file, and returns the written file
    * as a File object.
    * @param str Source of the graph (in dot language).
    * @return The file (as a File object) that contains the source of the graph.
    */
   public File writeDotSourceToFile(String str) throws java.io.IOException
   {
      File temp;
      try {
         temp = File.createTempFile("graph_", ".dot.tmp");
         FileWriter fout = new FileWriter(temp);
         fout.write(str);
         fout.close();
      }
      catch (Exception e) {
         System.err.println("Error: I/O error while writing the dot source to temp file!");
         return null;
      }
      return temp;
   }

   /**
    * Returns a string that is used to start a graph.
    * @return A string to open a graph.
    */
   public String start_graph() {
      return "digraph G {";
   }

   /**
    * Returns a string that is used to end a graph.
    * @return A string to close a graph.
    */
   public String end_graph() {
      return "}";
   }
}

GraphViz gv = new GraphViz();
byte[] out = gv.getGraph(dot);
</script>
  <dependencies />
  <classLoaderSharing>workflow</classLoaderSharing>
  <localDependencies />
  <artifactDependencies />
  <inputs>
    <net.sf.taverna.t2.workflowmodel.processor.activity.config.ActivityInputPortDefinitionBean>
      <handledReferenceSchemes />
      <translatedElementType>java.lang.String</translatedElementType>
      <allowsLiteralValues>true</allowsLiteralValues>
      <name>dot</name>
      <depth>0</depth>
      <mimeTypes>
        <string>text/plain</string>
      </mimeTypes>
    </net.sf.taverna.t2.workflowmodel.processor.activity.config.ActivityInputPortDefinitionBean>
  </inputs>
  <outputs>
    <net.sf.taverna.t2.workflowmodel.processor.activity.config.ActivityOutputPortDefinitionBean>
      <granularDepth>0</granularDepth>
      <name>out</name>
      <depth>0</depth>
      <mimeTypes />
    </net.sf.taverna.t2.workflowmodel.processor.activity.config.ActivityOutputPortDefinitionBean>
  </outputs>
</net.sf.taverna.t2.activities.beanshell.BeanshellActivityConfigurationBean></configBean><annotations /></activity></activities><dispatchStack><dispatchLayer><raven><group>net.sf.taverna.t2.core</group><artifact>workflowmodel-impl</artifact><version>1.2</version></raven><class>net.sf.taverna.t2.workflowmodel.processor.dispatch.layers.Parallelize</class><configBean encoding="xstream"><net.sf.taverna.t2.workflowmodel.processor.dispatch.layers.ParallelizeConfig xmlns="">
  <maxJobs>1</maxJobs>
</net.sf.taverna.t2.workflowmodel.processor.dispatch.layers.ParallelizeConfig></configBean></dispatchLayer><dispatchLayer><raven><group>net.sf.taverna.t2.core</group><artifact>workflowmodel-impl</artifact><version>1.2</version></raven><class>net.sf.taverna.t2.workflowmodel.processor.dispatch.layers.ErrorBounce</class><configBean encoding="xstream"><null xmlns="" /></configBean></dispatchLayer><dispatchLayer><raven><group>net.sf.taverna.t2.core</group><artifact>workflowmodel-impl</artifact><version>1.2</version></raven><class>net.sf.taverna.t2.workflowmodel.processor.dispatch.layers.Failover</class><configBean encoding="xstream"><null xmlns="" /></configBean></dispatchLayer><dispatchLayer><raven><group>net.sf.taverna.t2.core</group><artifact>workflowmodel-impl</artifact><version>1.2</version></raven><class>net.sf.taverna.t2.workflowmodel.processor.dispatch.layers.Retry</class><configBean encoding="xstream"><net.sf.taverna.t2.workflowmodel.processor.dispatch.layers.RetryConfig xmlns="">
  <backoffFactor>1.0</backoffFactor>
  <initialDelay>1000</initialDelay>
  <maxDelay>5000</maxDelay>
  <maxRetries>0</maxRetries>
</net.sf.taverna.t2.workflowmodel.processor.dispatch.layers.RetryConfig></configBean></dispatchLayer><dispatchLayer><raven><group>net.sf.taverna.t2.core</group><artifact>workflowmodel-impl</artifact><version>1.2</version></raven><class>net.sf.taverna.t2.workflowmodel.processor.dispatch.layers.Invoke</class><configBean encoding="xstream"><null xmlns="" /></configBean></dispatchLayer></dispatchStack><iterationStrategyStack><iteration><strategy><cross><port name="dot" depth="0" /></cross></strategy></iteration></iterationStrategyStack></processor><processor><name>getOutsideCompartmentIds</name><inputPorts><port><name>compartmentId</name><depth>0</depth></port></inputPorts><outputPorts><port><name>getOutsideCompartmentIdsReturn</name><depth>1</depth><granularDepth>1</granularDepth></port></outputPorts><annotations /><activities><activity><raven><group>net.sf.taverna.t2.activities</group><artifact>wsdl-activity</artifact><version>1.2</version></raven><class>net.sf.taverna.t2.activities.wsdl.WSDLActivity</class><inputMap><map from="compartmentId" to="compartmentId" /></inputMap><outputMap><map from="getOutsideCompartmentIdsReturn" to="getOutsideCompartmentIdsReturn" /></outputMap><configBean encoding="xstream"><net.sf.taverna.t2.activities.wsdl.WSDLActivityConfigurationBean xmlns="">
  <wsdl>http://dbk-ed.mib.man.ac.uk:8080/YeastMetabolicNetwork/services/YeastMetabolicNetwork?wsdl</wsdl>
  <operation>getOutsideCompartmentIds</operation>
</net.sf.taverna.t2.activities.wsdl.WSDLActivityConfigurationBean></configBean><annotations /></activity></activities><dispatchStack><dispatchLayer><raven><group>net.sf.taverna.t2.core</group><artifact>workflowmodel-impl</artifact><version>1.2</version></raven><class>net.sf.taverna.t2.workflowmodel.processor.dispatch.layers.Parallelize</class><configBean encoding="xstream"><net.sf.taverna.t2.workflowmodel.processor.dispatch.layers.ParallelizeConfig xmlns="">
  <maxJobs>1</maxJobs>
</net.sf.taverna.t2.workflowmodel.processor.dispatch.layers.ParallelizeConfig></configBean></dispatchLayer><dispatchLayer><raven><group>net.sf.taverna.t2.core</group><artifact>workflowmodel-impl</artifact><version>1.2</version></raven><class>net.sf.taverna.t2.workflowmodel.processor.dispatch.layers.ErrorBounce</class><configBean encoding="xstream"><null xmlns="" /></configBean></dispatchLayer><dispatchLayer><raven><group>net.sf.taverna.t2.core</group><artifact>workflowmodel-impl</artifact><version>1.2</version></raven><class>net.sf.taverna.t2.workflowmodel.processor.dispatch.layers.Failover</class><configBean encoding="xstream"><null xmlns="" /></configBean></dispatchLayer><dispatchLayer><raven><group>net.sf.taverna.t2.core</group><artifact>workflowmodel-impl</artifact><version>1.2</version></raven><class>net.sf.taverna.t2.workflowmodel.processor.dispatch.layers.Retry</class><configBean encoding="xstream"><net.sf.taverna.t2.workflowmodel.processor.dispatch.layers.RetryConfig xmlns="">
  <backoffFactor>1.0</backoffFactor>
  <initialDelay>1000</initialDelay>
  <maxDelay>5000</maxDelay>
  <maxRetries>0</maxRetries>
</net.sf.taverna.t2.workflowmodel.processor.dispatch.layers.RetryConfig></configBean></dispatchLayer><dispatchLayer><raven><group>net.sf.taverna.t2.core</group><artifact>workflowmodel-impl</artifact><version>1.2</version></raven><class>net.sf.taverna.t2.workflowmodel.processor.dispatch.layers.Invoke</class><configBean encoding="xstream"><null xmlns="" /></configBean></dispatchLayer></dispatchStack><iterationStrategyStack><iteration><strategy><cross><port name="compartmentId" depth="0" /></cross></strategy></iteration></iterationStrategyStack></processor><processor><name>flatten2</name><inputPorts><port><name>inputlist</name><depth>2</depth></port></inputPorts><outputPorts><port><name>outputlist</name><depth>1</depth><granularDepth>1</granularDepth></port></outputPorts><annotations /><activities><activity><raven><group>net.sf.taverna.t2.activities</group><artifact>localworker-activity</artifact><version>1.2</version></raven><class>net.sf.taverna.t2.activities.localworker.LocalworkerActivity</class><inputMap><map from="inputlist" to="inputlist" /></inputMap><outputMap><map from="outputlist" to="outputlist" /></outputMap><configBean encoding="xstream"><net.sf.taverna.t2.activities.localworker.LocalworkerActivityConfigurationBean xmlns="">
  <localworkerName>org.embl.ebi.escience.scuflworkers.java.FlattenList</localworkerName>
  <script>flatten(inputs, outputs, depth) {
	for (i = inputs.iterator(); i.hasNext();) {
	    element = i.next();
		if (element instanceof Collection &amp;&amp; depth &gt; 0) {
			flatten(element, outputs, depth - 1);
		} else {
			outputs.add(element);
		}
	}
}

outputlist = new ArrayList();

flatten(inputlist, outputlist, 1);</script>
  <dependencies />
  <classLoaderSharing>workflow</classLoaderSharing>
  <localDependencies />
  <artifactDependencies />
  <inputs>
    <net.sf.taverna.t2.workflowmodel.processor.activity.config.ActivityInputPortDefinitionBean>
      <handledReferenceSchemes />
      <translatedElementType>[B</translatedElementType>
      <allowsLiteralValues>true</allowsLiteralValues>
      <name>inputlist</name>
      <depth>2</depth>
      <mimeTypes>
        <string>l(l(''))</string>
      </mimeTypes>
    </net.sf.taverna.t2.workflowmodel.processor.activity.config.ActivityInputPortDefinitionBean>
  </inputs>
  <outputs>
    <net.sf.taverna.t2.workflowmodel.processor.activity.config.ActivityOutputPortDefinitionBean>
      <granularDepth>1</granularDepth>
      <name>outputlist</name>
      <depth>1</depth>
      <mimeTypes>
        <string>l('')</string>
      </mimeTypes>
    </net.sf.taverna.t2.workflowmodel.processor.activity.config.ActivityOutputPortDefinitionBean>
  </outputs>
</net.sf.taverna.t2.activities.localworker.LocalworkerActivityConfigurationBean></configBean><annotations /></activity></activities><dispatchStack><dispatchLayer><raven><group>net.sf.taverna.t2.core</group><artifact>workflowmodel-impl</artifact><version>1.2</version></raven><class>net.sf.taverna.t2.workflowmodel.processor.dispatch.layers.Parallelize</class><configBean encoding="xstream"><net.sf.taverna.t2.workflowmodel.processor.dispatch.layers.ParallelizeConfig xmlns="">
  <maxJobs>1</maxJobs>
</net.sf.taverna.t2.workflowmodel.processor.dispatch.layers.ParallelizeConfig></configBean></dispatchLayer><dispatchLayer><raven><group>net.sf.taverna.t2.core</group><artifact>workflowmodel-impl</artifact><version>1.2</version></raven><class>net.sf.taverna.t2.workflowmodel.processor.dispatch.layers.ErrorBounce</class><configBean encoding="xstream"><null xmlns="" /></configBean></dispatchLayer><dispatchLayer><raven><group>net.sf.taverna.t2.core</group><artifact>workflowmodel-impl</artifact><version>1.2</version></raven><class>net.sf.taverna.t2.workflowmodel.processor.dispatch.layers.Failover</class><configBean encoding="xstream"><null xmlns="" /></configBean></dispatchLayer><dispatchLayer><raven><group>net.sf.taverna.t2.core</group><artifact>workflowmodel-impl</artifact><version>1.2</version></raven><class>net.sf.taverna.t2.workflowmodel.processor.dispatch.layers.Retry</class><configBean encoding="xstream"><net.sf.taverna.t2.workflowmodel.processor.dispatch.layers.RetryConfig xmlns="">
  <backoffFactor>1.0</backoffFactor>
  <initialDelay>1000</initialDelay>
  <maxDelay>5000</maxDelay>
  <maxRetries>0</maxRetries>
</net.sf.taverna.t2.workflowmodel.processor.dispatch.layers.RetryConfig></configBean></dispatchLayer><dispatchLayer><raven><group>net.sf.taverna.t2.core</group><artifact>workflowmodel-impl</artifact><version>1.2</version></raven><class>net.sf.taverna.t2.workflowmodel.processor.dispatch.layers.Invoke</class><configBean encoding="xstream"><null xmlns="" /></configBean></dispatchLayer></dispatchStack><iterationStrategyStack><iteration><strategy><cross><port name="inputlist" depth="2" /></cross></strategy></iteration></iterationStrategyStack></processor></processors><conditions><condition control="addModifierToReaction" target="addReactionToModel" /><condition control="addSpecies" target="addReactionToModel" /><condition control="addCompartmentToModel" target="addSpecies" /><condition control="addReactionToModel" target="setModelToDocument" /><condition control="addReactantToReaction" target="addProductToReaction" /><condition control="addProductToReaction" target="addModifierToReaction" /></conditions><datalinks><datalink><sink type="processor"><processor>split</processor><port>regex</port></sink><source type="processor"><processor>regex</processor><port>value</port></source></datalink><datalink><sink type="processor"><processor>split</processor><port>string</port></sink><source type="dataflow"><port>yeast_orfs</port></source></datalink><datalink><sink type="processor"><processor>filterOrfs</processor><port>orfs</port></sink><source type="processor"><processor>split</processor><port>split</port></source></datalink><datalink><sink type="processor"><processor>getReactionIdsByOrf</processor><port>orf</port></sink><source type="processor"><processor>filterOrfs</processor><port>filterOrfsReturn</port></source></datalink><datalink><sink type="processor"><processor>flatten</processor><port>inputlist</port></sink><source type="processor"><processor>getReactionIdsByOrf</processor><port>getReactionIdsByOrfReturn</port></source></datalink><datalink><sink type="processor"><processor>getReactantsByReactionId</processor><port>reactionId</port></sink><source type="processor"><processor>flatten</processor><port>outputlist</port></source></datalink><datalink><sink type="processor"><processor>getProductsByReactionId</processor><port>reactionId</port></sink><source type="processor"><processor>flatten</processor><port>outputlist</port></source></datalink><datalink><sink type="processor"><processor>getModifiersByReactionId</processor><port>reactionId</port></sink><source type="processor"><processor>flatten</processor><port>outputlist</port></source></datalink><datalink><sink type="processor"><processor>merge</processor><port>reactants</port></sink><source type="processor"><processor>getReactantsByReactionId</processor><port>getReactantsByReactionIdReturn</port></source></datalink><datalink><sink type="processor"><processor>merge</processor><port>products</port></sink><source type="processor"><processor>getProductsByReactionId</processor><port>getProductsByReactionIdReturn</port></source></datalink><datalink><sink type="processor"><processor>merge</processor><port>modifiers</port></sink><source type="processor"><processor>getModifiersByReactionId</processor><port>getModifiersByReactionIdReturn</port></source></datalink><datalink><sink type="processor"><processor>getCompartmentIdBySpeciesId</processor><port>speciesId</port></sink><source type="processor"><processor>merge</processor><port>speciesIds</port></source></datalink><datalink><sink type="processor"><processor>removeDuplicateCompIds</processor><port>stringlist</port></sink><source type="processor"><processor>getCompartmentIdBySpeciesId</processor><port>getCompartmentIdBySpeciesIdReturn</port></source></datalink><datalink><sink type="processor"><processor>mergeCompIds</processor><port>compIds</port></sink><source type="processor"><processor>removeDuplicateCompIds</processor><port>strippedlist</port></source></datalink><datalink><sink type="processor"><processor>mergeCompIds</processor><port>outsideCompIds</port></sink><source type="processor"><processor>getOutsideCompartmentIds</processor><port>getOutsideCompartmentIdsReturn</port></source></datalink><datalink><sink type="processor"><processor>createCompartments</processor><port>compMetaId</port></sink><source type="processor"><processor>createCompMetaId</processor><port>compMetaId</port></source></datalink><datalink><sink type="processor"><processor>createCompartments</processor><port>compName</port></sink><source type="processor"><processor>getCompNameById</processor><port>getCompartmentNameByIdReturn</port></source></datalink><datalink><sink type="processor"><processor>createCompartments</processor><port>outsideCompId</port></sink><source type="processor"><processor>getOutsideCompById</processor><port>getOutsideCompartmentByIdReturn</port></source></datalink><datalink><sink type="processor"><processor>createCompartments</processor><port>compSboTerm</port></sink><source type="processor"><processor>getSboTermByCompId</processor><port>getSboTermByCompartmentIdReturn</port></source></datalink><datalink><sink type="processor"><processor>createCompartments</processor><port>compGoId</port></sink><source type="processor"><processor>getGOId</processor><port>getGOIdByIdReturn</port></source></datalink><datalink><sink type="processor"><processor>createCompartments</processor><port>compId</port></sink><source type="processor"><processor>flatten2</processor><port>outputlist</port></source></datalink><datalink><sink type="processor"><processor>createCompMetaId</processor><port>compId</port></sink><source type="processor"><processor>flatten2</processor><port>outputlist</port></source></datalink><datalink><sink type="processor"><processor>getCompNameById</processor><port>compartmentId</port></sink><source type="processor"><processor>flatten2</processor><port>outputlist</port></source></datalink><datalink><sink type="processor"><processor>getOutsideCompById</processor><port>compartmentId</port></sink><source type="processor"><processor>flatten2</processor><port>outputlist</port></source></datalink><datalink><sink type="processor"><processor>getSboTermByCompId</processor><port>compartmentId</port></sink><source type="processor"><processor>flatten2</processor><port>outputlist</port></source></datalink><datalink><sink type="processor"><processor>getGOId</processor><port>compartmentId</port></sink><source type="processor"><processor>flatten2</processor><port>outputlist</port></source></datalink><datalink><sink type="processor"><processor>createModel</processor><port>modelName</port></sink><source type="processor"><processor>tag</processor><port>value</port></source></datalink><datalink><sink type="processor"><processor>createModel</processor><port>modelId</port></sink><source type="processor"><processor>modelId</processor><port>value</port></source></datalink><datalink><sink type="processor"><processor>createModel</processor><port>modelMetaId</port></sink><source type="processor"><processor>metaId</processor><port>value</port></source></datalink><datalink><sink type="processor"><processor>addCompartmentToModel</processor><port>modelIn</port></sink><source type="processor"><processor>createModel</processor><port>model</port></source></datalink><datalink><sink type="processor"><processor>addCompartmentToModel</processor><port>compartments</port></sink><source type="processor"><processor>createCompartments</processor><port>compartment</port></source></datalink><datalink><sink type="processor"><processor>createSpecies</processor><port>kegg</port></sink><source type="processor"><processor>getKeggBySpId</processor><port>getKeggBySpeciesIdReturn</port></source></datalink><datalink><sink type="processor"><processor>createSpecies</processor><port>chebi</port></sink><source type="processor"><processor>getChebiIdBySpId</processor><port>getChebiIdBySpeciesIdReturn</port></source></datalink><datalink><sink type="processor"><processor>createSpecies</processor><port>inchi</port></sink><source type="processor"><processor>getInchiBySpId</processor><port>getInchiBySpeciesIdReturn</port></source></datalink><datalink><sink type="processor"><processor>createSpecies</processor><port>speciesSboTerm</port></sink><source type="processor"><processor>filterSboTerm</processor><port>sboTermOut</port></source></datalink><datalink><sink type="processor"><processor>createSpecies</processor><port>speciesId</port></sink><source type="processor"><processor>merge</processor><port>speciesIds</port></source></datalink><datalink><sink type="processor"><processor>createSpecies</processor><port>sgd</port></sink><source type="processor"><processor>getSgdBySpId</processor><port>getSgdBySpeciesIdReturn</port></source></datalink><datalink><sink type="processor"><processor>createSpecies</processor><port>speciesName</port></sink><source type="processor"><processor>getNameById</processor><port>getSpeciesNameByIdReturn</port></source></datalink><datalink><sink type="processor"><processor>createSpecies</processor><port>speciesMetaId</port></sink><source type="processor"><processor>createSpMetaId</processor><port>speciesMetaId</port></source></datalink><datalink><sink type="processor"><processor>createSpecies</processor><port>speciesCompId</port></sink><source type="processor"><processor>getCompartmentIdBySpeciesId</processor><port>getCompartmentIdBySpeciesIdReturn</port></source></datalink><datalink><sink type="processor"><processor>createSpecies</processor><port>uniprot</port></sink><source type="processor"><processor>getUniprotBySpId</processor><port>getUniprotBySpeciesIdReturn</port></source></datalink><datalink><sink type="processor"><processor>getKeggBySpId</processor><port>speciesId</port></sink><source type="processor"><processor>merge</processor><port>speciesIds</port></source></datalink><datalink><sink type="processor"><processor>getChebiIdBySpId</processor><port>speciesId</port></sink><source type="processor"><processor>merge</processor><port>speciesIds</port></source></datalink><datalink><sink type="processor"><processor>getInchiBySpId</processor><port>speciesId</port></sink><source type="processor"><processor>merge</processor><port>speciesIds</port></source></datalink><datalink><sink type="processor"><processor>getSpSboTerm</processor><port>speciesId</port></sink><source type="processor"><processor>merge</processor><port>speciesIds</port></source></datalink><datalink><sink type="processor"><processor>filterSboTerm</processor><port>sboTermIn</port></sink><source type="processor"><processor>getSpSboTerm</processor><port>getSBOTermByIdReturn</port></source></datalink><datalink><sink type="processor"><processor>getSgdBySpId</processor><port>speciesId</port></sink><source type="processor"><processor>merge</processor><port>speciesIds</port></source></datalink><datalink><sink type="processor"><processor>getNameById</processor><port>speciesId</port></sink><source type="processor"><processor>merge</processor><port>speciesIds</port></source></datalink><datalink><sink type="processor"><processor>createSpMetaId</processor><port>speciesId</port></sink><source type="processor"><processor>merge</processor><port>speciesIds</port></source></datalink><datalink><sink type="processor"><processor>getUniprotBySpId</processor><port>speciesId</port></sink><source type="processor"><processor>merge</processor><port>speciesIds</port></source></datalink><datalink><sink type="processor"><processor>addSpecies</processor><port>object</port></sink><source type="processor"><processor>createModel</processor><port>model</port></source></datalink><datalink><sink type="processor"><processor>addSpecies</processor><port>s</port></sink><source type="processor"><processor>createSpecies</processor><port>species</port></source></datalink><datalink><sink type="processor"><processor>createReaction</processor><port>id</port></sink><source type="processor"><processor>flatten</processor><port>outputlist</port></source></datalink><datalink><sink type="processor"><processor>createReaction</processor><port>name</port></sink><source type="processor"><processor>getNameByReactionId</processor><port>getNameByReactionIdReturn</port></source></datalink><datalink><sink type="processor"><processor>createReaction</processor><port>sboTerm</port></sink><source type="processor"><processor>filterSboTermForReaction</processor><port>sboTermOut</port></source></datalink><datalink><sink type="processor"><processor>createReaction</processor><port>ec_code</port></sink><source type="processor"><processor>getECNumberByReactionId</processor><port>getECNumberByReactionIdReturn</port></source></datalink><datalink><sink type="processor"><processor>createReaction</processor><port>pubmedId</port></sink><source type="processor"><processor>getPubMedByReactionId</processor><port>getPubMedByReactionIdReturn</port></source></datalink><datalink><sink type="processor"><processor>getNameByReactionId</processor><port>reactionId</port></sink><source type="processor"><processor>flatten</processor><port>outputlist</port></source></datalink><datalink><sink type="processor"><processor>getSboTermByReactionId</processor><port>reactionId</port></sink><source type="processor"><processor>flatten</processor><port>outputlist</port></source></datalink><datalink><sink type="processor"><processor>filterSboTermForReaction</processor><port>sboTermIn</port></sink><source type="processor"><processor>getSboTermByReactionId</processor><port>getSboTermByReactionIdReturn</port></source></datalink><datalink><sink type="processor"><processor>getECNumberByReactionId</processor><port>reactionId</port></sink><source type="processor"><processor>flatten</processor><port>outputlist</port></source></datalink><datalink><sink type="processor"><processor>getPubMedByReactionId</processor><port>reactionId</port></sink><source type="processor"><processor>flatten</processor><port>outputlist</port></source></datalink><datalink><sink type="processor"><processor>getNumberOfReactants</processor><port>reactionId</port></sink><source type="processor"><processor>flatten</processor><port>outputlist</port></source></datalink><datalink><sink type="processor"><processor>wrapWithList1</processor><port>input</port></sink><source type="processor"><processor>flatten</processor><port>outputlist</port></source></datalink><datalink><sink type="processor"><processor>wrapWithList1</processor><port>reactantNumber</port></sink><source type="processor"><processor>getNumberOfReactants</processor><port>getNumberOfReactantsReturn</port></source></datalink><datalink><sink type="processor"><processor>getReactantStoich</processor><port>reactionId</port></sink><source type="processor"><processor>wrapWithList1</processor><port>output</port></source></datalink><datalink><sink type="processor"><processor>getReactantStoich</processor><port>speciesId</port></sink><source type="processor"><processor>getReactantsByReactionId</processor><port>getReactantsByReactionIdReturn</port></source></datalink><datalink><sink type="processor"><processor>createReactantSpeciesRef</processor><port>speciesId</port></sink><source type="processor"><processor>getReactantsByReactionId</processor><port>getReactantsByReactionIdReturn</port></source></datalink><datalink><sink type="processor"><processor>createReactantSpeciesRef</processor><port>stoich</port></sink><source type="processor"><processor>getReactantStoich</processor><port>getStoichiometryReturn</port></source></datalink><datalink><sink type="processor"><processor>addReactantToReaction</processor><port>reactantSpeciesRef</port></sink><source type="processor"><processor>createReactantSpeciesRef</processor><port>speciesRef</port></source></datalink><datalink><sink type="processor"><processor>addReactantToReaction</processor><port>reactionIn</port></sink><source type="processor"><processor>createReaction</processor><port>reaction</port></source></datalink><datalink><sink type="processor"><processor>getNumberOfProducts</processor><port>reactionId</port></sink><source type="processor"><processor>flatten</processor><port>outputlist</port></source></datalink><datalink><sink type="processor"><processor>wrapWithList2</processor><port>reactantNumber</port></sink><source type="processor"><processor>getNumberOfProducts</processor><port>getNumberOfProductsReturn</port></source></datalink><datalink><sink type="processor"><processor>wrapWithList2</processor><port>input</port></sink><source type="processor"><processor>flatten</processor><port>outputlist</port></source></datalink><datalink><sink type="processor"><processor>getProductStoich</processor><port>speciesId</port></sink><source type="processor"><processor>getProductsByReactionId</processor><port>getProductsByReactionIdReturn</port></source></datalink><datalink><sink type="processor"><processor>getProductStoich</processor><port>reactionId</port></sink><source type="processor"><processor>wrapWithList2</processor><port>output</port></source></datalink><datalink><sink type="processor"><processor>createProductSpeciesRef</processor><port>speciesId</port></sink><source type="processor"><processor>getProductsByReactionId</processor><port>getProductsByReactionIdReturn</port></source></datalink><datalink><sink type="processor"><processor>createProductSpeciesRef</processor><port>stoich</port></sink><source type="processor"><processor>getProductStoich</processor><port>getStoichiometryReturn</port></source></datalink><datalink><sink type="processor"><processor>addProductToReaction</processor><port>reactionIn</port></sink><source type="processor"><processor>createReaction</processor><port>reaction</port></source></datalink><datalink><sink type="processor"><processor>addProductToReaction</processor><port>productSpeciesRef</port></sink><source type="processor"><processor>createProductSpeciesRef</processor><port>speciesRef</port></source></datalink><datalink><sink type="processor"><processor>createModifierSpeciesRef</processor><port>speciesId</port></sink><source type="processor"><processor>getModifiersByReactionId</processor><port>getModifiersByReactionIdReturn</port></source></datalink><datalink><sink type="processor"><processor>addModifierToReaction</processor><port>reactionIn</port></sink><source type="processor"><processor>createReaction</processor><port>reaction</port></source></datalink><datalink><sink type="processor"><processor>addModifierToReaction</processor><port>modifierSpeciesRef</port></sink><source type="processor"><processor>createModifierSpeciesRef</processor><port>modifierSpeciesRef</port></source></datalink><datalink><sink type="processor"><processor>addReactionToModel</processor><port>r</port></sink><source type="processor"><processor>createReaction</processor><port>reaction</port></source></datalink><datalink><sink type="processor"><processor>addReactionToModel</processor><port>object</port></sink><source type="processor"><processor>createModel</processor><port>model</port></source></datalink><datalink><sink type="processor"><processor>setModelToDocument</processor><port>object</port></sink><source type="processor"><processor>createSBMLDocument</processor><port>object</port></source></datalink><datalink><sink type="processor"><processor>setModelToDocument</processor><port>m</port></sink><source type="processor"><processor>createModel</processor><port>model</port></source></datalink><datalink><sink type="processor"><processor>writeToString</processor><port>object</port></sink><source type="processor"><processor>createSBMLWriter</processor><port>object</port></source></datalink><datalink><sink type="processor"><processor>writeToString</processor><port>d</port></sink><source type="processor"><processor>setModelToDocument</processor><port>object</port></source></datalink><datalink><sink type="processor"><processor>createDot</processor><port>sbml</port></sink><source type="processor"><processor>writeToString</processor><port>result</port></source></datalink><datalink><sink type="processor"><processor>display</processor><port>dot</port></sink><source type="processor"><processor>createDot</processor><port>dot</port></source></datalink><datalink><sink type="processor"><processor>getOutsideCompartmentIds</processor><port>compartmentId</port></sink><source type="processor"><processor>removeDuplicateCompIds</processor><port>strippedlist</port></source></datalink><datalink><sink type="processor"><processor>flatten2</processor><port>inputlist</port></sink><source type="processor"><processor>mergeCompIds</processor><port>finalCompIds</port></source></datalink><datalink><sink type="dataflow"><port>sbml_model</port></sink><source type="processor"><processor>writeToString</processor><port>result</port></source></datalink><datalink><sink type="dataflow"><port>sbml_graph</port></sink><source type="processor"><processor>display</processor><port>out</port></source></datalink></datalinks><annotations><annotation_chain encoding="xstream"><net.sf.taverna.t2.annotation.AnnotationChainImpl xmlns="">
  <annotationAssertions>
    <net.sf.taverna.t2.annotation.AnnotationAssertionImpl>
      <annotationBean class="net.sf.taverna.t2.annotation.annotationbeans.Author">
        <text>Peter Li</text>
      </annotationBean>
      <date>2010-03-03 10:22:31.592 GMT</date>
      <creators />
      <curationEventList />
    </net.sf.taverna.t2.annotation.AnnotationAssertionImpl>
  </annotationAssertions>
</net.sf.taverna.t2.annotation.AnnotationChainImpl></annotation_chain><annotation_chain encoding="xstream"><net.sf.taverna.t2.annotation.AnnotationChainImpl xmlns="">
  <annotationAssertions>
    <net.sf.taverna.t2.annotation.AnnotationAssertionImpl>
      <annotationBean class="net.sf.taverna.t2.annotation.annotationbeans.FreeTextDescription">
        <text>This workflow generates a skeleton SBML model consisting of the metabolic reactions for a given list of yeast enzymes ORF numbers</text>
      </annotationBean>
      <date>2010-03-03 10:24:59.587 GMT</date>
      <creators />
      <curationEventList />
    </net.sf.taverna.t2.annotation.AnnotationAssertionImpl>
  </annotationAssertions>
</net.sf.taverna.t2.annotation.AnnotationChainImpl></annotation_chain><annotation_chain_2_2 encoding="xstream"><net.sf.taverna.t2.annotation.AnnotationChainImpl xmlns="">
  <annotationAssertions>
    <net.sf.taverna.t2.annotation.AnnotationAssertionImpl>
      <annotationBean class="net.sf.taverna.t2.annotation.annotationbeans.IdentificationAssertion">
        <identification>dcdcbec6-aebd-4924-9861-0f63fb03c049</identification>
      </annotationBean>
      <date>2010-10-20 11:14:33.880 BST</date>
      <creators />
      <curationEventList />
    </net.sf.taverna.t2.annotation.AnnotationAssertionImpl>
  </annotationAssertions>
</net.sf.taverna.t2.annotation.AnnotationChainImpl></annotation_chain_2_2><annotation_chain encoding="xstream"><net.sf.taverna.t2.annotation.AnnotationChainImpl xmlns="">
  <annotationAssertions>
    <net.sf.taverna.t2.annotation.AnnotationAssertionImpl>
      <annotationBean class="net.sf.taverna.t2.annotation.annotationbeans.DescriptiveTitle">
        <text>Construction of skeleton SBML model</text>
      </annotationBean>
      <date>2010-03-03 10:22:47.742 GMT</date>
      <creators />
      <curationEventList />
    </net.sf.taverna.t2.annotation.AnnotationAssertionImpl>
  </annotationAssertions>
</net.sf.taverna.t2.annotation.AnnotationChainImpl></annotation_chain></annotations></dataflow><dataflow id="7a9af553-08e5-4c54-beec-e4740cf268c5" role="nested"><name>Workflow3</name><inputPorts><port><name>modelName</name><depth>0</depth><granularDepth>0</granularDepth><annotations /></port><port><name>modelMetaId</name><depth>0</depth><granularDepth>0</granularDepth><annotations /></port><port><name>modelId</name><depth>0</depth><granularDepth>0</granularDepth><annotations /></port></inputPorts><outputPorts><port><name>model</name><annotations /></port></outputPorts><processors><processor><name>createModel</name><inputPorts><port><name>id</name><depth>0</depth></port></inputPorts><outputPorts><port><name>object</name><depth>0</depth><granularDepth>0</granularDepth></port></outputPorts><annotations /><activities><activity><raven><group>net.sf.taverna.t2.activities</group><artifact>apiconsumer-activity</artifact><version>1.2</version></raven><class>net.sf.taverna.t2.activities.apiconsumer.ApiConsumerActivity</class><inputMap><map from="id" to="id" /></inputMap><outputMap><map from="object" to="object" /></outputMap><configBean encoding="xstream"><net.sf.taverna.t2.activities.apiconsumer.ApiConsumerActivityConfigurationBean xmlns="">
  <apiConsumerName>libSBML 3.1.0 API for taverna</apiConsumerName>
  <apiConsumerDescription>This is API description for libSBML 3.1.0 for use in taverna workflows</apiConsumerDescription>
  <description>Creates a new Model, optionally with a given
                        identifier and
                        name.</description>
  <className>org.sbml.libsbml.Model</className>
  <methodName>Model</methodName>
  <parameterNames>
    <string>id</string>
  </parameterNames>
  <parameterDimensions>
    <int>0</int>
  </parameterDimensions>
  <parameterTypes>
    <string>java.lang.String</string>
  </parameterTypes>
  <returnType>org.sbml.libsbml.Model</returnType>
  <returnDimension>0</returnDimension>
  <isMethodStatic>false</isMethodStatic>
  <isMethodConstructor>true</isMethodConstructor>
  <classLoaderSharing>system</classLoaderSharing>
  <localDependencies>
    <string>libsbmlj.jar</string>
  </localDependencies>
  <artifactDependencies />
  <inputs />
  <outputs />
</net.sf.taverna.t2.activities.apiconsumer.ApiConsumerActivityConfigurationBean></configBean><annotations /></activity></activities><dispatchStack><dispatchLayer><raven><group>net.sf.taverna.t2.core</group><artifact>workflowmodel-impl</artifact><version>1.2</version></raven><class>net.sf.taverna.t2.workflowmodel.processor.dispatch.layers.Parallelize</class><configBean encoding="xstream"><net.sf.taverna.t2.workflowmodel.processor.dispatch.layers.ParallelizeConfig xmlns="">
  <maxJobs>1</maxJobs>
</net.sf.taverna.t2.workflowmodel.processor.dispatch.layers.ParallelizeConfig></configBean></dispatchLayer><dispatchLayer><raven><group>net.sf.taverna.t2.core</group><artifact>workflowmodel-impl</artifact><version>1.2</version></raven><class>net.sf.taverna.t2.workflowmodel.processor.dispatch.layers.ErrorBounce</class><configBean encoding="xstream"><null xmlns="" /></configBean></dispatchLayer><dispatchLayer><raven><group>net.sf.taverna.t2.core</group><artifact>workflowmodel-impl</artifact><version>1.2</version></raven><class>net.sf.taverna.t2.workflowmodel.processor.dispatch.layers.Failover</class><configBean encoding="xstream"><null xmlns="" /></configBean></dispatchLayer><dispatchLayer><raven><group>net.sf.taverna.t2.core</group><artifact>workflowmodel-impl</artifact><version>1.2</version></raven><class>net.sf.taverna.t2.workflowmodel.processor.dispatch.layers.Retry</class><configBean encoding="xstream"><net.sf.taverna.t2.workflowmodel.processor.dispatch.layers.RetryConfig xmlns="">
  <backoffFactor>1.0</backoffFactor>
  <initialDelay>1000</initialDelay>
  <maxDelay>5000</maxDelay>
  <maxRetries>0</maxRetries>
</net.sf.taverna.t2.workflowmodel.processor.dispatch.layers.RetryConfig></configBean></dispatchLayer><dispatchLayer><raven><group>net.sf.taverna.t2.core</group><artifact>workflowmodel-impl</artifact><version>1.2</version></raven><class>net.sf.taverna.t2.workflowmodel.processor.dispatch.layers.Invoke</class><configBean encoding="xstream"><null xmlns="" /></configBean></dispatchLayer></dispatchStack><iterationStrategyStack><iteration><strategy><cross><port name="id" depth="0" /></cross></strategy></iteration></iterationStrategyStack></processor><processor><name>setMetaId</name><inputPorts><port><name>object</name><depth>0</depth></port><port><name>metaid</name><depth>0</depth></port></inputPorts><outputPorts><port><name>object</name><depth>0</depth><granularDepth>0</granularDepth></port></outputPorts><annotations /><activities><activity><raven><group>net.sf.taverna.t2.activities</group><artifact>apiconsumer-activity</artifact><version>1.2</version></raven><class>net.sf.taverna.t2.activities.apiconsumer.ApiConsumerActivity</class><inputMap><map from="metaid" to="metaid" /><map from="object" to="object" /></inputMap><outputMap><map from="object" to="object" /></outputMap><configBean encoding="xstream"><net.sf.taverna.t2.activities.apiconsumer.ApiConsumerActivityConfigurationBean xmlns="">
  <apiConsumerName>libSBML 3.1.0 API for taverna</apiConsumerName>
  <apiConsumerDescription>This is API description for libSBML 3.1.0 for use in taverna workflows</apiConsumerDescription>
  <description>Sets the value of the 'metaid' attribute of
                        this object.</description>
  <className>org.sbml.libsbml.SBase</className>
  <methodName>setMetaId</methodName>
  <parameterNames>
    <string>metaid</string>
  </parameterNames>
  <parameterDimensions>
    <int>0</int>
  </parameterDimensions>
  <parameterTypes>
    <string>java.lang.String</string>
  </parameterTypes>
  <returnType>void</returnType>
  <returnDimension>0</returnDimension>
  <isMethodStatic>false</isMethodStatic>
  <isMethodConstructor>false</isMethodConstructor>
  <classLoaderSharing>system</classLoaderSharing>
  <localDependencies>
    <string>libsbmlj.jar</string>
  </localDependencies>
  <artifactDependencies />
  <inputs />
  <outputs />
</net.sf.taverna.t2.activities.apiconsumer.ApiConsumerActivityConfigurationBean></configBean><annotations /></activity></activities><dispatchStack><dispatchLayer><raven><group>net.sf.taverna.t2.core</group><artifact>workflowmodel-impl</artifact><version>1.2</version></raven><class>net.sf.taverna.t2.workflowmodel.processor.dispatch.layers.Parallelize</class><configBean encoding="xstream"><net.sf.taverna.t2.workflowmodel.processor.dispatch.layers.ParallelizeConfig xmlns="">
  <maxJobs>1</maxJobs>
</net.sf.taverna.t2.workflowmodel.processor.dispatch.layers.ParallelizeConfig></configBean></dispatchLayer><dispatchLayer><raven><group>net.sf.taverna.t2.core</group><artifact>workflowmodel-impl</artifact><version>1.2</version></raven><class>net.sf.taverna.t2.workflowmodel.processor.dispatch.layers.ErrorBounce</class><configBean encoding="xstream"><null xmlns="" /></configBean></dispatchLayer><dispatchLayer><raven><group>net.sf.taverna.t2.core</group><artifact>workflowmodel-impl</artifact><version>1.2</version></raven><class>net.sf.taverna.t2.workflowmodel.processor.dispatch.layers.Failover</class><configBean encoding="xstream"><null xmlns="" /></configBean></dispatchLayer><dispatchLayer><raven><group>net.sf.taverna.t2.core</group><artifact>workflowmodel-impl</artifact><version>1.2</version></raven><class>net.sf.taverna.t2.workflowmodel.processor.dispatch.layers.Retry</class><configBean encoding="xstream"><net.sf.taverna.t2.workflowmodel.processor.dispatch.layers.RetryConfig xmlns="">
  <backoffFactor>1.0</backoffFactor>
  <initialDelay>1000</initialDelay>
  <maxDelay>5000</maxDelay>
  <maxRetries>0</maxRetries>
</net.sf.taverna.t2.workflowmodel.processor.dispatch.layers.RetryConfig></configBean></dispatchLayer><dispatchLayer><raven><group>net.sf.taverna.t2.core</group><artifact>workflowmodel-impl</artifact><version>1.2</version></raven><class>net.sf.taverna.t2.workflowmodel.processor.dispatch.layers.Invoke</class><configBean encoding="xstream"><null xmlns="" /></configBean></dispatchLayer></dispatchStack><iterationStrategyStack><iteration><strategy><dot><port name="object" depth="0" /><port name="metaid" depth="0" /></dot></strategy></iteration></iterationStrategyStack></processor><processor><name>setName</name><inputPorts><port><name>name</name><depth>0</depth></port><port><name>object</name><depth>0</depth></port></inputPorts><outputPorts><port><name>object</name><depth>0</depth><granularDepth>0</granularDepth></port></outputPorts><annotations /><activities><activity><raven><group>net.sf.taverna.t2.activities</group><artifact>apiconsumer-activity</artifact><version>1.2</version></raven><class>net.sf.taverna.t2.activities.apiconsumer.ApiConsumerActivity</class><inputMap><map from="name" to="name" /><map from="object" to="object" /></inputMap><outputMap><map from="object" to="object" /></outputMap><configBean encoding="xstream"><net.sf.taverna.t2.activities.apiconsumer.ApiConsumerActivityConfigurationBean xmlns="">
  <apiConsumerName>libSBML 3.1.0 API for taverna</apiConsumerName>
  <apiConsumerDescription>This is API description for libSBML 3.1.0 for use in taverna workflows</apiConsumerDescription>
  <description>Sets the value of the 'name' attribute of this
                        SBML object.

                        The string in &lt;code&gt;name&lt;/code&gt; is copied.</description>
  <className>org.sbml.libsbml.SBase</className>
  <methodName>setName</methodName>
  <parameterNames>
    <string>name</string>
  </parameterNames>
  <parameterDimensions>
    <int>0</int>
  </parameterDimensions>
  <parameterTypes>
    <string>java.lang.String</string>
  </parameterTypes>
  <returnType>void</returnType>
  <returnDimension>0</returnDimension>
  <isMethodStatic>false</isMethodStatic>
  <isMethodConstructor>false</isMethodConstructor>
  <classLoaderSharing>system</classLoaderSharing>
  <localDependencies>
    <string>libsbmlj.jar</string>
  </localDependencies>
  <artifactDependencies />
  <inputs />
  <outputs />
</net.sf.taverna.t2.activities.apiconsumer.ApiConsumerActivityConfigurationBean></configBean><annotations /></activity></activities><dispatchStack><dispatchLayer><raven><group>net.sf.taverna.t2.core</group><artifact>workflowmodel-impl</artifact><version>1.2</version></raven><class>net.sf.taverna.t2.workflowmodel.processor.dispatch.layers.Parallelize</class><configBean encoding="xstream"><net.sf.taverna.t2.workflowmodel.processor.dispatch.layers.ParallelizeConfig xmlns="">
  <maxJobs>1</maxJobs>
</net.sf.taverna.t2.workflowmodel.processor.dispatch.layers.ParallelizeConfig></configBean></dispatchLayer><dispatchLayer><raven><group>net.sf.taverna.t2.core</group><artifact>workflowmodel-impl</artifact><version>1.2</version></raven><class>net.sf.taverna.t2.workflowmodel.processor.dispatch.layers.ErrorBounce</class><configBean encoding="xstream"><null xmlns="" /></configBean></dispatchLayer><dispatchLayer><raven><group>net.sf.taverna.t2.core</group><artifact>workflowmodel-impl</artifact><version>1.2</version></raven><class>net.sf.taverna.t2.workflowmodel.processor.dispatch.layers.Failover</class><configBean encoding="xstream"><null xmlns="" /></configBean></dispatchLayer><dispatchLayer><raven><group>net.sf.taverna.t2.core</group><artifact>workflowmodel-impl</artifact><version>1.2</version></raven><class>net.sf.taverna.t2.workflowmodel.processor.dispatch.layers.Retry</class><configBean encoding="xstream"><net.sf.taverna.t2.workflowmodel.processor.dispatch.layers.RetryConfig xmlns="">
  <backoffFactor>1.0</backoffFactor>
  <initialDelay>1000</initialDelay>
  <maxDelay>5000</maxDelay>
  <maxRetries>0</maxRetries>
</net.sf.taverna.t2.workflowmodel.processor.dispatch.layers.RetryConfig></configBean></dispatchLayer><dispatchLayer><raven><group>net.sf.taverna.t2.core</group><artifact>workflowmodel-impl</artifact><version>1.2</version></raven><class>net.sf.taverna.t2.workflowmodel.processor.dispatch.layers.Invoke</class><configBean encoding="xstream"><null xmlns="" /></configBean></dispatchLayer></dispatchStack><iterationStrategyStack><iteration><strategy><dot><port name="name" depth="0" /><port name="object" depth="0" /></dot></strategy></iteration></iterationStrategyStack></processor></processors><conditions /><datalinks><datalink><sink type="processor"><processor>createModel</processor><port>id</port></sink><source type="dataflow"><port>modelId</port></source></datalink><datalink><sink type="processor"><processor>setMetaId</processor><port>object</port></sink><source type="processor"><processor>createModel</processor><port>object</port></source></datalink><datalink><sink type="processor"><processor>setMetaId</processor><port>metaid</port></sink><source type="dataflow"><port>modelMetaId</port></source></datalink><datalink><sink type="processor"><processor>setName</processor><port>name</port></sink><source type="dataflow"><port>modelName</port></source></datalink><datalink><sink type="processor"><processor>setName</processor><port>object</port></sink><source type="processor"><processor>setMetaId</processor><port>object</port></source></datalink><datalink><sink type="dataflow"><port>model</port></sink><source type="processor"><processor>setName</processor><port>object</port></source></datalink></datalinks><annotations><annotation_chain_2_2 encoding="xstream"><net.sf.taverna.t2.annotation.AnnotationChainImpl xmlns="">
  <annotationAssertions>
    <net.sf.taverna.t2.annotation.AnnotationAssertionImpl>
      <annotationBean class="net.sf.taverna.t2.annotation.annotationbeans.IdentificationAssertion">
        <identification>7a9af553-08e5-4c54-beec-e4740cf268c5</identification>
      </annotationBean>
      <date>2010-10-20 11:14:34.386 BST</date>
      <creators />
      <curationEventList />
    </net.sf.taverna.t2.annotation.AnnotationAssertionImpl>
  </annotationAssertions>
</net.sf.taverna.t2.annotation.AnnotationChainImpl></annotation_chain_2_2></annotations></dataflow><dataflow id="78479e77-b3d2-465c-bf74-636e4ebbec38" role="nested"><name>Workflow29</name><inputPorts><port><name>reactantSpeciesRef</name><depth>1</depth><granularDepth>1</granularDepth><annotations /></port><port><name>reactionIn</name><depth>0</depth><granularDepth>0</granularDepth><annotations /></port></inputPorts><outputPorts><port><name>reaction</name><annotations /></port></outputPorts><processors><processor><name>addReactant</name><inputPorts><port><name>sr</name><depth>0</depth></port><port><name>object</name><depth>0</depth></port></inputPorts><outputPorts><port><name>object</name><depth>0</depth><granularDepth>0</granularDepth></port></outputPorts><annotations /><activities><activity><raven><group>net.sf.taverna.t2.activities</group><artifact>apiconsumer-activity</artifact><version>1.2</version></raven><class>net.sf.taverna.t2.activities.apiconsumer.ApiConsumerActivity</class><inputMap><map from="sr" to="sr" /><map from="object" to="object" /></inputMap><outputMap><map from="object" to="object" /></outputMap><configBean encoding="xstream"><net.sf.taverna.t2.activities.apiconsumer.ApiConsumerActivityConfigurationBean xmlns="">
  <apiConsumerName>libSBML 3.1.0 API for taverna</apiConsumerName>
  <apiConsumerDescription>This is API description for libSBML 3.1.0 for use in taverna workflows</apiConsumerDescription>
  <description>Adds a given SpeciesReference object as a
                        reactant in this Reaction.</description>
  <className>org.sbml.libsbml.Reaction</className>
  <methodName>addReactant</methodName>
  <parameterNames>
    <string>sr</string>
  </parameterNames>
  <parameterDimensions>
    <int>0</int>
  </parameterDimensions>
  <parameterTypes>
    <string>org.sbml.libsbml.SpeciesReference</string>
  </parameterTypes>
  <returnType>void</returnType>
  <returnDimension>0</returnDimension>
  <isMethodStatic>false</isMethodStatic>
  <isMethodConstructor>false</isMethodConstructor>
  <classLoaderSharing>system</classLoaderSharing>
  <localDependencies>
    <string>libsbmlj.jar</string>
  </localDependencies>
  <artifactDependencies />
  <inputs />
  <outputs />
</net.sf.taverna.t2.activities.apiconsumer.ApiConsumerActivityConfigurationBean></configBean><annotations /></activity></activities><dispatchStack><dispatchLayer><raven><group>net.sf.taverna.t2.core</group><artifact>workflowmodel-impl</artifact><version>1.2</version></raven><class>net.sf.taverna.t2.workflowmodel.processor.dispatch.layers.Parallelize</class><configBean encoding="xstream"><net.sf.taverna.t2.workflowmodel.processor.dispatch.layers.ParallelizeConfig xmlns="">
  <maxJobs>1</maxJobs>
</net.sf.taverna.t2.workflowmodel.processor.dispatch.layers.ParallelizeConfig></configBean></dispatchLayer><dispatchLayer><raven><group>net.sf.taverna.t2.core</group><artifact>workflowmodel-impl</artifact><version>1.2</version></raven><class>net.sf.taverna.t2.workflowmodel.processor.dispatch.layers.ErrorBounce</class><configBean encoding="xstream"><null xmlns="" /></configBean></dispatchLayer><dispatchLayer><raven><group>net.sf.taverna.t2.core</group><artifact>workflowmodel-impl</artifact><version>1.2</version></raven><class>net.sf.taverna.t2.workflowmodel.processor.dispatch.layers.Failover</class><configBean encoding="xstream"><null xmlns="" /></configBean></dispatchLayer><dispatchLayer><raven><group>net.sf.taverna.t2.core</group><artifact>workflowmodel-impl</artifact><version>1.2</version></raven><class>net.sf.taverna.t2.workflowmodel.processor.dispatch.layers.Retry</class><configBean encoding="xstream"><net.sf.taverna.t2.workflowmodel.processor.dispatch.layers.RetryConfig xmlns="">
  <backoffFactor>1.0</backoffFactor>
  <initialDelay>1000</initialDelay>
  <maxDelay>5000</maxDelay>
  <maxRetries>0</maxRetries>
</net.sf.taverna.t2.workflowmodel.processor.dispatch.layers.RetryConfig></configBean></dispatchLayer><dispatchLayer><raven><group>net.sf.taverna.t2.core</group><artifact>workflowmodel-impl</artifact><version>1.2</version></raven><class>net.sf.taverna.t2.workflowmodel.processor.dispatch.layers.Invoke</class><configBean encoding="xstream"><null xmlns="" /></configBean></dispatchLayer></dispatchStack><iterationStrategyStack><iteration><strategy><cross><port name="sr" depth="0" /><port name="object" depth="0" /></cross></strategy></iteration></iterationStrategyStack></processor></processors><conditions /><datalinks><datalink><sink type="processor"><processor>addReactant</processor><port>sr</port></sink><source type="dataflow"><port>reactantSpeciesRef</port></source></datalink><datalink><sink type="processor"><processor>addReactant</processor><port>object</port></sink><source type="dataflow"><port>reactionIn</port></source></datalink><datalink><sink type="dataflow"><port>reaction</port></sink><source type="processor"><processor>addReactant</processor><port>object</port></source></datalink></datalinks><annotations><annotation_chain_2_2 encoding="xstream"><net.sf.taverna.t2.annotation.AnnotationChainImpl xmlns="">
  <annotationAssertions>
    <net.sf.taverna.t2.annotation.AnnotationAssertionImpl>
      <annotationBean class="net.sf.taverna.t2.annotation.annotationbeans.IdentificationAssertion">
        <identification>78479e77-b3d2-465c-bf74-636e4ebbec38</identification>
      </annotationBean>
      <date>2010-10-20 11:14:34.410 BST</date>
      <creators />
      <curationEventList />
    </net.sf.taverna.t2.annotation.AnnotationAssertionImpl>
  </annotationAssertions>
</net.sf.taverna.t2.annotation.AnnotationChainImpl></annotation_chain_2_2></annotations></dataflow><dataflow id="31846dc1-9e9d-41ee-b423-5d04d9c7b83d" role="nested"><name>Workflow21</name><inputPorts><port><name>speciesId</name><depth>0</depth><granularDepth>0</granularDepth><annotations /></port><port><name>stoich</name><depth>0</depth><granularDepth>0</granularDepth><annotations /></port></inputPorts><outputPorts><port><name>speciesRef</name><annotations /></port></outputPorts><processors><processor><name>createSpeciesReferenceBySpecies</name><inputPorts><port><name>species</name><depth>0</depth></port></inputPorts><outputPorts><port><name>object</name><depth>0</depth><granularDepth>0</granularDepth></port></outputPorts><annotations /><activities><activity><raven><group>net.sf.taverna.t2.activities</group><artifact>apiconsumer-activity</artifact><version>1.2</version></raven><class>net.sf.taverna.t2.activities.apiconsumer.ApiConsumerActivity</class><inputMap><map from="species" to="species" /></inputMap><outputMap><map from="object" to="object" /></outputMap><configBean encoding="xstream"><net.sf.taverna.t2.activities.apiconsumer.ApiConsumerActivityConfigurationBean xmlns="">
  <apiConsumerName>libSBML 3.1.0 API for taverna</apiConsumerName>
  <apiConsumerDescription>This is API description for libSBML 3.1.0 for use in taverna workflows</apiConsumerDescription>
  <description>Creates a new SpeciesReference, optionally setting its species values.</description>
  <className>org.sbml.libsbml.SpeciesReference</className>
  <methodName>createSpeciesReferenceBySpecies</methodName>
  <parameterNames>
    <string>species</string>
  </parameterNames>
  <parameterDimensions>
    <int>0</int>
  </parameterDimensions>
  <parameterTypes>
    <string>java.lang.String</string>
  </parameterTypes>
  <returnType>org.sbml.libsbml.SpeciesReference</returnType>
  <returnDimension>0</returnDimension>
  <isMethodStatic>false</isMethodStatic>
  <isMethodConstructor>true</isMethodConstructor>
  <classLoaderSharing>system</classLoaderSharing>
  <localDependencies>
    <string>libsbmlj.jar</string>
  </localDependencies>
  <artifactDependencies />
  <inputs />
  <outputs />
</net.sf.taverna.t2.activities.apiconsumer.ApiConsumerActivityConfigurationBean></configBean><annotations /></activity></activities><dispatchStack><dispatchLayer><raven><group>net.sf.taverna.t2.core</group><artifact>workflowmodel-impl</artifact><version>1.2</version></raven><class>net.sf.taverna.t2.workflowmodel.processor.dispatch.layers.Parallelize</class><configBean encoding="xstream"><net.sf.taverna.t2.workflowmodel.processor.dispatch.layers.ParallelizeConfig xmlns="">
  <maxJobs>1</maxJobs>
</net.sf.taverna.t2.workflowmodel.processor.dispatch.layers.ParallelizeConfig></configBean></dispatchLayer><dispatchLayer><raven><group>net.sf.taverna.t2.core</group><artifact>workflowmodel-impl</artifact><version>1.2</version></raven><class>net.sf.taverna.t2.workflowmodel.processor.dispatch.layers.ErrorBounce</class><configBean encoding="xstream"><null xmlns="" /></configBean></dispatchLayer><dispatchLayer><raven><group>net.sf.taverna.t2.core</group><artifact>workflowmodel-impl</artifact><version>1.2</version></raven><class>net.sf.taverna.t2.workflowmodel.processor.dispatch.layers.Failover</class><configBean encoding="xstream"><null xmlns="" /></configBean></dispatchLayer><dispatchLayer><raven><group>net.sf.taverna.t2.core</group><artifact>workflowmodel-impl</artifact><version>1.2</version></raven><class>net.sf.taverna.t2.workflowmodel.processor.dispatch.layers.Retry</class><configBean encoding="xstream"><net.sf.taverna.t2.workflowmodel.processor.dispatch.layers.RetryConfig xmlns="">
  <backoffFactor>1.0</backoffFactor>
  <initialDelay>1000</initialDelay>
  <maxDelay>5000</maxDelay>
  <maxRetries>0</maxRetries>
</net.sf.taverna.t2.workflowmodel.processor.dispatch.layers.RetryConfig></configBean></dispatchLayer><dispatchLayer><raven><group>net.sf.taverna.t2.core</group><artifact>workflowmodel-impl</artifact><version>1.2</version></raven><class>net.sf.taverna.t2.workflowmodel.processor.dispatch.layers.Invoke</class><configBean encoding="xstream"><null xmlns="" /></configBean></dispatchLayer></dispatchStack><iterationStrategyStack><iteration><strategy><dot><port name="species" depth="0" /></dot></strategy></iteration></iterationStrategyStack></processor><processor><name>setStoichiometry</name><inputPorts><port><name>object</name><depth>0</depth></port><port><name>value</name><depth>0</depth></port></inputPorts><outputPorts><port><name>object</name><depth>0</depth><granularDepth>0</granularDepth></port></outputPorts><annotations /><activities><activity><raven><group>net.sf.taverna.t2.activities</group><artifact>apiconsumer-activity</artifact><version>1.2</version></raven><class>net.sf.taverna.t2.activities.apiconsumer.ApiConsumerActivity</class><inputMap><map from="value" to="value" /><map from="object" to="object" /></inputMap><outputMap><map from="object" to="object" /></outputMap><configBean encoding="xstream"><net.sf.taverna.t2.activities.apiconsumer.ApiConsumerActivityConfigurationBean xmlns="">
  <apiConsumerName>libSBML 3.1.0 API for taverna</apiConsumerName>
  <apiConsumerDescription>This is API description for libSBML 3.1.0 for use in taverna workflows</apiConsumerDescription>
  <description>Sets the value of the 'stoichiometry' attribute of this SpeciesReference.</description>
  <className>org.sbml.libsbml.SpeciesReference</className>
  <methodName>setStoichiometry</methodName>
  <parameterNames>
    <string>value</string>
  </parameterNames>
  <parameterDimensions>
    <int>0</int>
  </parameterDimensions>
  <parameterTypes>
    <string>double</string>
  </parameterTypes>
  <returnType>void</returnType>
  <returnDimension>0</returnDimension>
  <isMethodStatic>false</isMethodStatic>
  <isMethodConstructor>false</isMethodConstructor>
  <classLoaderSharing>system</classLoaderSharing>
  <localDependencies>
    <string>libsbmlj.jar</string>
  </localDependencies>
  <artifactDependencies />
  <inputs />
  <outputs />
</net.sf.taverna.t2.activities.apiconsumer.ApiConsumerActivityConfigurationBean></configBean><annotations /></activity></activities><dispatchStack><dispatchLayer><raven><group>net.sf.taverna.t2.core</group><artifact>workflowmodel-impl</artifact><version>1.2</version></raven><class>net.sf.taverna.t2.workflowmodel.processor.dispatch.layers.Parallelize</class><configBean encoding="xstream"><net.sf.taverna.t2.workflowmodel.processor.dispatch.layers.ParallelizeConfig xmlns="">
  <maxJobs>1</maxJobs>
</net.sf.taverna.t2.workflowmodel.processor.dispatch.layers.ParallelizeConfig></configBean></dispatchLayer><dispatchLayer><raven><group>net.sf.taverna.t2.core</group><artifact>workflowmodel-impl</artifact><version>1.2</version></raven><class>net.sf.taverna.t2.workflowmodel.processor.dispatch.layers.ErrorBounce</class><configBean encoding="xstream"><null xmlns="" /></configBean></dispatchLayer><dispatchLayer><raven><group>net.sf.taverna.t2.core</group><artifact>workflowmodel-impl</artifact><version>1.2</version></raven><class>net.sf.taverna.t2.workflowmodel.processor.dispatch.layers.Failover</class><configBean encoding="xstream"><null xmlns="" /></configBean></dispatchLayer><dispatchLayer><raven><group>net.sf.taverna.t2.core</group><artifact>workflowmodel-impl</artifact><version>1.2</version></raven><class>net.sf.taverna.t2.workflowmodel.processor.dispatch.layers.Retry</class><configBean encoding="xstream"><net.sf.taverna.t2.workflowmodel.processor.dispatch.layers.RetryConfig xmlns="">
  <backoffFactor>1.0</backoffFactor>
  <initialDelay>1000</initialDelay>
  <maxDelay>5000</maxDelay>
  <maxRetries>0</maxRetries>
</net.sf.taverna.t2.workflowmodel.processor.dispatch.layers.RetryConfig></configBean></dispatchLayer><dispatchLayer><raven><group>net.sf.taverna.t2.core</group><artifact>workflowmodel-impl</artifact><version>1.2</version></raven><class>net.sf.taverna.t2.workflowmodel.processor.dispatch.layers.Invoke</class><configBean encoding="xstream"><null xmlns="" /></configBean></dispatchLayer></dispatchStack><iterationStrategyStack><iteration><strategy><dot><port name="object" depth="0" /><port name="value" depth="0" /></dot></strategy></iteration></iterationStrategyStack></processor></processors><conditions /><datalinks><datalink><sink type="processor"><processor>createSpeciesReferenceBySpecies</processor><port>species</port></sink><source type="dataflow"><port>speciesId</port></source></datalink><datalink><sink type="processor"><processor>setStoichiometry</processor><port>object</port></sink><source type="processor"><processor>createSpeciesReferenceBySpecies</processor><port>object</port></source></datalink><datalink><sink type="processor"><processor>setStoichiometry</processor><port>value</port></sink><source type="dataflow"><port>stoich</port></source></datalink><datalink><sink type="dataflow"><port>speciesRef</port></sink><source type="processor"><processor>setStoichiometry</processor><port>object</port></source></datalink></datalinks><annotations><annotation_chain_2_2 encoding="xstream"><net.sf.taverna.t2.annotation.AnnotationChainImpl xmlns="">
  <annotationAssertions>
    <net.sf.taverna.t2.annotation.AnnotationAssertionImpl>
      <annotationBean class="net.sf.taverna.t2.annotation.annotationbeans.IdentificationAssertion">
        <identification>31846dc1-9e9d-41ee-b423-5d04d9c7b83d</identification>
      </annotationBean>
      <date>2010-10-20 11:14:34.419 BST</date>
      <creators />
      <curationEventList />
    </net.sf.taverna.t2.annotation.AnnotationAssertionImpl>
  </annotationAssertions>
</net.sf.taverna.t2.annotation.AnnotationChainImpl></annotation_chain_2_2></annotations></dataflow><dataflow id="b16a3cbc-a99d-477f-a642-ee475c476b1d" role="nested"><name>Workflow9</name><inputPorts><port><name>compartments</name><depth>1</depth><granularDepth>1</granularDepth><annotations /></port><port><name>modelIn</name><depth>0</depth><granularDepth>0</granularDepth><annotations /></port></inputPorts><outputPorts><port><name>modelOut</name><annotations /></port></outputPorts><processors><processor><name>addComp</name><inputPorts><port><name>object</name><depth>0</depth></port><port><name>c</name><depth>0</depth></port></inputPorts><outputPorts><port><name>object</name><depth>0</depth><granularDepth>0</granularDepth></port></outputPorts><annotations /><activities><activity><raven><group>net.sf.taverna.t2.activities</group><artifact>apiconsumer-activity</artifact><version>1.2</version></raven><class>net.sf.taverna.t2.activities.apiconsumer.ApiConsumerActivity</class><inputMap><map from="c" to="c" /><map from="object" to="object" /></inputMap><outputMap><map from="object" to="object" /></outputMap><configBean encoding="xstream"><net.sf.taverna.t2.activities.apiconsumer.ApiConsumerActivityConfigurationBean xmlns="">
  <apiConsumerName>libSBML 3.1.0 API for taverna</apiConsumerName>
  <apiConsumerDescription>This is API description for libSBML 3.1.0 for use in taverna workflows</apiConsumerDescription>
  <description>Adds a copy of the given Compartment object to
                        this Model.</description>
  <className>org.sbml.libsbml.Model</className>
  <methodName>addCompartment</methodName>
  <parameterNames>
    <string>c</string>
  </parameterNames>
  <parameterDimensions>
    <int>0</int>
  </parameterDimensions>
  <parameterTypes>
    <string>org.sbml.libsbml.Compartment</string>
  </parameterTypes>
  <returnType>void</returnType>
  <returnDimension>0</returnDimension>
  <isMethodStatic>false</isMethodStatic>
  <isMethodConstructor>false</isMethodConstructor>
  <classLoaderSharing>system</classLoaderSharing>
  <localDependencies>
    <string>libsbmlj.jar</string>
  </localDependencies>
  <artifactDependencies />
  <inputs />
  <outputs />
</net.sf.taverna.t2.activities.apiconsumer.ApiConsumerActivityConfigurationBean></configBean><annotations /></activity></activities><dispatchStack><dispatchLayer><raven><group>net.sf.taverna.t2.core</group><artifact>workflowmodel-impl</artifact><version>1.2</version></raven><class>net.sf.taverna.t2.workflowmodel.processor.dispatch.layers.Parallelize</class><configBean encoding="xstream"><net.sf.taverna.t2.workflowmodel.processor.dispatch.layers.ParallelizeConfig xmlns="">
  <maxJobs>1</maxJobs>
</net.sf.taverna.t2.workflowmodel.processor.dispatch.layers.ParallelizeConfig></configBean></dispatchLayer><dispatchLayer><raven><group>net.sf.taverna.t2.core</group><artifact>workflowmodel-impl</artifact><version>1.2</version></raven><class>net.sf.taverna.t2.workflowmodel.processor.dispatch.layers.ErrorBounce</class><configBean encoding="xstream"><null xmlns="" /></configBean></dispatchLayer><dispatchLayer><raven><group>net.sf.taverna.t2.core</group><artifact>workflowmodel-impl</artifact><version>1.2</version></raven><class>net.sf.taverna.t2.workflowmodel.processor.dispatch.layers.Failover</class><configBean encoding="xstream"><null xmlns="" /></configBean></dispatchLayer><dispatchLayer><raven><group>net.sf.taverna.t2.core</group><artifact>workflowmodel-impl</artifact><version>1.2</version></raven><class>net.sf.taverna.t2.workflowmodel.processor.dispatch.layers.Retry</class><configBean encoding="xstream"><net.sf.taverna.t2.workflowmodel.processor.dispatch.layers.RetryConfig xmlns="">
  <backoffFactor>1.0</backoffFactor>
  <initialDelay>1000</initialDelay>
  <maxDelay>5000</maxDelay>
  <maxRetries>0</maxRetries>
</net.sf.taverna.t2.workflowmodel.processor.dispatch.layers.RetryConfig></configBean></dispatchLayer><dispatchLayer><raven><group>net.sf.taverna.t2.core</group><artifact>workflowmodel-impl</artifact><version>1.2</version></raven><class>net.sf.taverna.t2.workflowmodel.processor.dispatch.layers.Invoke</class><configBean encoding="xstream"><null xmlns="" /></configBean></dispatchLayer></dispatchStack><iterationStrategyStack><iteration><strategy><cross><port name="object" depth="0" /><port name="c" depth="0" /></cross></strategy></iteration></iterationStrategyStack></processor></processors><conditions /><datalinks><datalink><sink type="processor"><processor>addComp</processor><port>object</port></sink><source type="dataflow"><port>modelIn</port></source></datalink><datalink><sink type="processor"><processor>addComp</processor><port>c</port></sink><source type="dataflow"><port>compartments</port></source></datalink><datalink><sink type="dataflow"><port>modelOut</port></sink><source type="processor"><processor>addComp</processor><port>object</port></source></datalink></datalinks><annotations><annotation_chain_2_2 encoding="xstream"><net.sf.taverna.t2.annotation.AnnotationChainImpl xmlns="">
  <annotationAssertions>
    <net.sf.taverna.t2.annotation.AnnotationAssertionImpl>
      <annotationBean class="net.sf.taverna.t2.annotation.annotationbeans.IdentificationAssertion">
        <identification>b16a3cbc-a99d-477f-a642-ee475c476b1d</identification>
      </annotationBean>
      <date>2010-10-20 11:14:34.437 BST</date>
      <creators />
      <curationEventList />
    </net.sf.taverna.t2.annotation.AnnotationAssertionImpl>
  </annotationAssertions>
</net.sf.taverna.t2.annotation.AnnotationChainImpl></annotation_chain_2_2></annotations></dataflow><dataflow id="499f9970-77b9-454b-8576-50c8e1d8bf79" role="nested"><name>Workflow10</name><inputPorts><port><name>compSboTerm</name><depth>0</depth><granularDepth>0</granularDepth><annotations /></port><port><name>outsideCompId</name><depth>0</depth><granularDepth>0</granularDepth><annotations /></port><port><name>compMetaId</name><depth>0</depth><granularDepth>0</granularDepth><annotations /></port><port><name>compId</name><depth>0</depth><granularDepth>0</granularDepth><annotations /></port><port><name>compName</name><depth>0</depth><granularDepth>0</granularDepth><annotations /></port><port><name>compGoId</name><depth>0</depth><granularDepth>0</granularDepth><annotations /></port></inputPorts><outputPorts><port><name>compartment</name><annotations /></port></outputPorts><processors><processor><name>createCompartment</name><inputPorts><port><name>name</name><depth>0</depth></port><port><name>id</name><depth>0</depth></port></inputPorts><outputPorts><port><name>object</name><depth>0</depth><granularDepth>0</granularDepth></port></outputPorts><annotations /><activities><activity><raven><group>net.sf.taverna.t2.activities</group><artifact>apiconsumer-activity</artifact><version>1.2</version></raven><class>net.sf.taverna.t2.activities.apiconsumer.ApiConsumerActivity</class><inputMap><map from="id" to="id" /><map from="name" to="name" /></inputMap><outputMap><map from="object" to="object" /></outputMap><configBean encoding="xstream"><net.sf.taverna.t2.activities.apiconsumer.ApiConsumerActivityConfigurationBean xmlns="">
  <apiConsumerName>libsbml-3.1.0-hacked</apiConsumerName>
  <apiConsumerDescription>No description</apiConsumerDescription>
  <description>Creates a new Compartment, optionally with the
                    given
                    &lt;code&gt;id&lt;/code&gt; and &lt;code&gt;name&lt;/code&gt;
                    attribute values.</description>
  <className>org.sbml.libsbml.Compartment</className>
  <methodName>Compartment</methodName>
  <parameterNames>
    <string>id</string>
    <string>name</string>
  </parameterNames>
  <parameterDimensions>
    <int>0</int>
    <int>0</int>
  </parameterDimensions>
  <parameterTypes>
    <string>java.lang.String</string>
    <string>java.lang.String</string>
  </parameterTypes>
  <returnType>org.sbml.libsbml.Compartment</returnType>
  <returnDimension>0</returnDimension>
  <isMethodStatic>false</isMethodStatic>
  <isMethodConstructor>true</isMethodConstructor>
  <classLoaderSharing>system</classLoaderSharing>
  <localDependencies>
    <string>libsbmlj.jar</string>
  </localDependencies>
  <artifactDependencies />
  <inputs />
  <outputs />
</net.sf.taverna.t2.activities.apiconsumer.ApiConsumerActivityConfigurationBean></configBean><annotations /></activity></activities><dispatchStack><dispatchLayer><raven><group>net.sf.taverna.t2.core</group><artifact>workflowmodel-impl</artifact><version>1.2</version></raven><class>net.sf.taverna.t2.workflowmodel.processor.dispatch.layers.Parallelize</class><configBean encoding="xstream"><net.sf.taverna.t2.workflowmodel.processor.dispatch.layers.ParallelizeConfig xmlns="">
  <maxJobs>1</maxJobs>
</net.sf.taverna.t2.workflowmodel.processor.dispatch.layers.ParallelizeConfig></configBean></dispatchLayer><dispatchLayer><raven><group>net.sf.taverna.t2.core</group><artifact>workflowmodel-impl</artifact><version>1.2</version></raven><class>net.sf.taverna.t2.workflowmodel.processor.dispatch.layers.ErrorBounce</class><configBean encoding="xstream"><null xmlns="" /></configBean></dispatchLayer><dispatchLayer><raven><group>net.sf.taverna.t2.core</group><artifact>workflowmodel-impl</artifact><version>1.2</version></raven><class>net.sf.taverna.t2.workflowmodel.processor.dispatch.layers.Failover</class><configBean encoding="xstream"><null xmlns="" /></configBean></dispatchLayer><dispatchLayer><raven><group>net.sf.taverna.t2.core</group><artifact>workflowmodel-impl</artifact><version>1.2</version></raven><class>net.sf.taverna.t2.workflowmodel.processor.dispatch.layers.Retry</class><configBean encoding="xstream"><net.sf.taverna.t2.workflowmodel.processor.dispatch.layers.RetryConfig xmlns="">
  <backoffFactor>1.0</backoffFactor>
  <initialDelay>1000</initialDelay>
  <maxDelay>5000</maxDelay>
  <maxRetries>0</maxRetries>
</net.sf.taverna.t2.workflowmodel.processor.dispatch.layers.RetryConfig></configBean></dispatchLayer><dispatchLayer><raven><group>net.sf.taverna.t2.core</group><artifact>workflowmodel-impl</artifact><version>1.2</version></raven><class>net.sf.taverna.t2.workflowmodel.processor.dispatch.layers.Invoke</class><configBean encoding="xstream"><null xmlns="" /></configBean></dispatchLayer></dispatchStack><iterationStrategyStack><iteration><strategy><dot><port name="name" depth="0" /><port name="id" depth="0" /></dot></strategy></iteration></iterationStrategyStack></processor><processor><name>setCompMetaId</name><inputPorts><port><name>object</name><depth>0</depth></port><port><name>metaid</name><depth>0</depth></port></inputPorts><outputPorts><port><name>object</name><depth>0</depth><granularDepth>0</granularDepth></port></outputPorts><annotations /><activities><activity><raven><group>net.sf.taverna.t2.activities</group><artifact>apiconsumer-activity</artifact><version>1.2</version></raven><class>net.sf.taverna.t2.activities.apiconsumer.ApiConsumerActivity</class><inputMap><map from="metaid" to="metaid" /><map from="object" to="object" /></inputMap><outputMap><map from="object" to="object" /></outputMap><configBean encoding="xstream"><net.sf.taverna.t2.activities.apiconsumer.ApiConsumerActivityConfigurationBean xmlns="">
  <apiConsumerName>libSBML 3.1.0 API for taverna</apiConsumerName>
  <apiConsumerDescription>This is API description for libSBML 3.1.0 for use in taverna workflows</apiConsumerDescription>
  <description>Sets the value of the 'metaid' attribute of
                        this object.</description>
  <className>org.sbml.libsbml.SBase</className>
  <methodName>setMetaId</methodName>
  <parameterNames>
    <string>metaid</string>
  </parameterNames>
  <parameterDimensions>
    <int>0</int>
  </parameterDimensions>
  <parameterTypes>
    <string>java.lang.String</string>
  </parameterTypes>
  <returnType>void</returnType>
  <returnDimension>0</returnDimension>
  <isMethodStatic>false</isMethodStatic>
  <isMethodConstructor>false</isMethodConstructor>
  <classLoaderSharing>system</classLoaderSharing>
  <localDependencies>
    <string>libsbmlj.jar</string>
  </localDependencies>
  <artifactDependencies />
  <inputs />
  <outputs />
</net.sf.taverna.t2.activities.apiconsumer.ApiConsumerActivityConfigurationBean></configBean><annotations /></activity></activities><dispatchStack><dispatchLayer><raven><group>net.sf.taverna.t2.core</group><artifact>workflowmodel-impl</artifact><version>1.2</version></raven><class>net.sf.taverna.t2.workflowmodel.processor.dispatch.layers.Parallelize</class><configBean encoding="xstream"><net.sf.taverna.t2.workflowmodel.processor.dispatch.layers.ParallelizeConfig xmlns="">
  <maxJobs>1</maxJobs>
</net.sf.taverna.t2.workflowmodel.processor.dispatch.layers.ParallelizeConfig></configBean></dispatchLayer><dispatchLayer><raven><group>net.sf.taverna.t2.core</group><artifact>workflowmodel-impl</artifact><version>1.2</version></raven><class>net.sf.taverna.t2.workflowmodel.processor.dispatch.layers.ErrorBounce</class><configBean encoding="xstream"><null xmlns="" /></configBean></dispatchLayer><dispatchLayer><raven><group>net.sf.taverna.t2.core</group><artifact>workflowmodel-impl</artifact><version>1.2</version></raven><class>net.sf.taverna.t2.workflowmodel.processor.dispatch.layers.Failover</class><configBean encoding="xstream"><null xmlns="" /></configBean></dispatchLayer><dispatchLayer><raven><group>net.sf.taverna.t2.core</group><artifact>workflowmodel-impl</artifact><version>1.2</version></raven><class>net.sf.taverna.t2.workflowmodel.processor.dispatch.layers.Retry</class><configBean encoding="xstream"><net.sf.taverna.t2.workflowmodel.processor.dispatch.layers.RetryConfig xmlns="">
  <backoffFactor>1.0</backoffFactor>
  <initialDelay>1000</initialDelay>
  <maxDelay>5000</maxDelay>
  <maxRetries>0</maxRetries>
</net.sf.taverna.t2.workflowmodel.processor.dispatch.layers.RetryConfig></configBean></dispatchLayer><dispatchLayer><raven><group>net.sf.taverna.t2.core</group><artifact>workflowmodel-impl</artifact><version>1.2</version></raven><class>net.sf.taverna.t2.workflowmodel.processor.dispatch.layers.Invoke</class><configBean encoding="xstream"><null xmlns="" /></configBean></dispatchLayer></dispatchStack><iterationStrategyStack><iteration><strategy><dot><port name="object" depth="0" /><port name="metaid" depth="0" /></dot></strategy></iteration></iterationStrategyStack></processor><processor><name>setOutsideComp</name><inputPorts><port><name>object</name><depth>0</depth></port><port><name>sid</name><depth>0</depth></port></inputPorts><outputPorts><port><name>object</name><depth>0</depth><granularDepth>0</granularDepth></port></outputPorts><annotations /><activities><activity><raven><group>net.sf.taverna.t2.activities</group><artifact>apiconsumer-activity</artifact><version>1.2</version></raven><class>net.sf.taverna.t2.activities.apiconsumer.ApiConsumerActivity</class><inputMap><map from="sid" to="sid" /><map from="object" to="object" /></inputMap><outputMap><map from="object" to="object" /></outputMap><configBean encoding="xstream"><net.sf.taverna.t2.activities.apiconsumer.ApiConsumerActivityConfigurationBean xmlns="">
  <apiConsumerName>libSBML 3.1.0 API for taverna</apiConsumerName>
  <apiConsumerDescription>This is API description for libSBML 3.1.0 for use in taverna workflows</apiConsumerDescription>
  <description>Sets the 'outside' attribute of this
                        Compartment.</description>
  <className>org.sbml.libsbml.Compartment</className>
  <methodName>setOutside</methodName>
  <parameterNames>
    <string>sid</string>
  </parameterNames>
  <parameterDimensions>
    <int>0</int>
  </parameterDimensions>
  <parameterTypes>
    <string>java.lang.String</string>
  </parameterTypes>
  <returnType>void</returnType>
  <returnDimension>0</returnDimension>
  <isMethodStatic>false</isMethodStatic>
  <isMethodConstructor>false</isMethodConstructor>
  <classLoaderSharing>system</classLoaderSharing>
  <localDependencies>
    <string>libsbmlj.jar</string>
  </localDependencies>
  <artifactDependencies />
  <inputs />
  <outputs />
</net.sf.taverna.t2.activities.apiconsumer.ApiConsumerActivityConfigurationBean></configBean><annotations /></activity></activities><dispatchStack><dispatchLayer><raven><group>net.sf.taverna.t2.core</group><artifact>workflowmodel-impl</artifact><version>1.2</version></raven><class>net.sf.taverna.t2.workflowmodel.processor.dispatch.layers.Parallelize</class><configBean encoding="xstream"><net.sf.taverna.t2.workflowmodel.processor.dispatch.layers.ParallelizeConfig xmlns="">
  <maxJobs>1</maxJobs>
</net.sf.taverna.t2.workflowmodel.processor.dispatch.layers.ParallelizeConfig></configBean></dispatchLayer><dispatchLayer><raven><group>net.sf.taverna.t2.core</group><artifact>workflowmodel-impl</artifact><version>1.2</version></raven><class>net.sf.taverna.t2.workflowmodel.processor.dispatch.layers.ErrorBounce</class><configBean encoding="xstream"><null xmlns="" /></configBean></dispatchLayer><dispatchLayer><raven><group>net.sf.taverna.t2.core</group><artifact>workflowmodel-impl</artifact><version>1.2</version></raven><class>net.sf.taverna.t2.workflowmodel.processor.dispatch.layers.Failover</class><configBean encoding="xstream"><null xmlns="" /></configBean></dispatchLayer><dispatchLayer><raven><group>net.sf.taverna.t2.core</group><artifact>workflowmodel-impl</artifact><version>1.2</version></raven><class>net.sf.taverna.t2.workflowmodel.processor.dispatch.layers.Retry</class><configBean encoding="xstream"><net.sf.taverna.t2.workflowmodel.processor.dispatch.layers.RetryConfig xmlns="">
  <backoffFactor>1.0</backoffFactor>
  <initialDelay>1000</initialDelay>
  <maxDelay>5000</maxDelay>
  <maxRetries>0</maxRetries>
</net.sf.taverna.t2.workflowmodel.processor.dispatch.layers.RetryConfig></configBean></dispatchLayer><dispatchLayer><raven><group>net.sf.taverna.t2.core</group><artifact>workflowmodel-impl</artifact><version>1.2</version></raven><class>net.sf.taverna.t2.workflowmodel.processor.dispatch.layers.Invoke</class><configBean encoding="xstream"><null xmlns="" /></configBean></dispatchLayer></dispatchStack><iterationStrategyStack><iteration><strategy><dot><port name="object" depth="0" /><port name="sid" depth="0" /></dot></strategy></iteration></iterationStrategyStack></processor><processor><name>setCompSboTerm</name><inputPorts><port><name>object</name><depth>0</depth></port><port><name>value</name><depth>0</depth></port></inputPorts><outputPorts><port><name>object</name><depth>0</depth><granularDepth>0</granularDepth></port></outputPorts><annotations /><activities><activity><raven><group>net.sf.taverna.t2.activities</group><artifact>apiconsumer-activity</artifact><version>1.2</version></raven><class>net.sf.taverna.t2.activities.apiconsumer.ApiConsumerActivity</class><inputMap><map from="value" to="value" /><map from="object" to="object" /></inputMap><outputMap><map from="object" to="object" /></outputMap><configBean encoding="xstream"><net.sf.taverna.t2.activities.apiconsumer.ApiConsumerActivityConfigurationBean xmlns="">
  <apiConsumerName>libSBML 3.1.0 API for taverna</apiConsumerName>
  <apiConsumerDescription>This is API description for libSBML 3.1.0 for use in taverna workflows</apiConsumerDescription>
  <description>Sets the value of the 'sboTerm' attribute.</description>
  <className>org.sbml.libsbml.SBase</className>
  <methodName>setSBOTerm</methodName>
  <parameterNames>
    <string>value</string>
  </parameterNames>
  <parameterDimensions>
    <int>0</int>
  </parameterDimensions>
  <parameterTypes>
    <string>int</string>
  </parameterTypes>
  <returnType>void</returnType>
  <returnDimension>0</returnDimension>
  <isMethodStatic>false</isMethodStatic>
  <isMethodConstructor>false</isMethodConstructor>
  <classLoaderSharing>system</classLoaderSharing>
  <localDependencies>
    <string>libsbmlj.jar</string>
  </localDependencies>
  <artifactDependencies />
  <inputs />
  <outputs />
</net.sf.taverna.t2.activities.apiconsumer.ApiConsumerActivityConfigurationBean></configBean><annotations /></activity></activities><dispatchStack><dispatchLayer><raven><group>net.sf.taverna.t2.core</group><artifact>workflowmodel-impl</artifact><version>1.2</version></raven><class>net.sf.taverna.t2.workflowmodel.processor.dispatch.layers.Parallelize</class><configBean encoding="xstream"><net.sf.taverna.t2.workflowmodel.processor.dispatch.layers.ParallelizeConfig xmlns="">
  <maxJobs>1</maxJobs>
</net.sf.taverna.t2.workflowmodel.processor.dispatch.layers.ParallelizeConfig></configBean></dispatchLayer><dispatchLayer><raven><group>net.sf.taverna.t2.core</group><artifact>workflowmodel-impl</artifact><version>1.2</version></raven><class>net.sf.taverna.t2.workflowmodel.processor.dispatch.layers.ErrorBounce</class><configBean encoding="xstream"><null xmlns="" /></configBean></dispatchLayer><dispatchLayer><raven><group>net.sf.taverna.t2.core</group><artifact>workflowmodel-impl</artifact><version>1.2</version></raven><class>net.sf.taverna.t2.workflowmodel.processor.dispatch.layers.Failover</class><configBean encoding="xstream"><null xmlns="" /></configBean></dispatchLayer><dispatchLayer><raven><group>net.sf.taverna.t2.core</group><artifact>workflowmodel-impl</artifact><version>1.2</version></raven><class>net.sf.taverna.t2.workflowmodel.processor.dispatch.layers.Retry</class><configBean encoding="xstream"><net.sf.taverna.t2.workflowmodel.processor.dispatch.layers.RetryConfig xmlns="">
  <backoffFactor>1.0</backoffFactor>
  <initialDelay>1000</initialDelay>
  <maxDelay>5000</maxDelay>
  <maxRetries>0</maxRetries>
</net.sf.taverna.t2.workflowmodel.processor.dispatch.layers.RetryConfig></configBean></dispatchLayer><dispatchLayer><raven><group>net.sf.taverna.t2.core</group><artifact>workflowmodel-impl</artifact><version>1.2</version></raven><class>net.sf.taverna.t2.workflowmodel.processor.dispatch.layers.Invoke</class><configBean encoding="xstream"><null xmlns="" /></configBean></dispatchLayer></dispatchStack><iterationStrategyStack><iteration><strategy><dot><port name="object" depth="0" /><port name="value" depth="0" /></dot></strategy></iteration></iterationStrategyStack></processor><processor><name>setCompGOId</name><inputPorts><port><name>c</name><depth>0</depth></port><port><name>goId</name><depth>0</depth></port></inputPorts><outputPorts><port><name>result</name><depth>0</depth><granularDepth>0</granularDepth></port></outputPorts><annotations /><activities><activity><raven><group>net.sf.taverna.t2.activities</group><artifact>apiconsumer-activity</artifact><version>1.2</version></raven><class>net.sf.taverna.t2.activities.apiconsumer.ApiConsumerActivity</class><inputMap><map from="c" to="c" /><map from="goId" to="goId" /></inputMap><outputMap><map from="result" to="result" /></outputMap><configBean encoding="xstream"><net.sf.taverna.t2.activities.apiconsumer.ApiConsumerActivityConfigurationBean xmlns="">
  <apiConsumerName>No name</apiConsumerName>
  <apiConsumerDescription>No description</apiConsumerDescription>
  <description>Annotates an SBML Compartment with a given Gene Ontology identifer</description>
  <className>uk.ac.mcisb.libsbml.helpers.MIRIAMAnnotationHelper</className>
  <methodName>setCompartmentGOId</methodName>
  <parameterNames>
    <string>c</string>
    <string>goId</string>
  </parameterNames>
  <parameterDimensions>
    <int>0</int>
    <int>0</int>
  </parameterDimensions>
  <parameterTypes>
    <string>org.sbml.libsbml.Compartment</string>
    <string>java.lang.String</string>
  </parameterTypes>
  <returnType>org.sbml.libsbml.Compartment</returnType>
  <returnDimension>0</returnDimension>
  <isMethodStatic>true</isMethodStatic>
  <isMethodConstructor>false</isMethodConstructor>
  <classLoaderSharing>system</classLoaderSharing>
  <localDependencies>
    <string>libsbml_helpers.jar</string>
  </localDependencies>
  <artifactDependencies />
  <inputs />
  <outputs />
</net.sf.taverna.t2.activities.apiconsumer.ApiConsumerActivityConfigurationBean></configBean><annotations /></activity></activities><dispatchStack><dispatchLayer><raven><group>net.sf.taverna.t2.core</group><artifact>workflowmodel-impl</artifact><version>1.2</version></raven><class>net.sf.taverna.t2.workflowmodel.processor.dispatch.layers.Parallelize</class><configBean encoding="xstream"><net.sf.taverna.t2.workflowmodel.processor.dispatch.layers.ParallelizeConfig xmlns="">
  <maxJobs>1</maxJobs>
</net.sf.taverna.t2.workflowmodel.processor.dispatch.layers.ParallelizeConfig></configBean></dispatchLayer><dispatchLayer><raven><group>net.sf.taverna.t2.core</group><artifact>workflowmodel-impl</artifact><version>1.2</version></raven><class>net.sf.taverna.t2.workflowmodel.processor.dispatch.layers.ErrorBounce</class><configBean encoding="xstream"><null xmlns="" /></configBean></dispatchLayer><dispatchLayer><raven><group>net.sf.taverna.t2.core</group><artifact>workflowmodel-impl</artifact><version>1.2</version></raven><class>net.sf.taverna.t2.workflowmodel.processor.dispatch.layers.Failover</class><configBean encoding="xstream"><null xmlns="" /></configBean></dispatchLayer><dispatchLayer><raven><group>net.sf.taverna.t2.core</group><artifact>workflowmodel-impl</artifact><version>1.2</version></raven><class>net.sf.taverna.t2.workflowmodel.processor.dispatch.layers.Retry</class><configBean encoding="xstream"><net.sf.taverna.t2.workflowmodel.processor.dispatch.layers.RetryConfig xmlns="">
  <backoffFactor>1.0</backoffFactor>
  <initialDelay>1000</initialDelay>
  <maxDelay>5000</maxDelay>
  <maxRetries>0</maxRetries>
</net.sf.taverna.t2.workflowmodel.processor.dispatch.layers.RetryConfig></configBean></dispatchLayer><dispatchLayer><raven><group>net.sf.taverna.t2.core</group><artifact>workflowmodel-impl</artifact><version>1.2</version></raven><class>net.sf.taverna.t2.workflowmodel.processor.dispatch.layers.Invoke</class><configBean encoding="xstream"><null xmlns="" /></configBean></dispatchLayer></dispatchStack><iterationStrategyStack><iteration><strategy><dot><port name="c" depth="0" /><port name="goId" depth="0" /></dot></strategy></iteration></iterationStrategyStack></processor></processors><conditions /><datalinks><datalink><sink type="processor"><processor>createCompartment</processor><port>name</port></sink><source type="dataflow"><port>compName</port></source></datalink><datalink><sink type="processor"><processor>createCompartment</processor><port>id</port></sink><source type="dataflow"><port>compId</port></source></datalink><datalink><sink type="processor"><processor>setCompMetaId</processor><port>object</port></sink><source type="processor"><processor>createCompartment</processor><port>object</port></source></datalink><datalink><sink type="processor"><processor>setCompMetaId</processor><port>metaid</port></sink><source type="dataflow"><port>compMetaId</port></source></datalink><datalink><sink type="processor"><processor>setOutsideComp</processor><port>object</port></sink><source type="processor"><processor>setCompMetaId</processor><port>object</port></source></datalink><datalink><sink type="processor"><processor>setOutsideComp</processor><port>sid</port></sink><source type="dataflow"><port>outsideCompId</port></source></datalink><datalink><sink type="processor"><processor>setCompSboTerm</processor><port>object</port></sink><source type="processor"><processor>setOutsideComp</processor><port>object</port></source></datalink><datalink><sink type="processor"><processor>setCompSboTerm</processor><port>value</port></sink><source type="dataflow"><port>compSboTerm</port></source></datalink><datalink><sink type="processor"><processor>setCompGOId</processor><port>c</port></sink><source type="processor"><processor>setCompSboTerm</processor><port>object</port></source></datalink><datalink><sink type="processor"><processor>setCompGOId</processor><port>goId</port></sink><source type="dataflow"><port>compGoId</port></source></datalink><datalink><sink type="dataflow"><port>compartment</port></sink><source type="processor"><processor>setCompGOId</processor><port>result</port></source></datalink></datalinks><annotations><annotation_chain_2_2 encoding="xstream"><net.sf.taverna.t2.annotation.AnnotationChainImpl xmlns="">
  <annotationAssertions>
    <net.sf.taverna.t2.annotation.AnnotationAssertionImpl>
      <annotationBean class="net.sf.taverna.t2.annotation.annotationbeans.IdentificationAssertion">
        <identification>499f9970-77b9-454b-8576-50c8e1d8bf79</identification>
      </annotationBean>
      <date>2010-10-20 11:14:34.446 BST</date>
      <creators />
      <curationEventList />
    </net.sf.taverna.t2.annotation.AnnotationAssertionImpl>
  </annotationAssertions>
</net.sf.taverna.t2.annotation.AnnotationChainImpl></annotation_chain_2_2></annotations></dataflow><dataflow id="55595e53-20ea-49e2-9187-1d650e381071" role="nested"><name>Workflow22</name><inputPorts><port><name>speciesId</name><depth>1</depth><granularDepth>1</granularDepth><annotations /></port></inputPorts><outputPorts><port><name>modifierSpeciesRef</name><annotations /></port></outputPorts><processors><processor><name>createModifierSpeciesReference</name><inputPorts><port><name>species</name><depth>0</depth></port></inputPorts><outputPorts><port><name>object</name><depth>0</depth><granularDepth>0</granularDepth></port></outputPorts><annotations /><activities><activity><raven><group>net.sf.taverna.t2.activities</group><artifact>apiconsumer-activity</artifact><version>1.2</version></raven><class>net.sf.taverna.t2.activities.apiconsumer.ApiConsumerActivity</class><inputMap><map from="species" to="species" /></inputMap><outputMap><map from="object" to="object" /></outputMap><configBean encoding="xstream"><net.sf.taverna.t2.activities.apiconsumer.ApiConsumerActivityConfigurationBean xmlns="">
  <apiConsumerName>libSBML 3.1.0 API for taverna</apiConsumerName>
  <apiConsumerDescription>This is API description for libSBML 3.1.0 for use in taverna workflows</apiConsumerDescription>
  <description>Creates a new ModiferSpeciesReference,
                        optionally with its 'species' attribute set.</description>
  <className>org.sbml.libsbml.ModifierSpeciesReference</className>
  <methodName>createModifierSpeciesReferenceBySpecies</methodName>
  <parameterNames>
    <string>species</string>
  </parameterNames>
  <parameterDimensions>
    <int>0</int>
  </parameterDimensions>
  <parameterTypes>
    <string>java.lang.String</string>
  </parameterTypes>
  <returnType>org.sbml.libsbml.ModifierSpeciesReference</returnType>
  <returnDimension>0</returnDimension>
  <isMethodStatic>false</isMethodStatic>
  <isMethodConstructor>true</isMethodConstructor>
  <classLoaderSharing>system</classLoaderSharing>
  <localDependencies>
    <string>libsbmlj.jar</string>
  </localDependencies>
  <artifactDependencies />
  <inputs />
  <outputs />
</net.sf.taverna.t2.activities.apiconsumer.ApiConsumerActivityConfigurationBean></configBean><annotations /></activity></activities><dispatchStack><dispatchLayer><raven><group>net.sf.taverna.t2.core</group><artifact>workflowmodel-impl</artifact><version>1.2</version></raven><class>net.sf.taverna.t2.workflowmodel.processor.dispatch.layers.Parallelize</class><configBean encoding="xstream"><net.sf.taverna.t2.workflowmodel.processor.dispatch.layers.ParallelizeConfig xmlns="">
  <maxJobs>1</maxJobs>
</net.sf.taverna.t2.workflowmodel.processor.dispatch.layers.ParallelizeConfig></configBean></dispatchLayer><dispatchLayer><raven><group>net.sf.taverna.t2.core</group><artifact>workflowmodel-impl</artifact><version>1.2</version></raven><class>net.sf.taverna.t2.workflowmodel.processor.dispatch.layers.ErrorBounce</class><configBean encoding="xstream"><null xmlns="" /></configBean></dispatchLayer><dispatchLayer><raven><group>net.sf.taverna.t2.core</group><artifact>workflowmodel-impl</artifact><version>1.2</version></raven><class>net.sf.taverna.t2.workflowmodel.processor.dispatch.layers.Failover</class><configBean encoding="xstream"><null xmlns="" /></configBean></dispatchLayer><dispatchLayer><raven><group>net.sf.taverna.t2.core</group><artifact>workflowmodel-impl</artifact><version>1.2</version></raven><class>net.sf.taverna.t2.workflowmodel.processor.dispatch.layers.Retry</class><configBean encoding="xstream"><net.sf.taverna.t2.workflowmodel.processor.dispatch.layers.RetryConfig xmlns="">
  <backoffFactor>1.0</backoffFactor>
  <initialDelay>1000</initialDelay>
  <maxDelay>5000</maxDelay>
  <maxRetries>0</maxRetries>
</net.sf.taverna.t2.workflowmodel.processor.dispatch.layers.RetryConfig></configBean></dispatchLayer><dispatchLayer><raven><group>net.sf.taverna.t2.core</group><artifact>workflowmodel-impl</artifact><version>1.2</version></raven><class>net.sf.taverna.t2.workflowmodel.processor.dispatch.layers.Invoke</class><configBean encoding="xstream"><null xmlns="" /></configBean></dispatchLayer></dispatchStack><iterationStrategyStack><iteration><strategy><cross><port name="species" depth="0" /></cross></strategy></iteration></iterationStrategyStack></processor></processors><conditions /><datalinks><datalink><sink type="processor"><processor>createModifierSpeciesReference</processor><port>species</port></sink><source type="dataflow"><port>speciesId</port></source></datalink><datalink><sink type="dataflow"><port>modifierSpeciesRef</port></sink><source type="processor"><processor>createModifierSpeciesReference</processor><port>object</port></source></datalink></datalinks><annotations><annotation_chain_2_2 encoding="xstream"><net.sf.taverna.t2.annotation.AnnotationChainImpl xmlns="">
  <annotationAssertions>
    <net.sf.taverna.t2.annotation.AnnotationAssertionImpl>
      <annotationBean class="net.sf.taverna.t2.annotation.annotationbeans.IdentificationAssertion">
        <identification>55595e53-20ea-49e2-9187-1d650e381071</identification>
      </annotationBean>
      <date>2010-10-20 11:14:34.492 BST</date>
      <creators />
      <curationEventList />
    </net.sf.taverna.t2.annotation.AnnotationAssertionImpl>
  </annotationAssertions>
</net.sf.taverna.t2.annotation.AnnotationChainImpl></annotation_chain_2_2></annotations></dataflow><dataflow id="2760b71f-5e99-4dc5-b25a-22776727e000" role="nested"><name>Workflow28</name><inputPorts><port><name>modifierSpeciesRef</name><depth>1</depth><granularDepth>1</granularDepth><annotations /></port><port><name>reactionIn</name><depth>0</depth><granularDepth>0</granularDepth><annotations /></port></inputPorts><outputPorts><port><name>reaction</name><annotations /></port></outputPorts><processors><processor><name>addModifier</name><inputPorts><port><name>object</name><depth>0</depth></port><port><name>msr</name><depth>0</depth></port></inputPorts><outputPorts><port><name>object</name><depth>0</depth><granularDepth>0</granularDepth></port></outputPorts><annotations /><activities><activity><raven><group>net.sf.taverna.t2.activities</group><artifact>apiconsumer-activity</artifact><version>1.2</version></raven><class>net.sf.taverna.t2.activities.apiconsumer.ApiConsumerActivity</class><inputMap><map from="msr" to="msr" /><map from="object" to="object" /></inputMap><outputMap><map from="object" to="object" /></outputMap><configBean encoding="xstream"><net.sf.taverna.t2.activities.apiconsumer.ApiConsumerActivityConfigurationBean xmlns="">
  <apiConsumerName>libSBML 3.1.0 API for taverna</apiConsumerName>
  <apiConsumerDescription>This is API description for libSBML 3.1.0 for use in taverna workflows</apiConsumerDescription>
  <description>Adds a given ModifierSpeciesReference object as
                        a product in this Reaction.</description>
  <className>org.sbml.libsbml.Reaction</className>
  <methodName>addModifier</methodName>
  <parameterNames>
    <string>msr</string>
  </parameterNames>
  <parameterDimensions>
    <int>0</int>
  </parameterDimensions>
  <parameterTypes>
    <string>org.sbml.libsbml.ModifierSpeciesReference</string>
  </parameterTypes>
  <returnType>void</returnType>
  <returnDimension>0</returnDimension>
  <isMethodStatic>false</isMethodStatic>
  <isMethodConstructor>false</isMethodConstructor>
  <classLoaderSharing>system</classLoaderSharing>
  <localDependencies>
    <string>libsbmlj.jar</string>
  </localDependencies>
  <artifactDependencies />
  <inputs />
  <outputs />
</net.sf.taverna.t2.activities.apiconsumer.ApiConsumerActivityConfigurationBean></configBean><annotations /></activity></activities><dispatchStack><dispatchLayer><raven><group>net.sf.taverna.t2.core</group><artifact>workflowmodel-impl</artifact><version>1.2</version></raven><class>net.sf.taverna.t2.workflowmodel.processor.dispatch.layers.Parallelize</class><configBean encoding="xstream"><net.sf.taverna.t2.workflowmodel.processor.dispatch.layers.ParallelizeConfig xmlns="">
  <maxJobs>1</maxJobs>
</net.sf.taverna.t2.workflowmodel.processor.dispatch.layers.ParallelizeConfig></configBean></dispatchLayer><dispatchLayer><raven><group>net.sf.taverna.t2.core</group><artifact>workflowmodel-impl</artifact><version>1.2</version></raven><class>net.sf.taverna.t2.workflowmodel.processor.dispatch.layers.ErrorBounce</class><configBean encoding="xstream"><null xmlns="" /></configBean></dispatchLayer><dispatchLayer><raven><group>net.sf.taverna.t2.core</group><artifact>workflowmodel-impl</artifact><version>1.2</version></raven><class>net.sf.taverna.t2.workflowmodel.processor.dispatch.layers.Failover</class><configBean encoding="xstream"><null xmlns="" /></configBean></dispatchLayer><dispatchLayer><raven><group>net.sf.taverna.t2.core</group><artifact>workflowmodel-impl</artifact><version>1.2</version></raven><class>net.sf.taverna.t2.workflowmodel.processor.dispatch.layers.Retry</class><configBean encoding="xstream"><net.sf.taverna.t2.workflowmodel.processor.dispatch.layers.RetryConfig xmlns="">
  <backoffFactor>1.0</backoffFactor>
  <initialDelay>1000</initialDelay>
  <maxDelay>5000</maxDelay>
  <maxRetries>0</maxRetries>
</net.sf.taverna.t2.workflowmodel.processor.dispatch.layers.RetryConfig></configBean></dispatchLayer><dispatchLayer><raven><group>net.sf.taverna.t2.core</group><artifact>workflowmodel-impl</artifact><version>1.2</version></raven><class>net.sf.taverna.t2.workflowmodel.processor.dispatch.layers.Invoke</class><configBean encoding="xstream"><null xmlns="" /></configBean></dispatchLayer></dispatchStack><iterationStrategyStack><iteration><strategy><cross><port name="object" depth="0" /><port name="msr" depth="0" /></cross></strategy></iteration></iterationStrategyStack></processor></processors><conditions /><datalinks><datalink><sink type="processor"><processor>addModifier</processor><port>object</port></sink><source type="dataflow"><port>reactionIn</port></source></datalink><datalink><sink type="processor"><processor>addModifier</processor><port>msr</port></sink><source type="dataflow"><port>modifierSpeciesRef</port></source></datalink><datalink><sink type="dataflow"><port>reaction</port></sink><source type="processor"><processor>addModifier</processor><port>object</port></source></datalink></datalinks><annotations><annotation_chain_2_2 encoding="xstream"><net.sf.taverna.t2.annotation.AnnotationChainImpl xmlns="">
  <annotationAssertions>
    <net.sf.taverna.t2.annotation.AnnotationAssertionImpl>
      <annotationBean class="net.sf.taverna.t2.annotation.annotationbeans.IdentificationAssertion">
        <identification>2760b71f-5e99-4dc5-b25a-22776727e000</identification>
      </annotationBean>
      <date>2010-10-20 11:14:34.501 BST</date>
      <creators />
      <curationEventList />
    </net.sf.taverna.t2.annotation.AnnotationAssertionImpl>
  </annotationAssertions>
</net.sf.taverna.t2.annotation.AnnotationChainImpl></annotation_chain_2_2></annotations></dataflow><dataflow id="87640130-1ca9-4992-8c3e-5f62ab9e4fe0" role="nested"><name>Workflow29</name><inputPorts><port><name>productSpeciesRef</name><depth>1</depth><granularDepth>1</granularDepth><annotations /></port><port><name>reactionIn</name><depth>0</depth><granularDepth>0</granularDepth><annotations /></port></inputPorts><outputPorts><port><name>reaction</name><annotations /></port></outputPorts><processors><processor><name>addProduct</name><inputPorts><port><name>object</name><depth>0</depth></port><port><name>sr</name><depth>0</depth></port></inputPorts><outputPorts><port><name>object</name><depth>0</depth><granularDepth>0</granularDepth></port></outputPorts><annotations /><activities><activity><raven><group>net.sf.taverna.t2.activities</group><artifact>apiconsumer-activity</artifact><version>1.2</version></raven><class>net.sf.taverna.t2.activities.apiconsumer.ApiConsumerActivity</class><inputMap><map from="sr" to="sr" /><map from="object" to="object" /></inputMap><outputMap><map from="object" to="object" /></outputMap><configBean encoding="xstream"><net.sf.taverna.t2.activities.apiconsumer.ApiConsumerActivityConfigurationBean xmlns="">
  <apiConsumerName>libSBML 3.1.0 API for taverna</apiConsumerName>
  <apiConsumerDescription>This is API description for libSBML 3.1.0 for use in taverna workflows</apiConsumerDescription>
  <description>Adds a given SpeciesReference object as a
                        product in this Reaction.</description>
  <className>org.sbml.libsbml.Reaction</className>
  <methodName>addProduct</methodName>
  <parameterNames>
    <string>sr</string>
  </parameterNames>
  <parameterDimensions>
    <int>0</int>
  </parameterDimensions>
  <parameterTypes>
    <string>org.sbml.libsbml.SpeciesReference</string>
  </parameterTypes>
  <returnType>void</returnType>
  <returnDimension>0</returnDimension>
  <isMethodStatic>false</isMethodStatic>
  <isMethodConstructor>false</isMethodConstructor>
  <classLoaderSharing>system</classLoaderSharing>
  <localDependencies>
    <string>libsbmlj.jar</string>
  </localDependencies>
  <artifactDependencies />
  <inputs />
  <outputs />
</net.sf.taverna.t2.activities.apiconsumer.ApiConsumerActivityConfigurationBean></configBean><annotations /></activity></activities><dispatchStack><dispatchLayer><raven><group>net.sf.taverna.t2.core</group><artifact>workflowmodel-impl</artifact><version>1.2</version></raven><class>net.sf.taverna.t2.workflowmodel.processor.dispatch.layers.Parallelize</class><configBean encoding="xstream"><net.sf.taverna.t2.workflowmodel.processor.dispatch.layers.ParallelizeConfig xmlns="">
  <maxJobs>1</maxJobs>
</net.sf.taverna.t2.workflowmodel.processor.dispatch.layers.ParallelizeConfig></configBean></dispatchLayer><dispatchLayer><raven><group>net.sf.taverna.t2.core</group><artifact>workflowmodel-impl</artifact><version>1.2</version></raven><class>net.sf.taverna.t2.workflowmodel.processor.dispatch.layers.ErrorBounce</class><configBean encoding="xstream"><null xmlns="" /></configBean></dispatchLayer><dispatchLayer><raven><group>net.sf.taverna.t2.core</group><artifact>workflowmodel-impl</artifact><version>1.2</version></raven><class>net.sf.taverna.t2.workflowmodel.processor.dispatch.layers.Failover</class><configBean encoding="xstream"><null xmlns="" /></configBean></dispatchLayer><dispatchLayer><raven><group>net.sf.taverna.t2.core</group><artifact>workflowmodel-impl</artifact><version>1.2</version></raven><class>net.sf.taverna.t2.workflowmodel.processor.dispatch.layers.Retry</class><configBean encoding="xstream"><net.sf.taverna.t2.workflowmodel.processor.dispatch.layers.RetryConfig xmlns="">
  <backoffFactor>1.0</backoffFactor>
  <initialDelay>1000</initialDelay>
  <maxDelay>5000</maxDelay>
  <maxRetries>0</maxRetries>
</net.sf.taverna.t2.workflowmodel.processor.dispatch.layers.RetryConfig></configBean></dispatchLayer><dispatchLayer><raven><group>net.sf.taverna.t2.core</group><artifact>workflowmodel-impl</artifact><version>1.2</version></raven><class>net.sf.taverna.t2.workflowmodel.processor.dispatch.layers.Invoke</class><configBean encoding="xstream"><null xmlns="" /></configBean></dispatchLayer></dispatchStack><iterationStrategyStack><iteration><strategy><cross><port name="object" depth="0" /><port name="sr" depth="0" /></cross></strategy></iteration></iterationStrategyStack></processor></processors><conditions /><datalinks><datalink><sink type="processor"><processor>addProduct</processor><port>object</port></sink><source type="dataflow"><port>reactionIn</port></source></datalink><datalink><sink type="processor"><processor>addProduct</processor><port>sr</port></sink><source type="dataflow"><port>productSpeciesRef</port></source></datalink><datalink><sink type="dataflow"><port>reaction</port></sink><source type="processor"><processor>addProduct</processor><port>object</port></source></datalink></datalinks><annotations><annotation_chain_2_2 encoding="xstream"><net.sf.taverna.t2.annotation.AnnotationChainImpl xmlns="">
  <annotationAssertions>
    <net.sf.taverna.t2.annotation.AnnotationAssertionImpl>
      <annotationBean class="net.sf.taverna.t2.annotation.annotationbeans.IdentificationAssertion">
        <identification>87640130-1ca9-4992-8c3e-5f62ab9e4fe0</identification>
      </annotationBean>
      <date>2010-10-20 11:14:34.510 BST</date>
      <creators />
      <curationEventList />
    </net.sf.taverna.t2.annotation.AnnotationAssertionImpl>
  </annotationAssertions>
</net.sf.taverna.t2.annotation.AnnotationChainImpl></annotation_chain_2_2></annotations></dataflow><dataflow id="e427cec0-e966-498b-9e42-a70bc43c6835" role="nested"><name>Workflow13</name><inputPorts><port><name>ec_code</name><depth>0</depth><granularDepth>0</granularDepth><annotations /></port><port><name>name</name><depth>0</depth><granularDepth>0</granularDepth><annotations /></port><port><name>id</name><depth>0</depth><granularDepth>0</granularDepth><annotations /></port><port><name>sboTerm</name><depth>0</depth><granularDepth>0</granularDepth><annotations /></port><port><name>pubmedId</name><depth>0</depth><granularDepth>0</granularDepth><annotations /></port></inputPorts><outputPorts><port><name>reaction</name><annotations /></port></outputPorts><processors><processor><name>createMetaId</name><inputPorts><port><name>speciesId</name><depth>0</depth></port></inputPorts><outputPorts><port><name>metaId</name><depth>0</depth><granularDepth>0</granularDepth></port></outputPorts><annotations /><activities><activity><raven><group>net.sf.taverna.t2.activities</group><artifact>beanshell-activity</artifact><version>1.2</version></raven><class>net.sf.taverna.t2.activities.beanshell.BeanshellActivity</class><inputMap><map from="speciesId" to="speciesId" /></inputMap><outputMap><map from="metaId" to="metaId" /></outputMap><configBean encoding="xstream"><net.sf.taverna.t2.activities.beanshell.BeanshellActivityConfigurationBean xmlns="">
  <script>String metaId = "metaid_" + speciesId;</script>
  <dependencies />
  <classLoaderSharing>workflow</classLoaderSharing>
  <localDependencies />
  <artifactDependencies />
  <inputs>
    <net.sf.taverna.t2.workflowmodel.processor.activity.config.ActivityInputPortDefinitionBean>
      <handledReferenceSchemes />
      <translatedElementType>java.lang.String</translatedElementType>
      <allowsLiteralValues>true</allowsLiteralValues>
      <name>speciesId</name>
      <depth>0</depth>
      <mimeTypes>
        <string>text/plain</string>
      </mimeTypes>
    </net.sf.taverna.t2.workflowmodel.processor.activity.config.ActivityInputPortDefinitionBean>
  </inputs>
  <outputs>
    <net.sf.taverna.t2.workflowmodel.processor.activity.config.ActivityOutputPortDefinitionBean>
      <granularDepth>0</granularDepth>
      <name>metaId</name>
      <depth>0</depth>
      <mimeTypes />
    </net.sf.taverna.t2.workflowmodel.processor.activity.config.ActivityOutputPortDefinitionBean>
  </outputs>
</net.sf.taverna.t2.activities.beanshell.BeanshellActivityConfigurationBean></configBean><annotations /></activity></activities><dispatchStack><dispatchLayer><raven><group>net.sf.taverna.t2.core</group><artifact>workflowmodel-impl</artifact><version>1.2</version></raven><class>net.sf.taverna.t2.workflowmodel.processor.dispatch.layers.Parallelize</class><configBean encoding="xstream"><net.sf.taverna.t2.workflowmodel.processor.dispatch.layers.ParallelizeConfig xmlns="">
  <maxJobs>1</maxJobs>
</net.sf.taverna.t2.workflowmodel.processor.dispatch.layers.ParallelizeConfig></configBean></dispatchLayer><dispatchLayer><raven><group>net.sf.taverna.t2.core</group><artifact>workflowmodel-impl</artifact><version>1.2</version></raven><class>net.sf.taverna.t2.workflowmodel.processor.dispatch.layers.ErrorBounce</class><configBean encoding="xstream"><null xmlns="" /></configBean></dispatchLayer><dispatchLayer><raven><group>net.sf.taverna.t2.core</group><artifact>workflowmodel-impl</artifact><version>1.2</version></raven><class>net.sf.taverna.t2.workflowmodel.processor.dispatch.layers.Failover</class><configBean encoding="xstream"><null xmlns="" /></configBean></dispatchLayer><dispatchLayer><raven><group>net.sf.taverna.t2.core</group><artifact>workflowmodel-impl</artifact><version>1.2</version></raven><class>net.sf.taverna.t2.workflowmodel.processor.dispatch.layers.Retry</class><configBean encoding="xstream"><net.sf.taverna.t2.workflowmodel.processor.dispatch.layers.RetryConfig xmlns="">
  <backoffFactor>1.0</backoffFactor>
  <initialDelay>1000</initialDelay>
  <maxDelay>5000</maxDelay>
  <maxRetries>0</maxRetries>
</net.sf.taverna.t2.workflowmodel.processor.dispatch.layers.RetryConfig></configBean></dispatchLayer><dispatchLayer><raven><group>net.sf.taverna.t2.core</group><artifact>workflowmodel-impl</artifact><version>1.2</version></raven><class>net.sf.taverna.t2.workflowmodel.processor.dispatch.layers.Invoke</class><configBean encoding="xstream"><null xmlns="" /></configBean></dispatchLayer></dispatchStack><iterationStrategyStack><iteration><strategy><cross><port name="speciesId" depth="0" /></cross></strategy></iteration></iterationStrategyStack></processor><processor><name>createReactionById</name><inputPorts><port><name>sid</name><depth>0</depth></port></inputPorts><outputPorts><port><name>object</name><depth>0</depth><granularDepth>0</granularDepth></port></outputPorts><annotations /><activities><activity><raven><group>net.sf.taverna.t2.activities</group><artifact>apiconsumer-activity</artifact><version>1.2</version></raven><class>net.sf.taverna.t2.activities.apiconsumer.ApiConsumerActivity</class><inputMap><map from="sid" to="sid" /></inputMap><outputMap><map from="object" to="object" /></outputMap><configBean encoding="xstream"><net.sf.taverna.t2.activities.apiconsumer.ApiConsumerActivityConfigurationBean xmlns="">
  <apiConsumerName>libSBML 3.1.0 API for taverna</apiConsumerName>
  <apiConsumerDescription>This is API description for libSBML 3.1.0 for use in taverna workflows</apiConsumerDescription>
  <description>Creates a new Reaction, optionally with the
                        given identifier.</description>
  <className>org.sbml.libsbml.Reaction</className>
  <methodName>createReactionById</methodName>
  <parameterNames>
    <string>sid</string>
  </parameterNames>
  <parameterDimensions>
    <int>0</int>
  </parameterDimensions>
  <parameterTypes>
    <string>java.lang.String</string>
  </parameterTypes>
  <returnType>org.sbml.libsbml.Reaction</returnType>
  <returnDimension>0</returnDimension>
  <isMethodStatic>false</isMethodStatic>
  <isMethodConstructor>true</isMethodConstructor>
  <classLoaderSharing>system</classLoaderSharing>
  <localDependencies>
    <string>libsbmlj.jar</string>
  </localDependencies>
  <artifactDependencies />
  <inputs />
  <outputs />
</net.sf.taverna.t2.activities.apiconsumer.ApiConsumerActivityConfigurationBean></configBean><annotations /></activity></activities><dispatchStack><dispatchLayer><raven><group>net.sf.taverna.t2.core</group><artifact>workflowmodel-impl</artifact><version>1.2</version></raven><class>net.sf.taverna.t2.workflowmodel.processor.dispatch.layers.Parallelize</class><configBean encoding="xstream"><net.sf.taverna.t2.workflowmodel.processor.dispatch.layers.ParallelizeConfig xmlns="">
  <maxJobs>1</maxJobs>
</net.sf.taverna.t2.workflowmodel.processor.dispatch.layers.ParallelizeConfig></configBean></dispatchLayer><dispatchLayer><raven><group>net.sf.taverna.t2.core</group><artifact>workflowmodel-impl</artifact><version>1.2</version></raven><class>net.sf.taverna.t2.workflowmodel.processor.dispatch.layers.ErrorBounce</class><configBean encoding="xstream"><null xmlns="" /></configBean></dispatchLayer><dispatchLayer><raven><group>net.sf.taverna.t2.core</group><artifact>workflowmodel-impl</artifact><version>1.2</version></raven><class>net.sf.taverna.t2.workflowmodel.processor.dispatch.layers.Failover</class><configBean encoding="xstream"><null xmlns="" /></configBean></dispatchLayer><dispatchLayer><raven><group>net.sf.taverna.t2.core</group><artifact>workflowmodel-impl</artifact><version>1.2</version></raven><class>net.sf.taverna.t2.workflowmodel.processor.dispatch.layers.Retry</class><configBean encoding="xstream"><net.sf.taverna.t2.workflowmodel.processor.dispatch.layers.RetryConfig xmlns="">
  <backoffFactor>1.0</backoffFactor>
  <initialDelay>1000</initialDelay>
  <maxDelay>5000</maxDelay>
  <maxRetries>0</maxRetries>
</net.sf.taverna.t2.workflowmodel.processor.dispatch.layers.RetryConfig></configBean></dispatchLayer><dispatchLayer><raven><group>net.sf.taverna.t2.core</group><artifact>workflowmodel-impl</artifact><version>1.2</version></raven><class>net.sf.taverna.t2.workflowmodel.processor.dispatch.layers.Invoke</class><configBean encoding="xstream"><null xmlns="" /></configBean></dispatchLayer></dispatchStack><iterationStrategyStack><iteration><strategy><dot><port name="sid" depth="0" /></dot></strategy></iteration></iterationStrategyStack></processor><processor><name>setMetaId</name><inputPorts><port><name>object</name><depth>0</depth></port><port><name>metaid</name><depth>0</depth></port></inputPorts><outputPorts><port><name>object</name><depth>0</depth><granularDepth>0</granularDepth></port></outputPorts><annotations /><activities><activity><raven><group>net.sf.taverna.t2.activities</group><artifact>apiconsumer-activity</artifact><version>1.2</version></raven><class>net.sf.taverna.t2.activities.apiconsumer.ApiConsumerActivity</class><inputMap><map from="metaid" to="metaid" /><map from="object" to="object" /></inputMap><outputMap><map from="object" to="object" /></outputMap><configBean encoding="xstream"><net.sf.taverna.t2.activities.apiconsumer.ApiConsumerActivityConfigurationBean xmlns="">
  <apiConsumerName>libSBML 3.1.0 API for taverna</apiConsumerName>
  <apiConsumerDescription>This is API description for libSBML 3.1.0 for use in taverna workflows</apiConsumerDescription>
  <description>Sets the value of the 'metaid' attribute of this object.</description>
  <className>org.sbml.libsbml.SBase</className>
  <methodName>setMetaId</methodName>
  <parameterNames>
    <string>metaid</string>
  </parameterNames>
  <parameterDimensions>
    <int>0</int>
  </parameterDimensions>
  <parameterTypes>
    <string>java.lang.String</string>
  </parameterTypes>
  <returnType>void</returnType>
  <returnDimension>0</returnDimension>
  <isMethodStatic>false</isMethodStatic>
  <isMethodConstructor>false</isMethodConstructor>
  <classLoaderSharing>system</classLoaderSharing>
  <localDependencies>
    <string>libsbmlj.jar</string>
  </localDependencies>
  <artifactDependencies />
  <inputs />
  <outputs />
</net.sf.taverna.t2.activities.apiconsumer.ApiConsumerActivityConfigurationBean></configBean><annotations /></activity></activities><dispatchStack><dispatchLayer><raven><group>net.sf.taverna.t2.core</group><artifact>workflowmodel-impl</artifact><version>1.2</version></raven><class>net.sf.taverna.t2.workflowmodel.processor.dispatch.layers.Parallelize</class><configBean encoding="xstream"><net.sf.taverna.t2.workflowmodel.processor.dispatch.layers.ParallelizeConfig xmlns="">
  <maxJobs>1</maxJobs>
</net.sf.taverna.t2.workflowmodel.processor.dispatch.layers.ParallelizeConfig></configBean></dispatchLayer><dispatchLayer><raven><group>net.sf.taverna.t2.core</group><artifact>workflowmodel-impl</artifact><version>1.2</version></raven><class>net.sf.taverna.t2.workflowmodel.processor.dispatch.layers.ErrorBounce</class><configBean encoding="xstream"><null xmlns="" /></configBean></dispatchLayer><dispatchLayer><raven><group>net.sf.taverna.t2.core</group><artifact>workflowmodel-impl</artifact><version>1.2</version></raven><class>net.sf.taverna.t2.workflowmodel.processor.dispatch.layers.Failover</class><configBean encoding="xstream"><null xmlns="" /></configBean></dispatchLayer><dispatchLayer><raven><group>net.sf.taverna.t2.core</group><artifact>workflowmodel-impl</artifact><version>1.2</version></raven><class>net.sf.taverna.t2.workflowmodel.processor.dispatch.layers.Retry</class><configBean encoding="xstream"><net.sf.taverna.t2.workflowmodel.processor.dispatch.layers.RetryConfig xmlns="">
  <backoffFactor>1.0</backoffFactor>
  <initialDelay>1000</initialDelay>
  <maxDelay>5000</maxDelay>
  <maxRetries>0</maxRetries>
</net.sf.taverna.t2.workflowmodel.processor.dispatch.layers.RetryConfig></configBean></dispatchLayer><dispatchLayer><raven><group>net.sf.taverna.t2.core</group><artifact>workflowmodel-impl</artifact><version>1.2</version></raven><class>net.sf.taverna.t2.workflowmodel.processor.dispatch.layers.Invoke</class><configBean encoding="xstream"><null xmlns="" /></configBean></dispatchLayer></dispatchStack><iterationStrategyStack><iteration><strategy><dot><port name="object" depth="0" /><port name="metaid" depth="0" /></dot></strategy></iteration></iterationStrategyStack></processor><processor><name>setName</name><inputPorts><port><name>object</name><depth>0</depth></port><port><name>name</name><depth>0</depth></port></inputPorts><outputPorts><port><name>object</name><depth>0</depth><granularDepth>0</granularDepth></port></outputPorts><annotations /><activities><activity><raven><group>net.sf.taverna.t2.activities</group><artifact>apiconsumer-activity</artifact><version>1.2</version></raven><class>net.sf.taverna.t2.activities.apiconsumer.ApiConsumerActivity</class><inputMap><map from="name" to="name" /><map from="object" to="object" /></inputMap><outputMap><map from="object" to="object" /></outputMap><configBean encoding="xstream"><net.sf.taverna.t2.activities.apiconsumer.ApiConsumerActivityConfigurationBean xmlns="">
  <apiConsumerName>libSBML 3.1.0 API for taverna</apiConsumerName>
  <apiConsumerDescription>This is API description for libSBML 3.1.0 for use in taverna workflows</apiConsumerDescription>
  <description>Sets the value of the 'name' attribute of this SBML object.</description>
  <className>org.sbml.libsbml.SBase</className>
  <methodName>setName</methodName>
  <parameterNames>
    <string>name</string>
  </parameterNames>
  <parameterDimensions>
    <int>0</int>
  </parameterDimensions>
  <parameterTypes>
    <string>java.lang.String</string>
  </parameterTypes>
  <returnType>void</returnType>
  <returnDimension>0</returnDimension>
  <isMethodStatic>false</isMethodStatic>
  <isMethodConstructor>false</isMethodConstructor>
  <classLoaderSharing>system</classLoaderSharing>
  <localDependencies>
    <string>libsbmlj.jar</string>
  </localDependencies>
  <artifactDependencies />
  <inputs />
  <outputs />
</net.sf.taverna.t2.activities.apiconsumer.ApiConsumerActivityConfigurationBean></configBean><annotations /></activity></activities><dispatchStack><dispatchLayer><raven><group>net.sf.taverna.t2.core</group><artifact>workflowmodel-impl</artifact><version>1.2</version></raven><class>net.sf.taverna.t2.workflowmodel.processor.dispatch.layers.Parallelize</class><configBean encoding="xstream"><net.sf.taverna.t2.workflowmodel.processor.dispatch.layers.ParallelizeConfig xmlns="">
  <maxJobs>1</maxJobs>
</net.sf.taverna.t2.workflowmodel.processor.dispatch.layers.ParallelizeConfig></configBean></dispatchLayer><dispatchLayer><raven><group>net.sf.taverna.t2.core</group><artifact>workflowmodel-impl</artifact><version>1.2</version></raven><class>net.sf.taverna.t2.workflowmodel.processor.dispatch.layers.ErrorBounce</class><configBean encoding="xstream"><null xmlns="" /></configBean></dispatchLayer><dispatchLayer><raven><group>net.sf.taverna.t2.core</group><artifact>workflowmodel-impl</artifact><version>1.2</version></raven><class>net.sf.taverna.t2.workflowmodel.processor.dispatch.layers.Failover</class><configBean encoding="xstream"><null xmlns="" /></configBean></dispatchLayer><dispatchLayer><raven><group>net.sf.taverna.t2.core</group><artifact>workflowmodel-impl</artifact><version>1.2</version></raven><class>net.sf.taverna.t2.workflowmodel.processor.dispatch.layers.Retry</class><configBean encoding="xstream"><net.sf.taverna.t2.workflowmodel.processor.dispatch.layers.RetryConfig xmlns="">
  <backoffFactor>1.0</backoffFactor>
  <initialDelay>1000</initialDelay>
  <maxDelay>5000</maxDelay>
  <maxRetries>0</maxRetries>
</net.sf.taverna.t2.workflowmodel.processor.dispatch.layers.RetryConfig></configBean></dispatchLayer><dispatchLayer><raven><group>net.sf.taverna.t2.core</group><artifact>workflowmodel-impl</artifact><version>1.2</version></raven><class>net.sf.taverna.t2.workflowmodel.processor.dispatch.layers.Invoke</class><configBean encoding="xstream"><null xmlns="" /></configBean></dispatchLayer></dispatchStack><iterationStrategyStack><iteration><strategy><dot><port name="object" depth="0" /><port name="name" depth="0" /></dot></strategy></iteration></iterationStrategyStack></processor><processor><name>setSBOTerm</name><inputPorts><port><name>object</name><depth>0</depth></port><port><name>value</name><depth>0</depth></port></inputPorts><outputPorts><port><name>object</name><depth>0</depth><granularDepth>0</granularDepth></port></outputPorts><annotations /><activities><activity><raven><group>net.sf.taverna.t2.activities</group><artifact>apiconsumer-activity</artifact><version>1.2</version></raven><class>net.sf.taverna.t2.activities.apiconsumer.ApiConsumerActivity</class><inputMap><map from="value" to="value" /><map from="object" to="object" /></inputMap><outputMap><map from="object" to="object" /></outputMap><configBean encoding="xstream"><net.sf.taverna.t2.activities.apiconsumer.ApiConsumerActivityConfigurationBean xmlns="">
  <apiConsumerName>libSBML 3.1.0 API for taverna</apiConsumerName>
  <apiConsumerDescription>This is API description for libSBML 3.1.0 for use in taverna workflows</apiConsumerDescription>
  <description>Sets the value of the 'sboTerm' attribute.</description>
  <className>org.sbml.libsbml.SBase</className>
  <methodName>setSBOTerm</methodName>
  <parameterNames>
    <string>value</string>
  </parameterNames>
  <parameterDimensions>
    <int>0</int>
  </parameterDimensions>
  <parameterTypes>
    <string>int</string>
  </parameterTypes>
  <returnType>void</returnType>
  <returnDimension>0</returnDimension>
  <isMethodStatic>false</isMethodStatic>
  <isMethodConstructor>false</isMethodConstructor>
  <classLoaderSharing>system</classLoaderSharing>
  <localDependencies>
    <string>libsbmlj.jar</string>
  </localDependencies>
  <artifactDependencies />
  <inputs />
  <outputs />
</net.sf.taverna.t2.activities.apiconsumer.ApiConsumerActivityConfigurationBean></configBean><annotations /></activity></activities><dispatchStack><dispatchLayer><raven><group>net.sf.taverna.t2.core</group><artifact>workflowmodel-impl</artifact><version>1.2</version></raven><class>net.sf.taverna.t2.workflowmodel.processor.dispatch.layers.Parallelize</class><configBean encoding="xstream"><net.sf.taverna.t2.workflowmodel.processor.dispatch.layers.ParallelizeConfig xmlns="">
  <maxJobs>1</maxJobs>
</net.sf.taverna.t2.workflowmodel.processor.dispatch.layers.ParallelizeConfig></configBean></dispatchLayer><dispatchLayer><raven><group>net.sf.taverna.t2.core</group><artifact>workflowmodel-impl</artifact><version>1.2</version></raven><class>net.sf.taverna.t2.workflowmodel.processor.dispatch.layers.ErrorBounce</class><configBean encoding="xstream"><null xmlns="" /></configBean></dispatchLayer><dispatchLayer><raven><group>net.sf.taverna.t2.core</group><artifact>workflowmodel-impl</artifact><version>1.2</version></raven><class>net.sf.taverna.t2.workflowmodel.processor.dispatch.layers.Failover</class><configBean encoding="xstream"><null xmlns="" /></configBean></dispatchLayer><dispatchLayer><raven><group>net.sf.taverna.t2.core</group><artifact>workflowmodel-impl</artifact><version>1.2</version></raven><class>net.sf.taverna.t2.workflowmodel.processor.dispatch.layers.Retry</class><configBean encoding="xstream"><net.sf.taverna.t2.workflowmodel.processor.dispatch.layers.RetryConfig xmlns="">
  <backoffFactor>1.0</backoffFactor>
  <initialDelay>1000</initialDelay>
  <maxDelay>5000</maxDelay>
  <maxRetries>0</maxRetries>
</net.sf.taverna.t2.workflowmodel.processor.dispatch.layers.RetryConfig></configBean></dispatchLayer><dispatchLayer><raven><group>net.sf.taverna.t2.core</group><artifact>workflowmodel-impl</artifact><version>1.2</version></raven><class>net.sf.taverna.t2.workflowmodel.processor.dispatch.layers.Invoke</class><configBean encoding="xstream"><null xmlns="" /></configBean></dispatchLayer></dispatchStack><iterationStrategyStack><iteration><strategy><dot><port name="object" depth="0" /><port name="value" depth="0" /></dot></strategy></iteration></iterationStrategyStack></processor><processor><name>setEC</name><inputPorts><port><name>ec</name><depth>0</depth></port><port><name>r</name><depth>0</depth></port></inputPorts><outputPorts><port><name>result</name><depth>0</depth><granularDepth>0</granularDepth></port></outputPorts><annotations /><activities><activity><raven><group>net.sf.taverna.t2.activities</group><artifact>apiconsumer-activity</artifact><version>1.2</version></raven><class>net.sf.taverna.t2.activities.apiconsumer.ApiConsumerActivity</class><inputMap><map from="r" to="r" /><map from="ec" to="ec" /></inputMap><outputMap><map from="result" to="result" /></outputMap><configBean encoding="xstream"><net.sf.taverna.t2.activities.apiconsumer.ApiConsumerActivityConfigurationBean xmlns="">
  <apiConsumerName>No name</apiConsumerName>
  <apiConsumerDescription>No description</apiConsumerDescription>
  <description>Annotates an SBML Reaction with a given ec code uri</description>
  <className>uk.ac.mcisb.libsbml.helpers.MIRIAMAnnotationHelper</className>
  <methodName>setEC</methodName>
  <parameterNames>
    <string>r</string>
    <string>ec</string>
  </parameterNames>
  <parameterDimensions>
    <int>0</int>
    <int>0</int>
  </parameterDimensions>
  <parameterTypes>
    <string>org.sbml.libsbml.Reaction</string>
    <string>java.lang.String</string>
  </parameterTypes>
  <returnType>org.sbml.libsbml.Reaction</returnType>
  <returnDimension>0</returnDimension>
  <isMethodStatic>true</isMethodStatic>
  <isMethodConstructor>false</isMethodConstructor>
  <classLoaderSharing>system</classLoaderSharing>
  <localDependencies>
    <string>libsbml_helpers.jar</string>
    <string>libsbmlj.jar</string>
  </localDependencies>
  <artifactDependencies />
  <inputs />
  <outputs />
</net.sf.taverna.t2.activities.apiconsumer.ApiConsumerActivityConfigurationBean></configBean><annotations /></activity></activities><dispatchStack><dispatchLayer><raven><group>net.sf.taverna.t2.core</group><artifact>workflowmodel-impl</artifact><version>1.2</version></raven><class>net.sf.taverna.t2.workflowmodel.processor.dispatch.layers.Parallelize</class><configBean encoding="xstream"><net.sf.taverna.t2.workflowmodel.processor.dispatch.layers.ParallelizeConfig xmlns="">
  <maxJobs>1</maxJobs>
</net.sf.taverna.t2.workflowmodel.processor.dispatch.layers.ParallelizeConfig></configBean></dispatchLayer><dispatchLayer><raven><group>net.sf.taverna.t2.core</group><artifact>workflowmodel-impl</artifact><version>1.2</version></raven><class>net.sf.taverna.t2.workflowmodel.processor.dispatch.layers.ErrorBounce</class><configBean encoding="xstream"><null xmlns="" /></configBean></dispatchLayer><dispatchLayer><raven><group>net.sf.taverna.t2.core</group><artifact>workflowmodel-impl</artifact><version>1.2</version></raven><class>net.sf.taverna.t2.workflowmodel.processor.dispatch.layers.Failover</class><configBean encoding="xstream"><null xmlns="" /></configBean></dispatchLayer><dispatchLayer><raven><group>net.sf.taverna.t2.core</group><artifact>workflowmodel-impl</artifact><version>1.2</version></raven><class>net.sf.taverna.t2.workflowmodel.processor.dispatch.layers.Retry</class><configBean encoding="xstream"><net.sf.taverna.t2.workflowmodel.processor.dispatch.layers.RetryConfig xmlns="">
  <backoffFactor>1.0</backoffFactor>
  <initialDelay>1000</initialDelay>
  <maxDelay>5000</maxDelay>
  <maxRetries>0</maxRetries>
</net.sf.taverna.t2.workflowmodel.processor.dispatch.layers.RetryConfig></configBean></dispatchLayer><dispatchLayer><raven><group>net.sf.taverna.t2.core</group><artifact>workflowmodel-impl</artifact><version>1.2</version></raven><class>net.sf.taverna.t2.workflowmodel.processor.dispatch.layers.Invoke</class><configBean encoding="xstream"><null xmlns="" /></configBean></dispatchLayer></dispatchStack><iterationStrategyStack><iteration><strategy><dot><port name="ec" depth="0" /><port name="r" depth="0" /></dot></strategy></iteration></iterationStrategyStack></processor><processor><name>setPubMedId</name><inputPorts><port><name>pubmed</name><depth>0</depth></port><port><name>r</name><depth>0</depth></port></inputPorts><outputPorts><port><name>result</name><depth>0</depth><granularDepth>0</granularDepth></port></outputPorts><annotations /><activities><activity><raven><group>net.sf.taverna.t2.activities</group><artifact>apiconsumer-activity</artifact><version>1.2</version></raven><class>net.sf.taverna.t2.activities.apiconsumer.ApiConsumerActivity</class><inputMap><map from="r" to="r" /><map from="pubmed" to="pubmed" /></inputMap><outputMap><map from="result" to="result" /></outputMap><configBean encoding="xstream"><net.sf.taverna.t2.activities.apiconsumer.ApiConsumerActivityConfigurationBean xmlns="">
  <apiConsumerName>No name</apiConsumerName>
  <apiConsumerDescription>No description</apiConsumerDescription>
  <description>Annotates an SBML Reaction with a given pubmed uri</description>
  <className>uk.ac.mcisb.libsbml.helpers.MIRIAMAnnotationHelper</className>
  <methodName>setPubMedId</methodName>
  <parameterNames>
    <string>r</string>
    <string>pubmed</string>
  </parameterNames>
  <parameterDimensions>
    <int>0</int>
    <int>0</int>
  </parameterDimensions>
  <parameterTypes>
    <string>org.sbml.libsbml.Reaction</string>
    <string>java.lang.String</string>
  </parameterTypes>
  <returnType>org.sbml.libsbml.Reaction</returnType>
  <returnDimension>0</returnDimension>
  <isMethodStatic>true</isMethodStatic>
  <isMethodConstructor>false</isMethodConstructor>
  <classLoaderSharing>system</classLoaderSharing>
  <localDependencies>
    <string>libsbmlj.jar</string>
    <string>libsbml_helpers.jar</string>
  </localDependencies>
  <artifactDependencies />
  <inputs />
  <outputs />
</net.sf.taverna.t2.activities.apiconsumer.ApiConsumerActivityConfigurationBean></configBean><annotations /></activity></activities><dispatchStack><dispatchLayer><raven><group>net.sf.taverna.t2.core</group><artifact>workflowmodel-impl</artifact><version>1.2</version></raven><class>net.sf.taverna.t2.workflowmodel.processor.dispatch.layers.Parallelize</class><configBean encoding="xstream"><net.sf.taverna.t2.workflowmodel.processor.dispatch.layers.ParallelizeConfig xmlns="">
  <maxJobs>1</maxJobs>
</net.sf.taverna.t2.workflowmodel.processor.dispatch.layers.ParallelizeConfig></configBean></dispatchLayer><dispatchLayer><raven><group>net.sf.taverna.t2.core</group><artifact>workflowmodel-impl</artifact><version>1.2</version></raven><class>net.sf.taverna.t2.workflowmodel.processor.dispatch.layers.ErrorBounce</class><configBean encoding="xstream"><null xmlns="" /></configBean></dispatchLayer><dispatchLayer><raven><group>net.sf.taverna.t2.core</group><artifact>workflowmodel-impl</artifact><version>1.2</version></raven><class>net.sf.taverna.t2.workflowmodel.processor.dispatch.layers.Failover</class><configBean encoding="xstream"><null xmlns="" /></configBean></dispatchLayer><dispatchLayer><raven><group>net.sf.taverna.t2.core</group><artifact>workflowmodel-impl</artifact><version>1.2</version></raven><class>net.sf.taverna.t2.workflowmodel.processor.dispatch.layers.Retry</class><configBean encoding="xstream"><net.sf.taverna.t2.workflowmodel.processor.dispatch.layers.RetryConfig xmlns="">
  <backoffFactor>1.0</backoffFactor>
  <initialDelay>1000</initialDelay>
  <maxDelay>5000</maxDelay>
  <maxRetries>0</maxRetries>
</net.sf.taverna.t2.workflowmodel.processor.dispatch.layers.RetryConfig></configBean></dispatchLayer><dispatchLayer><raven><group>net.sf.taverna.t2.core</group><artifact>workflowmodel-impl</artifact><version>1.2</version></raven><class>net.sf.taverna.t2.workflowmodel.processor.dispatch.layers.Invoke</class><configBean encoding="xstream"><null xmlns="" /></configBean></dispatchLayer></dispatchStack><iterationStrategyStack><iteration><strategy><dot><port name="pubmed" depth="0" /><port name="r" depth="0" /></dot></strategy></iteration></iterationStrategyStack></processor></processors><conditions /><datalinks><datalink><sink type="processor"><processor>createMetaId</processor><port>speciesId</port></sink><source type="dataflow"><port>id</port></source></datalink><datalink><sink type="processor"><processor>createReactionById</processor><port>sid</port></sink><source type="dataflow"><port>id</port></source></datalink><datalink><sink type="processor"><processor>setMetaId</processor><port>object</port></sink><source type="processor"><processor>createReactionById</processor><port>object</port></source></datalink><datalink><sink type="processor"><processor>setMetaId</processor><port>metaid</port></sink><source type="processor"><processor>createMetaId</processor><port>metaId</port></source></datalink><datalink><sink type="processor"><processor>setName</processor><port>object</port></sink><source type="processor"><processor>setMetaId</processor><port>object</port></source></datalink><datalink><sink type="processor"><processor>setName</processor><port>name</port></sink><source type="dataflow"><port>name</port></source></datalink><datalink><sink type="processor"><processor>setSBOTerm</processor><port>object</port></sink><source type="processor"><processor>setName</processor><port>object</port></source></datalink><datalink><sink type="processor"><processor>setSBOTerm</processor><port>value</port></sink><source type="dataflow"><port>sboTerm</port></source></datalink><datalink><sink type="processor"><processor>setEC</processor><port>ec</port></sink><source type="dataflow"><port>ec_code</port></source></datalink><datalink><sink type="processor"><processor>setEC</processor><port>r</port></sink><source type="processor"><processor>setSBOTerm</processor><port>object</port></source></datalink><datalink><sink type="processor"><processor>setPubMedId</processor><port>pubmed</port></sink><source type="dataflow"><port>pubmedId</port></source></datalink><datalink><sink type="processor"><processor>setPubMedId</processor><port>r</port></sink><source type="processor"><processor>setEC</processor><port>result</port></source></datalink><datalink><sink type="dataflow"><port>reaction</port></sink><source type="processor"><processor>setPubMedId</processor><port>result</port></source></datalink></datalinks><annotations><annotation_chain_2_2 encoding="xstream"><net.sf.taverna.t2.annotation.AnnotationChainImpl xmlns="">
  <annotationAssertions>
    <net.sf.taverna.t2.annotation.AnnotationAssertionImpl>
      <annotationBean class="net.sf.taverna.t2.annotation.annotationbeans.IdentificationAssertion">
        <identification>e427cec0-e966-498b-9e42-a70bc43c6835</identification>
      </annotationBean>
      <date>2010-10-20 11:14:34.519 BST</date>
      <creators />
      <curationEventList />
    </net.sf.taverna.t2.annotation.AnnotationAssertionImpl>
  </annotationAssertions>
</net.sf.taverna.t2.annotation.AnnotationChainImpl></annotation_chain_2_2></annotations></dataflow><dataflow id="0c105ab3-42ec-404c-8c79-d2f99cca8dc9" role="nested"><name>Workflow15</name><inputPorts><port><name>speciesId</name><depth>0</depth><granularDepth>0</granularDepth><annotations /></port><port><name>speciesMetaId</name><depth>0</depth><granularDepth>0</granularDepth><annotations /></port><port><name>speciesName</name><depth>0</depth><granularDepth>0</granularDepth><annotations /></port><port><name>speciesCompId</name><depth>0</depth><granularDepth>0</granularDepth><annotations /></port><port><name>speciesSboTerm</name><depth>0</depth><granularDepth>0</granularDepth><annotations /></port><port><name>inchi</name><depth>0</depth><granularDepth>0</granularDepth><annotations /></port><port><name>chebi</name><depth>0</depth><granularDepth>0</granularDepth><annotations /></port><port><name>kegg</name><depth>0</depth><granularDepth>0</granularDepth><annotations /></port><port><name>sgd</name><depth>0</depth><granularDepth>0</granularDepth><annotations /></port><port><name>uniprot</name><depth>0</depth><granularDepth>0</granularDepth><annotations /></port></inputPorts><outputPorts><port><name>species</name><annotations /></port></outputPorts><processors><processor><name>setMetaId</name><inputPorts><port><name>metaid</name><depth>0</depth></port><port><name>object</name><depth>0</depth></port></inputPorts><outputPorts><port><name>object</name><depth>0</depth><granularDepth>0</granularDepth></port></outputPorts><annotations /><activities><activity><raven><group>net.sf.taverna.t2.activities</group><artifact>apiconsumer-activity</artifact><version>1.2</version></raven><class>net.sf.taverna.t2.activities.apiconsumer.ApiConsumerActivity</class><inputMap><map from="metaid" to="metaid" /><map from="object" to="object" /></inputMap><outputMap><map from="object" to="object" /></outputMap><configBean encoding="xstream"><net.sf.taverna.t2.activities.apiconsumer.ApiConsumerActivityConfigurationBean xmlns="">
  <apiConsumerName>libSBML 3.1.0 API for taverna</apiConsumerName>
  <apiConsumerDescription>This is API description for libSBML 3.1.0 for use in taverna workflows</apiConsumerDescription>
  <description>Sets the value of the 'metaid' attribute of
                        this object.</description>
  <className>org.sbml.libsbml.SBase</className>
  <methodName>setMetaId</methodName>
  <parameterNames>
    <string>metaid</string>
  </parameterNames>
  <parameterDimensions>
    <int>0</int>
  </parameterDimensions>
  <parameterTypes>
    <string>java.lang.String</string>
  </parameterTypes>
  <returnType>void</returnType>
  <returnDimension>0</returnDimension>
  <isMethodStatic>false</isMethodStatic>
  <isMethodConstructor>false</isMethodConstructor>
  <classLoaderSharing>system</classLoaderSharing>
  <localDependencies>
    <string>libsbmlj.jar</string>
  </localDependencies>
  <artifactDependencies />
  <inputs />
  <outputs />
</net.sf.taverna.t2.activities.apiconsumer.ApiConsumerActivityConfigurationBean></configBean><annotations /></activity></activities><dispatchStack><dispatchLayer><raven><group>net.sf.taverna.t2.core</group><artifact>workflowmodel-impl</artifact><version>1.2</version></raven><class>net.sf.taverna.t2.workflowmodel.processor.dispatch.layers.Parallelize</class><configBean encoding="xstream"><net.sf.taverna.t2.workflowmodel.processor.dispatch.layers.ParallelizeConfig xmlns="">
  <maxJobs>1</maxJobs>
</net.sf.taverna.t2.workflowmodel.processor.dispatch.layers.ParallelizeConfig></configBean></dispatchLayer><dispatchLayer><raven><group>net.sf.taverna.t2.core</group><artifact>workflowmodel-impl</artifact><version>1.2</version></raven><class>net.sf.taverna.t2.workflowmodel.processor.dispatch.layers.ErrorBounce</class><configBean encoding="xstream"><null xmlns="" /></configBean></dispatchLayer><dispatchLayer><raven><group>net.sf.taverna.t2.core</group><artifact>workflowmodel-impl</artifact><version>1.2</version></raven><class>net.sf.taverna.t2.workflowmodel.processor.dispatch.layers.Failover</class><configBean encoding="xstream"><null xmlns="" /></configBean></dispatchLayer><dispatchLayer><raven><group>net.sf.taverna.t2.core</group><artifact>workflowmodel-impl</artifact><version>1.2</version></raven><class>net.sf.taverna.t2.workflowmodel.processor.dispatch.layers.Retry</class><configBean encoding="xstream"><net.sf.taverna.t2.workflowmodel.processor.dispatch.layers.RetryConfig xmlns="">
  <backoffFactor>1.0</backoffFactor>
  <initialDelay>1000</initialDelay>
  <maxDelay>5000</maxDelay>
  <maxRetries>0</maxRetries>
</net.sf.taverna.t2.workflowmodel.processor.dispatch.layers.RetryConfig></configBean></dispatchLayer><dispatchLayer><raven><group>net.sf.taverna.t2.core</group><artifact>workflowmodel-impl</artifact><version>1.2</version></raven><class>net.sf.taverna.t2.workflowmodel.processor.dispatch.layers.Invoke</class><configBean encoding="xstream"><null xmlns="" /></configBean></dispatchLayer></dispatchStack><iterationStrategyStack><iteration><strategy><dot><port name="metaid" depth="0" /><port name="object" depth="0" /></dot></strategy></iteration></iterationStrategyStack></processor><processor><name>createSpecies</name><inputPorts><port><name>id</name><depth>0</depth></port></inputPorts><outputPorts><port><name>object</name><depth>0</depth><granularDepth>0</granularDepth></port></outputPorts><annotations /><activities><activity><raven><group>net.sf.taverna.t2.activities</group><artifact>apiconsumer-activity</artifact><version>1.2</version></raven><class>net.sf.taverna.t2.activities.apiconsumer.ApiConsumerActivity</class><inputMap><map from="id" to="id" /></inputMap><outputMap><map from="object" to="object" /></outputMap><configBean encoding="xstream"><net.sf.taverna.t2.activities.apiconsumer.ApiConsumerActivityConfigurationBean xmlns="">
  <apiConsumerName>libSBML 3.1.0 API for taverna</apiConsumerName>
  <apiConsumerDescription>This is API description for libSBML 3.1.0 for use in taverna workflows</apiConsumerDescription>
  <description>Creates a new Species, optionally with the
                        given &lt;code&gt;id&lt;/code&gt; and &lt;code&gt;name&lt;/code&gt;
                        attribute values.</description>
  <className>org.sbml.libsbml.Species</className>
  <methodName>createSpeciesById</methodName>
  <parameterNames>
    <string>id</string>
  </parameterNames>
  <parameterDimensions>
    <int>0</int>
  </parameterDimensions>
  <parameterTypes>
    <string>java.lang.String</string>
  </parameterTypes>
  <returnType>org.sbml.libsbml.Species</returnType>
  <returnDimension>0</returnDimension>
  <isMethodStatic>false</isMethodStatic>
  <isMethodConstructor>true</isMethodConstructor>
  <classLoaderSharing>system</classLoaderSharing>
  <localDependencies>
    <string>libsbmlj.jar</string>
  </localDependencies>
  <artifactDependencies />
  <inputs />
  <outputs />
</net.sf.taverna.t2.activities.apiconsumer.ApiConsumerActivityConfigurationBean></configBean><annotations /></activity></activities><dispatchStack><dispatchLayer><raven><group>net.sf.taverna.t2.core</group><artifact>workflowmodel-impl</artifact><version>1.2</version></raven><class>net.sf.taverna.t2.workflowmodel.processor.dispatch.layers.Parallelize</class><configBean encoding="xstream"><net.sf.taverna.t2.workflowmodel.processor.dispatch.layers.ParallelizeConfig xmlns="">
  <maxJobs>1</maxJobs>
</net.sf.taverna.t2.workflowmodel.processor.dispatch.layers.ParallelizeConfig></configBean></dispatchLayer><dispatchLayer><raven><group>net.sf.taverna.t2.core</group><artifact>workflowmodel-impl</artifact><version>1.2</version></raven><class>net.sf.taverna.t2.workflowmodel.processor.dispatch.layers.ErrorBounce</class><configBean encoding="xstream"><null xmlns="" /></configBean></dispatchLayer><dispatchLayer><raven><group>net.sf.taverna.t2.core</group><artifact>workflowmodel-impl</artifact><version>1.2</version></raven><class>net.sf.taverna.t2.workflowmodel.processor.dispatch.layers.Failover</class><configBean encoding="xstream"><null xmlns="" /></configBean></dispatchLayer><dispatchLayer><raven><group>net.sf.taverna.t2.core</group><artifact>workflowmodel-impl</artifact><version>1.2</version></raven><class>net.sf.taverna.t2.workflowmodel.processor.dispatch.layers.Retry</class><configBean encoding="xstream"><net.sf.taverna.t2.workflowmodel.processor.dispatch.layers.RetryConfig xmlns="">
  <backoffFactor>1.0</backoffFactor>
  <initialDelay>1000</initialDelay>
  <maxDelay>5000</maxDelay>
  <maxRetries>0</maxRetries>
</net.sf.taverna.t2.workflowmodel.processor.dispatch.layers.RetryConfig></configBean></dispatchLayer><dispatchLayer><raven><group>net.sf.taverna.t2.core</group><artifact>workflowmodel-impl</artifact><version>1.2</version></raven><class>net.sf.taverna.t2.workflowmodel.processor.dispatch.layers.Invoke</class><configBean encoding="xstream"><null xmlns="" /></configBean></dispatchLayer></dispatchStack><iterationStrategyStack><iteration><strategy><dot><port name="id" depth="0" /></dot></strategy></iteration></iterationStrategyStack></processor><processor><name>setName</name><inputPorts><port><name>object</name><depth>0</depth></port><port><name>name</name><depth>0</depth></port></inputPorts><outputPorts><port><name>object</name><depth>0</depth><granularDepth>0</granularDepth></port></outputPorts><annotations /><activities><activity><raven><group>net.sf.taverna.t2.activities</group><artifact>apiconsumer-activity</artifact><version>1.2</version></raven><class>net.sf.taverna.t2.activities.apiconsumer.ApiConsumerActivity</class><inputMap><map from="name" to="name" /><map from="object" to="object" /></inputMap><outputMap><map from="object" to="object" /></outputMap><configBean encoding="xstream"><net.sf.taverna.t2.activities.apiconsumer.ApiConsumerActivityConfigurationBean xmlns="">
  <apiConsumerName>libSBML 3.1.0 API for taverna</apiConsumerName>
  <apiConsumerDescription>This is API description for libSBML 3.1.0 for use in taverna workflows</apiConsumerDescription>
  <description>Sets the value of the 'name' attribute of this SBML object.</description>
  <className>org.sbml.libsbml.SBase</className>
  <methodName>setName</methodName>
  <parameterNames>
    <string>name</string>
  </parameterNames>
  <parameterDimensions>
    <int>0</int>
  </parameterDimensions>
  <parameterTypes>
    <string>java.lang.String</string>
  </parameterTypes>
  <returnType>void</returnType>
  <returnDimension>0</returnDimension>
  <isMethodStatic>false</isMethodStatic>
  <isMethodConstructor>false</isMethodConstructor>
  <classLoaderSharing>system</classLoaderSharing>
  <localDependencies>
    <string>libsbmlj.jar</string>
  </localDependencies>
  <artifactDependencies />
  <inputs />
  <outputs />
</net.sf.taverna.t2.activities.apiconsumer.ApiConsumerActivityConfigurationBean></configBean><annotations /></activity></activities><dispatchStack><dispatchLayer><raven><group>net.sf.taverna.t2.core</group><artifact>workflowmodel-impl</artifact><version>1.2</version></raven><class>net.sf.taverna.t2.workflowmodel.processor.dispatch.layers.Parallelize</class><configBean encoding="xstream"><net.sf.taverna.t2.workflowmodel.processor.dispatch.layers.ParallelizeConfig xmlns="">
  <maxJobs>1</maxJobs>
</net.sf.taverna.t2.workflowmodel.processor.dispatch.layers.ParallelizeConfig></configBean></dispatchLayer><dispatchLayer><raven><group>net.sf.taverna.t2.core</group><artifact>workflowmodel-impl</artifact><version>1.2</version></raven><class>net.sf.taverna.t2.workflowmodel.processor.dispatch.layers.ErrorBounce</class><configBean encoding="xstream"><null xmlns="" /></configBean></dispatchLayer><dispatchLayer><raven><group>net.sf.taverna.t2.core</group><artifact>workflowmodel-impl</artifact><version>1.2</version></raven><class>net.sf.taverna.t2.workflowmodel.processor.dispatch.layers.Failover</class><configBean encoding="xstream"><null xmlns="" /></configBean></dispatchLayer><dispatchLayer><raven><group>net.sf.taverna.t2.core</group><artifact>workflowmodel-impl</artifact><version>1.2</version></raven><class>net.sf.taverna.t2.workflowmodel.processor.dispatch.layers.Retry</class><configBean encoding="xstream"><net.sf.taverna.t2.workflowmodel.processor.dispatch.layers.RetryConfig xmlns="">
  <backoffFactor>1.0</backoffFactor>
  <initialDelay>1000</initialDelay>
  <maxDelay>5000</maxDelay>
  <maxRetries>0</maxRetries>
</net.sf.taverna.t2.workflowmodel.processor.dispatch.layers.RetryConfig></configBean></dispatchLayer><dispatchLayer><raven><group>net.sf.taverna.t2.core</group><artifact>workflowmodel-impl</artifact><version>1.2</version></raven><class>net.sf.taverna.t2.workflowmodel.processor.dispatch.layers.Invoke</class><configBean encoding="xstream"><null xmlns="" /></configBean></dispatchLayer></dispatchStack><iterationStrategyStack><iteration><strategy><dot><port name="object" depth="0" /><port name="name" depth="0" /></dot></strategy></iteration></iterationStrategyStack></processor><processor><name>setCompartment</name><inputPorts><port><name>object</name><depth>0</depth></port><port><name>sid</name><depth>0</depth></port></inputPorts><outputPorts><port><name>object</name><depth>0</depth><granularDepth>0</granularDepth></port></outputPorts><annotations /><activities><activity><raven><group>net.sf.taverna.t2.activities</group><artifact>apiconsumer-activity</artifact><version>1.2</version></raven><class>net.sf.taverna.t2.activities.apiconsumer.ApiConsumerActivity</class><inputMap><map from="sid" to="sid" /><map from="object" to="object" /></inputMap><outputMap><map from="object" to="object" /></outputMap><configBean encoding="xstream"><net.sf.taverna.t2.activities.apiconsumer.ApiConsumerActivityConfigurationBean xmlns="">
  <apiConsumerName>libSBML 3.1.0 API for taverna</apiConsumerName>
  <apiConsumerDescription>This is API description for libSBML 3.1.0 for use in taverna workflows</apiConsumerDescription>
  <description>Sets the 'compartment' attribute of this
                        Species.</description>
  <className>org.sbml.libsbml.Species</className>
  <methodName>setCompartment</methodName>
  <parameterNames>
    <string>sid</string>
  </parameterNames>
  <parameterDimensions>
    <int>0</int>
  </parameterDimensions>
  <parameterTypes>
    <string>java.lang.String</string>
  </parameterTypes>
  <returnType>void</returnType>
  <returnDimension>0</returnDimension>
  <isMethodStatic>false</isMethodStatic>
  <isMethodConstructor>false</isMethodConstructor>
  <classLoaderSharing>system</classLoaderSharing>
  <localDependencies>
    <string>libsbmlj.jar</string>
  </localDependencies>
  <artifactDependencies />
  <inputs />
  <outputs />
</net.sf.taverna.t2.activities.apiconsumer.ApiConsumerActivityConfigurationBean></configBean><annotations /></activity></activities><dispatchStack><dispatchLayer><raven><group>net.sf.taverna.t2.core</group><artifact>workflowmodel-impl</artifact><version>1.2</version></raven><class>net.sf.taverna.t2.workflowmodel.processor.dispatch.layers.Parallelize</class><configBean encoding="xstream"><net.sf.taverna.t2.workflowmodel.processor.dispatch.layers.ParallelizeConfig xmlns="">
  <maxJobs>1</maxJobs>
</net.sf.taverna.t2.workflowmodel.processor.dispatch.layers.ParallelizeConfig></configBean></dispatchLayer><dispatchLayer><raven><group>net.sf.taverna.t2.core</group><artifact>workflowmodel-impl</artifact><version>1.2</version></raven><class>net.sf.taverna.t2.workflowmodel.processor.dispatch.layers.ErrorBounce</class><configBean encoding="xstream"><null xmlns="" /></configBean></dispatchLayer><dispatchLayer><raven><group>net.sf.taverna.t2.core</group><artifact>workflowmodel-impl</artifact><version>1.2</version></raven><class>net.sf.taverna.t2.workflowmodel.processor.dispatch.layers.Failover</class><configBean encoding="xstream"><null xmlns="" /></configBean></dispatchLayer><dispatchLayer><raven><group>net.sf.taverna.t2.core</group><artifact>workflowmodel-impl</artifact><version>1.2</version></raven><class>net.sf.taverna.t2.workflowmodel.processor.dispatch.layers.Retry</class><configBean encoding="xstream"><net.sf.taverna.t2.workflowmodel.processor.dispatch.layers.RetryConfig xmlns="">
  <backoffFactor>1.0</backoffFactor>
  <initialDelay>1000</initialDelay>
  <maxDelay>5000</maxDelay>
  <maxRetries>0</maxRetries>
</net.sf.taverna.t2.workflowmodel.processor.dispatch.layers.RetryConfig></configBean></dispatchLayer><dispatchLayer><raven><group>net.sf.taverna.t2.core</group><artifact>workflowmodel-impl</artifact><version>1.2</version></raven><class>net.sf.taverna.t2.workflowmodel.processor.dispatch.layers.Invoke</class><configBean encoding="xstream"><null xmlns="" /></configBean></dispatchLayer></dispatchStack><iterationStrategyStack><iteration><strategy><dot><port name="object" depth="0" /><port name="sid" depth="0" /></dot></strategy></iteration></iterationStrategyStack></processor><processor><name>setSBOTerm</name><inputPorts><port><name>object</name><depth>0</depth></port><port><name>value</name><depth>0</depth></port></inputPorts><outputPorts><port><name>object</name><depth>0</depth><granularDepth>0</granularDepth></port></outputPorts><annotations /><activities><activity><raven><group>net.sf.taverna.t2.activities</group><artifact>apiconsumer-activity</artifact><version>1.2</version></raven><class>net.sf.taverna.t2.activities.apiconsumer.ApiConsumerActivity</class><inputMap><map from="value" to="value" /><map from="object" to="object" /></inputMap><outputMap><map from="object" to="object" /></outputMap><configBean encoding="xstream"><net.sf.taverna.t2.activities.apiconsumer.ApiConsumerActivityConfigurationBean xmlns="">
  <apiConsumerName>libSBML 3.1.0 API for taverna</apiConsumerName>
  <apiConsumerDescription>This is API description for libSBML 3.1.0 for use in taverna workflows</apiConsumerDescription>
  <description>Sets the value of the 'sboTerm' attribute.</description>
  <className>org.sbml.libsbml.SBase</className>
  <methodName>setSBOTerm</methodName>
  <parameterNames>
    <string>value</string>
  </parameterNames>
  <parameterDimensions>
    <int>0</int>
  </parameterDimensions>
  <parameterTypes>
    <string>int</string>
  </parameterTypes>
  <returnType>void</returnType>
  <returnDimension>0</returnDimension>
  <isMethodStatic>false</isMethodStatic>
  <isMethodConstructor>false</isMethodConstructor>
  <classLoaderSharing>system</classLoaderSharing>
  <localDependencies>
    <string>libsbmlj.jar</string>
  </localDependencies>
  <artifactDependencies />
  <inputs />
  <outputs />
</net.sf.taverna.t2.activities.apiconsumer.ApiConsumerActivityConfigurationBean></configBean><annotations /></activity></activities><dispatchStack><dispatchLayer><raven><group>net.sf.taverna.t2.core</group><artifact>workflowmodel-impl</artifact><version>1.2</version></raven><class>net.sf.taverna.t2.workflowmodel.processor.dispatch.layers.Parallelize</class><configBean encoding="xstream"><net.sf.taverna.t2.workflowmodel.processor.dispatch.layers.ParallelizeConfig xmlns="">
  <maxJobs>1</maxJobs>
</net.sf.taverna.t2.workflowmodel.processor.dispatch.layers.ParallelizeConfig></configBean></dispatchLayer><dispatchLayer><raven><group>net.sf.taverna.t2.core</group><artifact>workflowmodel-impl</artifact><version>1.2</version></raven><class>net.sf.taverna.t2.workflowmodel.processor.dispatch.layers.ErrorBounce</class><configBean encoding="xstream"><null xmlns="" /></configBean></dispatchLayer><dispatchLayer><raven><group>net.sf.taverna.t2.core</group><artifact>workflowmodel-impl</artifact><version>1.2</version></raven><class>net.sf.taverna.t2.workflowmodel.processor.dispatch.layers.Failover</class><configBean encoding="xstream"><null xmlns="" /></configBean></dispatchLayer><dispatchLayer><raven><group>net.sf.taverna.t2.core</group><artifact>workflowmodel-impl</artifact><version>1.2</version></raven><class>net.sf.taverna.t2.workflowmodel.processor.dispatch.layers.Retry</class><configBean encoding="xstream"><net.sf.taverna.t2.workflowmodel.processor.dispatch.layers.RetryConfig xmlns="">
  <backoffFactor>1.0</backoffFactor>
  <initialDelay>1000</initialDelay>
  <maxDelay>5000</maxDelay>
  <maxRetries>0</maxRetries>
</net.sf.taverna.t2.workflowmodel.processor.dispatch.layers.RetryConfig></configBean></dispatchLayer><dispatchLayer><raven><group>net.sf.taverna.t2.core</group><artifact>workflowmodel-impl</artifact><version>1.2</version></raven><class>net.sf.taverna.t2.workflowmodel.processor.dispatch.layers.Invoke</class><configBean encoding="xstream"><null xmlns="" /></configBean></dispatchLayer></dispatchStack><iterationStrategyStack><iteration><strategy><dot><port name="object" depth="0" /><port name="value" depth="0" /></dot></strategy></iteration></iterationStrategyStack></processor><processor><name>setInchiString</name><inputPorts><port><name>s</name><depth>0</depth></port><port><name>inchi</name><depth>0</depth></port></inputPorts><outputPorts><port><name>result</name><depth>0</depth><granularDepth>0</granularDepth></port></outputPorts><annotations /><activities><activity><raven><group>net.sf.taverna.t2.activities</group><artifact>apiconsumer-activity</artifact><version>1.2</version></raven><class>net.sf.taverna.t2.activities.apiconsumer.ApiConsumerActivity</class><inputMap><map from="s" to="s" /><map from="inchi" to="inchi" /></inputMap><outputMap><map from="result" to="result" /></outputMap><configBean encoding="xstream"><net.sf.taverna.t2.activities.apiconsumer.ApiConsumerActivityConfigurationBean xmlns="">
  <apiConsumerName>No name</apiConsumerName>
  <apiConsumerDescription>No description</apiConsumerDescription>
  <description>Annotates an SBML Species with a given inchi string</description>
  <className>uk.ac.mcisb.libsbml.helpers.MIRIAMAnnotationHelper</className>
  <methodName>setInchiString</methodName>
  <parameterNames>
    <string>s</string>
    <string>inchi</string>
  </parameterNames>
  <parameterDimensions>
    <int>0</int>
    <int>0</int>
  </parameterDimensions>
  <parameterTypes>
    <string>org.sbml.libsbml.Species</string>
    <string>java.lang.String</string>
  </parameterTypes>
  <returnType>org.sbml.libsbml.Species</returnType>
  <returnDimension>0</returnDimension>
  <isMethodStatic>true</isMethodStatic>
  <isMethodConstructor>false</isMethodConstructor>
  <classLoaderSharing>system</classLoaderSharing>
  <localDependencies>
    <string>libsbml_helpers.jar</string>
  </localDependencies>
  <artifactDependencies />
  <inputs />
  <outputs />
</net.sf.taverna.t2.activities.apiconsumer.ApiConsumerActivityConfigurationBean></configBean><annotations /></activity></activities><dispatchStack><dispatchLayer><raven><group>net.sf.taverna.t2.core</group><artifact>workflowmodel-impl</artifact><version>1.2</version></raven><class>net.sf.taverna.t2.workflowmodel.processor.dispatch.layers.Parallelize</class><configBean encoding="xstream"><net.sf.taverna.t2.workflowmodel.processor.dispatch.layers.ParallelizeConfig xmlns="">
  <maxJobs>1</maxJobs>
</net.sf.taverna.t2.workflowmodel.processor.dispatch.layers.ParallelizeConfig></configBean></dispatchLayer><dispatchLayer><raven><group>net.sf.taverna.t2.core</group><artifact>workflowmodel-impl</artifact><version>1.2</version></raven><class>net.sf.taverna.t2.workflowmodel.processor.dispatch.layers.ErrorBounce</class><configBean encoding="xstream"><null xmlns="" /></configBean></dispatchLayer><dispatchLayer><raven><group>net.sf.taverna.t2.core</group><artifact>workflowmodel-impl</artifact><version>1.2</version></raven><class>net.sf.taverna.t2.workflowmodel.processor.dispatch.layers.Failover</class><configBean encoding="xstream"><null xmlns="" /></configBean></dispatchLayer><dispatchLayer><raven><group>net.sf.taverna.t2.core</group><artifact>workflowmodel-impl</artifact><version>1.2</version></raven><class>net.sf.taverna.t2.workflowmodel.processor.dispatch.layers.Retry</class><configBean encoding="xstream"><net.sf.taverna.t2.workflowmodel.processor.dispatch.layers.RetryConfig xmlns="">
  <backoffFactor>1.0</backoffFactor>
  <initialDelay>1000</initialDelay>
  <maxDelay>5000</maxDelay>
  <maxRetries>0</maxRetries>
</net.sf.taverna.t2.workflowmodel.processor.dispatch.layers.RetryConfig></configBean></dispatchLayer><dispatchLayer><raven><group>net.sf.taverna.t2.core</group><artifact>workflowmodel-impl</artifact><version>1.2</version></raven><class>net.sf.taverna.t2.workflowmodel.processor.dispatch.layers.Invoke</class><configBean encoding="xstream"><null xmlns="" /></configBean></dispatchLayer></dispatchStack><iterationStrategyStack><iteration><strategy><dot><port name="s" depth="0" /><port name="inchi" depth="0" /></dot></strategy></iteration></iterationStrategyStack></processor><processor><name>setChebiId</name><inputPorts><port><name>s</name><depth>0</depth></port><port><name>chebiId</name><depth>0</depth></port></inputPorts><outputPorts><port><name>result</name><depth>0</depth><granularDepth>0</granularDepth></port></outputPorts><annotations /><activities><activity><raven><group>net.sf.taverna.t2.activities</group><artifact>apiconsumer-activity</artifact><version>1.2</version></raven><class>net.sf.taverna.t2.activities.apiconsumer.ApiConsumerActivity</class><inputMap><map from="chebiId" to="chebiId" /><map from="s" to="s" /></inputMap><outputMap><map from="result" to="result" /></outputMap><configBean encoding="xstream"><net.sf.taverna.t2.activities.apiconsumer.ApiConsumerActivityConfigurationBean xmlns="">
  <apiConsumerName>No name</apiConsumerName>
  <apiConsumerDescription>No description</apiConsumerDescription>
  <description>Annotates an SBML Species with a given chebi id</description>
  <className>uk.ac.mcisb.libsbml.helpers.MIRIAMAnnotationHelper</className>
  <methodName>setChebiId</methodName>
  <parameterNames>
    <string>s</string>
    <string>chebiId</string>
  </parameterNames>
  <parameterDimensions>
    <int>0</int>
    <int>0</int>
  </parameterDimensions>
  <parameterTypes>
    <string>org.sbml.libsbml.Species</string>
    <string>java.lang.String</string>
  </parameterTypes>
  <returnType>org.sbml.libsbml.Species</returnType>
  <returnDimension>0</returnDimension>
  <isMethodStatic>true</isMethodStatic>
  <isMethodConstructor>false</isMethodConstructor>
  <classLoaderSharing>system</classLoaderSharing>
  <localDependencies>
    <string>libsbml_helpers.jar</string>
  </localDependencies>
  <artifactDependencies />
  <inputs />
  <outputs />
</net.sf.taverna.t2.activities.apiconsumer.ApiConsumerActivityConfigurationBean></configBean><annotations /></activity></activities><dispatchStack><dispatchLayer><raven><group>net.sf.taverna.t2.core</group><artifact>workflowmodel-impl</artifact><version>1.2</version></raven><class>net.sf.taverna.t2.workflowmodel.processor.dispatch.layers.Parallelize</class><configBean encoding="xstream"><net.sf.taverna.t2.workflowmodel.processor.dispatch.layers.ParallelizeConfig xmlns="">
  <maxJobs>1</maxJobs>
</net.sf.taverna.t2.workflowmodel.processor.dispatch.layers.ParallelizeConfig></configBean></dispatchLayer><dispatchLayer><raven><group>net.sf.taverna.t2.core</group><artifact>workflowmodel-impl</artifact><version>1.2</version></raven><class>net.sf.taverna.t2.workflowmodel.processor.dispatch.layers.ErrorBounce</class><configBean encoding="xstream"><null xmlns="" /></configBean></dispatchLayer><dispatchLayer><raven><group>net.sf.taverna.t2.core</group><artifact>workflowmodel-impl</artifact><version>1.2</version></raven><class>net.sf.taverna.t2.workflowmodel.processor.dispatch.layers.Failover</class><configBean encoding="xstream"><null xmlns="" /></configBean></dispatchLayer><dispatchLayer><raven><group>net.sf.taverna.t2.core</group><artifact>workflowmodel-impl</artifact><version>1.2</version></raven><class>net.sf.taverna.t2.workflowmodel.processor.dispatch.layers.Retry</class><configBean encoding="xstream"><net.sf.taverna.t2.workflowmodel.processor.dispatch.layers.RetryConfig xmlns="">
  <backoffFactor>1.0</backoffFactor>
  <initialDelay>1000</initialDelay>
  <maxDelay>5000</maxDelay>
  <maxRetries>0</maxRetries>
</net.sf.taverna.t2.workflowmodel.processor.dispatch.layers.RetryConfig></configBean></dispatchLayer><dispatchLayer><raven><group>net.sf.taverna.t2.core</group><artifact>workflowmodel-impl</artifact><version>1.2</version></raven><class>net.sf.taverna.t2.workflowmodel.processor.dispatch.layers.Invoke</class><configBean encoding="xstream"><null xmlns="" /></configBean></dispatchLayer></dispatchStack><iterationStrategyStack><iteration><strategy><dot><port name="s" depth="0" /><port name="chebiId" depth="0" /></dot></strategy></iteration></iterationStrategyStack></processor><processor><name>setKeggId</name><inputPorts><port><name>s</name><depth>0</depth></port><port><name>keggId</name><depth>0</depth></port></inputPorts><outputPorts><port><name>result</name><depth>0</depth><granularDepth>0</granularDepth></port></outputPorts><annotations /><activities><activity><raven><group>net.sf.taverna.t2.activities</group><artifact>apiconsumer-activity</artifact><version>1.2</version></raven><class>net.sf.taverna.t2.activities.apiconsumer.ApiConsumerActivity</class><inputMap><map from="s" to="s" /><map from="keggId" to="keggId" /></inputMap><outputMap><map from="result" to="result" /></outputMap><configBean encoding="xstream"><net.sf.taverna.t2.activities.apiconsumer.ApiConsumerActivityConfigurationBean xmlns="">
  <apiConsumerName>No name</apiConsumerName>
  <apiConsumerDescription>No description</apiConsumerDescription>
  <description>Annotates an SBML Species with a given kegg id</description>
  <className>uk.ac.mcisb.libsbml.helpers.MIRIAMAnnotationHelper</className>
  <methodName>setKeggId</methodName>
  <parameterNames>
    <string>s</string>
    <string>keggId</string>
  </parameterNames>
  <parameterDimensions>
    <int>0</int>
    <int>0</int>
  </parameterDimensions>
  <parameterTypes>
    <string>org.sbml.libsbml.Species</string>
    <string>java.lang.String</string>
  </parameterTypes>
  <returnType>org.sbml.libsbml.Species</returnType>
  <returnDimension>0</returnDimension>
  <isMethodStatic>true</isMethodStatic>
  <isMethodConstructor>false</isMethodConstructor>
  <classLoaderSharing>system</classLoaderSharing>
  <localDependencies>
    <string>libsbml_helpers.jar</string>
  </localDependencies>
  <artifactDependencies />
  <inputs />
  <outputs />
</net.sf.taverna.t2.activities.apiconsumer.ApiConsumerActivityConfigurationBean></configBean><annotations /></activity></activities><dispatchStack><dispatchLayer><raven><group>net.sf.taverna.t2.core</group><artifact>workflowmodel-impl</artifact><version>1.2</version></raven><class>net.sf.taverna.t2.workflowmodel.processor.dispatch.layers.Parallelize</class><configBean encoding="xstream"><net.sf.taverna.t2.workflowmodel.processor.dispatch.layers.ParallelizeConfig xmlns="">
  <maxJobs>1</maxJobs>
</net.sf.taverna.t2.workflowmodel.processor.dispatch.layers.ParallelizeConfig></configBean></dispatchLayer><dispatchLayer><raven><group>net.sf.taverna.t2.core</group><artifact>workflowmodel-impl</artifact><version>1.2</version></raven><class>net.sf.taverna.t2.workflowmodel.processor.dispatch.layers.ErrorBounce</class><configBean encoding="xstream"><null xmlns="" /></configBean></dispatchLayer><dispatchLayer><raven><group>net.sf.taverna.t2.core</group><artifact>workflowmodel-impl</artifact><version>1.2</version></raven><class>net.sf.taverna.t2.workflowmodel.processor.dispatch.layers.Failover</class><configBean encoding="xstream"><null xmlns="" /></configBean></dispatchLayer><dispatchLayer><raven><group>net.sf.taverna.t2.core</group><artifact>workflowmodel-impl</artifact><version>1.2</version></raven><class>net.sf.taverna.t2.workflowmodel.processor.dispatch.layers.Retry</class><configBean encoding="xstream"><net.sf.taverna.t2.workflowmodel.processor.dispatch.layers.RetryConfig xmlns="">
  <backoffFactor>1.0</backoffFactor>
  <initialDelay>1000</initialDelay>
  <maxDelay>5000</maxDelay>
  <maxRetries>0</maxRetries>
</net.sf.taverna.t2.workflowmodel.processor.dispatch.layers.RetryConfig></configBean></dispatchLayer><dispatchLayer><raven><group>net.sf.taverna.t2.core</group><artifact>workflowmodel-impl</artifact><version>1.2</version></raven><class>net.sf.taverna.t2.workflowmodel.processor.dispatch.layers.Invoke</class><configBean encoding="xstream"><null xmlns="" /></configBean></dispatchLayer></dispatchStack><iterationStrategyStack><iteration><strategy><dot><port name="s" depth="0" /><port name="keggId" depth="0" /></dot></strategy></iteration></iterationStrategyStack></processor><processor><name>setSgdId</name><inputPorts><port><name>s</name><depth>0</depth></port><port><name>sgdId</name><depth>0</depth></port></inputPorts><outputPorts><port><name>result</name><depth>0</depth><granularDepth>0</granularDepth></port></outputPorts><annotations /><activities><activity><raven><group>net.sf.taverna.t2.activities</group><artifact>apiconsumer-activity</artifact><version>1.2</version></raven><class>net.sf.taverna.t2.activities.apiconsumer.ApiConsumerActivity</class><inputMap><map from="sgdId" to="sgdId" /><map from="s" to="s" /></inputMap><outputMap><map from="result" to="result" /></outputMap><configBean encoding="xstream"><net.sf.taverna.t2.activities.apiconsumer.ApiConsumerActivityConfigurationBean xmlns="">
  <apiConsumerName>No name</apiConsumerName>
  <apiConsumerDescription>No description</apiConsumerDescription>
  <description>Annotates an SBML Species with a given SGD id</description>
  <className>uk.ac.mcisb.libsbml.helpers.MIRIAMAnnotationHelper</className>
  <methodName>setSgdId</methodName>
  <parameterNames>
    <string>s</string>
    <string>sgdId</string>
  </parameterNames>
  <parameterDimensions>
    <int>0</int>
    <int>0</int>
  </parameterDimensions>
  <parameterTypes>
    <string>org.sbml.libsbml.Species</string>
    <string>java.lang.String</string>
  </parameterTypes>
  <returnType>org.sbml.libsbml.Species</returnType>
  <returnDimension>0</returnDimension>
  <isMethodStatic>true</isMethodStatic>
  <isMethodConstructor>false</isMethodConstructor>
  <classLoaderSharing>system</classLoaderSharing>
  <localDependencies>
    <string>libsbml_helpers.jar</string>
  </localDependencies>
  <artifactDependencies />
  <inputs />
  <outputs />
</net.sf.taverna.t2.activities.apiconsumer.ApiConsumerActivityConfigurationBean></configBean><annotations /></activity></activities><dispatchStack><dispatchLayer><raven><group>net.sf.taverna.t2.core</group><artifact>workflowmodel-impl</artifact><version>1.2</version></raven><class>net.sf.taverna.t2.workflowmodel.processor.dispatch.layers.Parallelize</class><configBean encoding="xstream"><net.sf.taverna.t2.workflowmodel.processor.dispatch.layers.ParallelizeConfig xmlns="">
  <maxJobs>1</maxJobs>
</net.sf.taverna.t2.workflowmodel.processor.dispatch.layers.ParallelizeConfig></configBean></dispatchLayer><dispatchLayer><raven><group>net.sf.taverna.t2.core</group><artifact>workflowmodel-impl</artifact><version>1.2</version></raven><class>net.sf.taverna.t2.workflowmodel.processor.dispatch.layers.ErrorBounce</class><configBean encoding="xstream"><null xmlns="" /></configBean></dispatchLayer><dispatchLayer><raven><group>net.sf.taverna.t2.core</group><artifact>workflowmodel-impl</artifact><version>1.2</version></raven><class>net.sf.taverna.t2.workflowmodel.processor.dispatch.layers.Failover</class><configBean encoding="xstream"><null xmlns="" /></configBean></dispatchLayer><dispatchLayer><raven><group>net.sf.taverna.t2.core</group><artifact>workflowmodel-impl</artifact><version>1.2</version></raven><class>net.sf.taverna.t2.workflowmodel.processor.dispatch.layers.Retry</class><configBean encoding="xstream"><net.sf.taverna.t2.workflowmodel.processor.dispatch.layers.RetryConfig xmlns="">
  <backoffFactor>1.0</backoffFactor>
  <initialDelay>1000</initialDelay>
  <maxDelay>5000</maxDelay>
  <maxRetries>0</maxRetries>
</net.sf.taverna.t2.workflowmodel.processor.dispatch.layers.RetryConfig></configBean></dispatchLayer><dispatchLayer><raven><group>net.sf.taverna.t2.core</group><artifact>workflowmodel-impl</artifact><version>1.2</version></raven><class>net.sf.taverna.t2.workflowmodel.processor.dispatch.layers.Invoke</class><configBean encoding="xstream"><null xmlns="" /></configBean></dispatchLayer></dispatchStack><iterationStrategyStack><iteration><strategy><dot><port name="s" depth="0" /><port name="sgdId" depth="0" /></dot></strategy></iteration></iterationStrategyStack></processor><processor><name>setUniprotId</name><inputPorts><port><name>s</name><depth>0</depth></port><port><name>uniprot</name><depth>0</depth></port></inputPorts><outputPorts><port><name>result</name><depth>0</depth><granularDepth>0</granularDepth></port></outputPorts><annotations /><activities><activity><raven><group>net.sf.taverna.t2.activities</group><artifact>apiconsumer-activity</artifact><version>1.2</version></raven><class>net.sf.taverna.t2.activities.apiconsumer.ApiConsumerActivity</class><inputMap><map from="s" to="s" /><map from="uniprot" to="uniprot" /></inputMap><outputMap><map from="result" to="result" /></outputMap><configBean encoding="xstream"><net.sf.taverna.t2.activities.apiconsumer.ApiConsumerActivityConfigurationBean xmlns="">
  <apiConsumerName>No name</apiConsumerName>
  <apiConsumerDescription>No description</apiConsumerDescription>
  <description>Annotates an SBML Species with a given uniprot id</description>
  <className>uk.ac.mcisb.libsbml.helpers.MIRIAMAnnotationHelper</className>
  <methodName>setUniprotId</methodName>
  <parameterNames>
    <string>s</string>
    <string>uniprot</string>
  </parameterNames>
  <parameterDimensions>
    <int>0</int>
    <int>0</int>
  </parameterDimensions>
  <parameterTypes>
    <string>org.sbml.libsbml.Species</string>
    <string>java.lang.String</string>
  </parameterTypes>
  <returnType>org.sbml.libsbml.Species</returnType>
  <returnDimension>0</returnDimension>
  <isMethodStatic>true</isMethodStatic>
  <isMethodConstructor>false</isMethodConstructor>
  <classLoaderSharing>system</classLoaderSharing>
  <localDependencies>
    <string>libsbml_helpers.jar</string>
  </localDependencies>
  <artifactDependencies />
  <inputs />
  <outputs />
</net.sf.taverna.t2.activities.apiconsumer.ApiConsumerActivityConfigurationBean></configBean><annotations /></activity></activities><dispatchStack><dispatchLayer><raven><group>net.sf.taverna.t2.core</group><artifact>workflowmodel-impl</artifact><version>1.2</version></raven><class>net.sf.taverna.t2.workflowmodel.processor.dispatch.layers.Parallelize</class><configBean encoding="xstream"><net.sf.taverna.t2.workflowmodel.processor.dispatch.layers.ParallelizeConfig xmlns="">
  <maxJobs>1</maxJobs>
</net.sf.taverna.t2.workflowmodel.processor.dispatch.layers.ParallelizeConfig></configBean></dispatchLayer><dispatchLayer><raven><group>net.sf.taverna.t2.core</group><artifact>workflowmodel-impl</artifact><version>1.2</version></raven><class>net.sf.taverna.t2.workflowmodel.processor.dispatch.layers.ErrorBounce</class><configBean encoding="xstream"><null xmlns="" /></configBean></dispatchLayer><dispatchLayer><raven><group>net.sf.taverna.t2.core</group><artifact>workflowmodel-impl</artifact><version>1.2</version></raven><class>net.sf.taverna.t2.workflowmodel.processor.dispatch.layers.Failover</class><configBean encoding="xstream"><null xmlns="" /></configBean></dispatchLayer><dispatchLayer><raven><group>net.sf.taverna.t2.core</group><artifact>workflowmodel-impl</artifact><version>1.2</version></raven><class>net.sf.taverna.t2.workflowmodel.processor.dispatch.layers.Retry</class><configBean encoding="xstream"><net.sf.taverna.t2.workflowmodel.processor.dispatch.layers.RetryConfig xmlns="">
  <backoffFactor>1.0</backoffFactor>
  <initialDelay>1000</initialDelay>
  <maxDelay>5000</maxDelay>
  <maxRetries>0</maxRetries>
</net.sf.taverna.t2.workflowmodel.processor.dispatch.layers.RetryConfig></configBean></dispatchLayer><dispatchLayer><raven><group>net.sf.taverna.t2.core</group><artifact>workflowmodel-impl</artifact><version>1.2</version></raven><class>net.sf.taverna.t2.workflowmodel.processor.dispatch.layers.Invoke</class><configBean encoding="xstream"><null xmlns="" /></configBean></dispatchLayer></dispatchStack><iterationStrategyStack><iteration><strategy><dot><port name="s" depth="0" /><port name="uniprot" depth="0" /></dot></strategy></iteration></iterationStrategyStack></processor></processors><conditions /><datalinks><datalink><sink type="processor"><processor>setMetaId</processor><port>metaid</port></sink><source type="dataflow"><port>speciesMetaId</port></source></datalink><datalink><sink type="processor"><processor>setMetaId</processor><port>object</port></sink><source type="processor"><processor>createSpecies</processor><port>object</port></source></datalink><datalink><sink type="processor"><processor>createSpecies</processor><port>id</port></sink><source type="dataflow"><port>speciesId</port></source></datalink><datalink><sink type="processor"><processor>setName</processor><port>object</port></sink><source type="processor"><processor>setMetaId</processor><port>object</port></source></datalink><datalink><sink type="processor"><processor>setName</processor><port>name</port></sink><source type="dataflow"><port>speciesName</port></source></datalink><datalink><sink type="processor"><processor>setCompartment</processor><port>object</port></sink><source type="processor"><processor>setName</processor><port>object</port></source></datalink><datalink><sink type="processor"><processor>setCompartment</processor><port>sid</port></sink><source type="dataflow"><port>speciesCompId</port></source></datalink><datalink><sink type="processor"><processor>setSBOTerm</processor><port>object</port></sink><source type="processor"><processor>setCompartment</processor><port>object</port></source></datalink><datalink><sink type="processor"><processor>setSBOTerm</processor><port>value</port></sink><source type="dataflow"><port>speciesSboTerm</port></source></datalink><datalink><sink type="processor"><processor>setInchiString</processor><port>s</port></sink><source type="processor"><processor>setSBOTerm</processor><port>object</port></source></datalink><datalink><sink type="processor"><processor>setInchiString</processor><port>inchi</port></sink><source type="dataflow"><port>inchi</port></source></datalink><datalink><sink type="processor"><processor>setChebiId</processor><port>s</port></sink><source type="processor"><processor>setInchiString</processor><port>result</port></source></datalink><datalink><sink type="processor"><processor>setChebiId</processor><port>chebiId</port></sink><source type="dataflow"><port>chebi</port></source></datalink><datalink><sink type="processor"><processor>setKeggId</processor><port>s</port></sink><source type="processor"><processor>setChebiId</processor><port>result</port></source></datalink><datalink><sink type="processor"><processor>setKeggId</processor><port>keggId</port></sink><source type="dataflow"><port>kegg</port></source></datalink><datalink><sink type="processor"><processor>setSgdId</processor><port>s</port></sink><source type="processor"><processor>setKeggId</processor><port>result</port></source></datalink><datalink><sink type="processor"><processor>setSgdId</processor><port>sgdId</port></sink><source type="dataflow"><port>sgd</port></source></datalink><datalink><sink type="processor"><processor>setUniprotId</processor><port>s</port></sink><source type="processor"><processor>setSgdId</processor><port>result</port></source></datalink><datalink><sink type="processor"><processor>setUniprotId</processor><port>uniprot</port></sink><source type="dataflow"><port>uniprot</port></source></datalink><datalink><sink type="dataflow"><port>species</port></sink><source type="processor"><processor>setUniprotId</processor><port>result</port></source></datalink></datalinks><annotations><annotation_chain_2_2 encoding="xstream"><net.sf.taverna.t2.annotation.AnnotationChainImpl xmlns="">
  <annotationAssertions>
    <net.sf.taverna.t2.annotation.AnnotationAssertionImpl>
      <annotationBean class="net.sf.taverna.t2.annotation.annotationbeans.IdentificationAssertion">
        <identification>0c105ab3-42ec-404c-8c79-d2f99cca8dc9</identification>
      </annotationBean>
      <date>2010-10-20 11:14:34.580 BST</date>
      <creators />
      <curationEventList />
    </net.sf.taverna.t2.annotation.AnnotationAssertionImpl>
  </annotationAssertions>
</net.sf.taverna.t2.annotation.AnnotationChainImpl></annotation_chain_2_2></annotations></dataflow></workflow>
