# Supplementary material for: Systematic integration of experimental data and models in systems biology
Source: BMC Bioinformatics. 2010 Nov 29;11:582. doi: 10.1186/1471-2105-11-582 (PMC3008707; doi:10.1186/1471-2105-11-582)
Supplement: Additional file 1 — A compressed zip file containing the systems biology workflows described in this manuscript. Further information on running these workflows is available at http://www.mcisb.org/resources/taverna/sysbio/index.html. [file 1471-2105-11-582-S1.ZIP › public2/runSbmlTimeCourseSim.t2flow]

<workflow xmlns="http://taverna.sf.net/2008/xml/t2flow" version="1" producedBy="taverna-2.2.0"><dataflow id="79067e21-b191-4f1b-9357-ea2243cb7d90" role="top"><name>Time_course_simulation_of_SBML_model_using_CopasiWS</name><inputPorts><port><name>sbml</name><depth>0</depth><granularDepth>0</granularDepth><annotations><annotation_chain encoding="xstream"><net.sf.taverna.t2.annotation.AnnotationChainImpl xmlns="">
  <annotationAssertions>
    <net.sf.taverna.t2.annotation.AnnotationAssertionImpl>
      <annotationBean class="net.sf.taverna.t2.annotation.annotationbeans.FreeTextDescription">
        <text>A parameteried SBML model</text>
      </annotationBean>
      <date>2010-03-25 15:33:01.946 GMT</date>
      <creators />
      <curationEventList />
    </net.sf.taverna.t2.annotation.AnnotationAssertionImpl>
  </annotationAssertions>
</net.sf.taverna.t2.annotation.AnnotationChainImpl></annotation_chain><annotation_chain encoding="xstream"><net.sf.taverna.t2.annotation.AnnotationChainImpl xmlns="">
  <annotationAssertions>
    <net.sf.taverna.t2.annotation.AnnotationAssertionImpl>
      <annotationBean class="net.sf.taverna.t2.annotation.annotationbeans.ExampleValue">
        <text>&lt;?xml version="1.0" encoding="UTF-8"?&gt;
&lt;sbml xmlns="http://www.sbml.org/sbml/level2/version3" level="2" version="3"&gt;
  &lt;model metaid="COPASI1" id="Model_1" name="Test model"&gt;
    &lt;notes&gt;
      &lt;body xmlns="http://www.w3.org/1999/xhtml"/&gt;
    &lt;/notes&gt;
    &lt;listOfFunctionDefinitions&gt;
      &lt;functionDefinition id="function_1" name="function_4_fructose-bisphosphate aldolase"&gt;
        &lt;math xmlns="http://www.w3.org/1998/Math/MathML"&gt;
          &lt;lambda&gt;
            &lt;bvar&gt;
              &lt;ci&gt; C_1 &lt;/ci&gt;
            &lt;/bvar&gt;
            &lt;bvar&gt;
              &lt;ci&gt; Et &lt;/ci&gt;
            &lt;/bvar&gt;
            &lt;bvar&gt;
              &lt;ci&gt; Ks &lt;/ci&gt;
            &lt;/bvar&gt;
            &lt;bvar&gt;
              &lt;ci&gt; M_276 &lt;/ci&gt;
            &lt;/bvar&gt;
            &lt;bvar&gt;
              &lt;ci&gt; kcat &lt;/ci&gt;
            &lt;/bvar&gt;
            &lt;apply&gt;
              &lt;divide/&gt;
              &lt;apply&gt;
                &lt;divide/&gt;
                &lt;apply&gt;
                  &lt;times/&gt;
                  &lt;ci&gt; kcat &lt;/ci&gt;
                  &lt;ci&gt; Et &lt;/ci&gt;
                  &lt;ci&gt; M_276 &lt;/ci&gt;
                &lt;/apply&gt;
                &lt;apply&gt;
                  &lt;plus/&gt;
                  &lt;ci&gt; Ks &lt;/ci&gt;
                  &lt;ci&gt; M_276 &lt;/ci&gt;
                &lt;/apply&gt;
              &lt;/apply&gt;
              &lt;ci&gt; C_1 &lt;/ci&gt;
            &lt;/apply&gt;
          &lt;/lambda&gt;
        &lt;/math&gt;
      &lt;/functionDefinition&gt;
      &lt;functionDefinition id="function_4_phosphofructokinase" name="function_4_phosphofructokinase"&gt;
        &lt;math xmlns="http://www.w3.org/1998/Math/MathML"&gt;
          &lt;lambda&gt;
            &lt;bvar&gt;
              &lt;ci&gt; C_1 &lt;/ci&gt;
            &lt;/bvar&gt;
            &lt;bvar&gt;
              &lt;ci&gt; M_172 &lt;/ci&gt;
            &lt;/bvar&gt;
            &lt;bvar&gt;
              &lt;ci&gt; M_273 &lt;/ci&gt;
            &lt;/bvar&gt;
            &lt;bvar&gt;
              &lt;ci&gt; k0 &lt;/ci&gt;
            &lt;/bvar&gt;
            &lt;apply&gt;
              &lt;divide/&gt;
              &lt;apply&gt;
                &lt;times/&gt;
                &lt;ci&gt; k0 &lt;/ci&gt;
                &lt;ci&gt; M_172 &lt;/ci&gt;
                &lt;ci&gt; M_273 &lt;/ci&gt;
              &lt;/apply&gt;
              &lt;ci&gt; C_1 &lt;/ci&gt;
            &lt;/apply&gt;
          &lt;/lambda&gt;
        &lt;/math&gt;
      &lt;/functionDefinition&gt;
      &lt;functionDefinition id="function_2" name="function_4_glucose-6-phosphate isomerase"&gt;
        &lt;math xmlns="http://www.w3.org/1998/Math/MathML"&gt;
          &lt;lambda&gt;
            &lt;bvar&gt;
              &lt;ci&gt; C_1 &lt;/ci&gt;
            &lt;/bvar&gt;
            &lt;bvar&gt;
              &lt;ci&gt; I &lt;/ci&gt;
            &lt;/bvar&gt;
            &lt;bvar&gt;
              &lt;ci&gt; Ki &lt;/ci&gt;
            &lt;/bvar&gt;
            &lt;bvar&gt;
              &lt;ci&gt; Km &lt;/ci&gt;
            &lt;/bvar&gt;
            &lt;bvar&gt;
              &lt;ci&gt; M_292 &lt;/ci&gt;
            &lt;/bvar&gt;
            &lt;bvar&gt;
              &lt;ci&gt; Vmax &lt;/ci&gt;
            &lt;/bvar&gt;
            &lt;apply&gt;
              &lt;divide/&gt;
              &lt;apply&gt;
                &lt;divide/&gt;
                &lt;apply&gt;
                  &lt;times/&gt;
                  &lt;ci&gt; Vmax &lt;/ci&gt;
                  &lt;ci&gt; M_292 &lt;/ci&gt;
                &lt;/apply&gt;
                &lt;apply&gt;
                  &lt;plus/&gt;
                  &lt;apply&gt;
                    &lt;times/&gt;
                    &lt;ci&gt; Km &lt;/ci&gt;
                    &lt;apply&gt;
                      &lt;plus/&gt;
                      &lt;cn&gt; 1 &lt;/cn&gt;
                      &lt;apply&gt;
                        &lt;divide/&gt;
                        &lt;ci&gt; I &lt;/ci&gt;
                        &lt;ci&gt; Ki &lt;/ci&gt;
                      &lt;/apply&gt;
                    &lt;/apply&gt;
                  &lt;/apply&gt;
                  &lt;ci&gt; M_292 &lt;/ci&gt;
                &lt;/apply&gt;
              &lt;/apply&gt;
              &lt;ci&gt; C_1 &lt;/ci&gt;
            &lt;/apply&gt;
          &lt;/lambda&gt;
        &lt;/math&gt;
      &lt;/functionDefinition&gt;
      &lt;functionDefinition id="function_3" name="function_4_phosphoglycerate kinase"&gt;
        &lt;math xmlns="http://www.w3.org/1998/Math/MathML"&gt;
          &lt;lambda&gt;
            &lt;bvar&gt;
              &lt;ci&gt; C_1 &lt;/ci&gt;
            &lt;/bvar&gt;
            &lt;bvar&gt;
              &lt;ci&gt; E_670 &lt;/ci&gt;
            &lt;/bvar&gt;
            &lt;bvar&gt;
              &lt;ci&gt; Km &lt;/ci&gt;
            &lt;/bvar&gt;
            &lt;bvar&gt;
              &lt;ci&gt; M_57 &lt;/ci&gt;
            &lt;/bvar&gt;
            &lt;bvar&gt;
              &lt;ci&gt; kcat &lt;/ci&gt;
            &lt;/bvar&gt;
            &lt;apply&gt;
              &lt;divide/&gt;
              &lt;apply&gt;
                &lt;divide/&gt;
                &lt;apply&gt;
                  &lt;times/&gt;
                  &lt;ci&gt; E_670 &lt;/ci&gt;
                  &lt;ci&gt; kcat &lt;/ci&gt;
                  &lt;ci&gt; M_57 &lt;/ci&gt;
                &lt;/apply&gt;
                &lt;apply&gt;
                  &lt;plus/&gt;
                  &lt;ci&gt; Km &lt;/ci&gt;
                  &lt;ci&gt; M_57 &lt;/ci&gt;
                &lt;/apply&gt;
              &lt;/apply&gt;
              &lt;ci&gt; C_1 &lt;/ci&gt;
            &lt;/apply&gt;
          &lt;/lambda&gt;
        &lt;/math&gt;
      &lt;/functionDefinition&gt;
      &lt;functionDefinition id="function_4_enolase" name="function_4_enolase"&gt;
        &lt;math xmlns="http://www.w3.org/1998/Math/MathML"&gt;
          &lt;lambda&gt;
            &lt;bvar&gt;
              &lt;ci&gt; C_1 &lt;/ci&gt;
            &lt;/bvar&gt;
            &lt;bvar&gt;
              &lt;ci&gt; Km &lt;/ci&gt;
            &lt;/bvar&gt;
            &lt;bvar&gt;
              &lt;ci&gt; M_36 &lt;/ci&gt;
            &lt;/bvar&gt;
            &lt;bvar&gt;
              &lt;ci&gt; Vmax &lt;/ci&gt;
            &lt;/bvar&gt;
            &lt;apply&gt;
              &lt;divide/&gt;
              &lt;apply&gt;
                &lt;divide/&gt;
                &lt;apply&gt;
                  &lt;times/&gt;
                  &lt;ci&gt; Vmax &lt;/ci&gt;
                  &lt;ci&gt; M_36 &lt;/ci&gt;
                &lt;/apply&gt;
                &lt;apply&gt;
                  &lt;plus/&gt;
                  &lt;ci&gt; Km &lt;/ci&gt;
                  &lt;ci&gt; M_36 &lt;/ci&gt;
                &lt;/apply&gt;
              &lt;/apply&gt;
              &lt;ci&gt; C_1 &lt;/ci&gt;
            &lt;/apply&gt;
          &lt;/lambda&gt;
        &lt;/math&gt;
      &lt;/functionDefinition&gt;
      &lt;functionDefinition id="function_4" name="function_4_glyceraldehyde-3-phosphate dehydrogenase"&gt;
        &lt;math xmlns="http://www.w3.org/1998/Math/MathML"&gt;
          &lt;lambda&gt;
            &lt;bvar&gt;
              &lt;ci&gt; C_1 &lt;/ci&gt;
            &lt;/bvar&gt;
            &lt;bvar&gt;
              &lt;ci&gt; M_289 &lt;/ci&gt;
            &lt;/bvar&gt;
            &lt;bvar&gt;
              &lt;ci&gt; M_411 &lt;/ci&gt;
            &lt;/bvar&gt;
            &lt;bvar&gt;
              &lt;ci&gt; M_454 &lt;/ci&gt;
            &lt;/bvar&gt;
            &lt;bvar&gt;
              &lt;ci&gt; k1 &lt;/ci&gt;
            &lt;/bvar&gt;
            &lt;apply&gt;
              &lt;divide/&gt;
              &lt;apply&gt;
                &lt;times/&gt;
                &lt;ci&gt; k1 &lt;/ci&gt;
                &lt;ci&gt; M_289 &lt;/ci&gt;
                &lt;ci&gt; M_411 &lt;/ci&gt;
                &lt;ci&gt; M_454 &lt;/ci&gt;
              &lt;/apply&gt;
              &lt;ci&gt; C_1 &lt;/ci&gt;
            &lt;/apply&gt;
          &lt;/lambda&gt;
        &lt;/math&gt;
      &lt;/functionDefinition&gt;
      &lt;functionDefinition id="function_5" name="function_4_hexokinase (D-glucose:ATP)"&gt;
        &lt;math xmlns="http://www.w3.org/1998/Math/MathML"&gt;
          &lt;lambda&gt;
            &lt;bvar&gt;
              &lt;ci&gt; C_1 &lt;/ci&gt;
            &lt;/bvar&gt;
            &lt;bvar&gt;
              &lt;ci&gt; M_172 &lt;/ci&gt;
            &lt;/bvar&gt;
            &lt;bvar&gt;
              &lt;ci&gt; M_304 &lt;/ci&gt;
            &lt;/bvar&gt;
            &lt;bvar&gt;
              &lt;ci&gt; k2 &lt;/ci&gt;
            &lt;/bvar&gt;
            &lt;apply&gt;
              &lt;divide/&gt;
              &lt;apply&gt;
                &lt;times/&gt;
                &lt;ci&gt; k2 &lt;/ci&gt;
                &lt;ci&gt; M_172 &lt;/ci&gt;
                &lt;ci&gt; M_304 &lt;/ci&gt;
              &lt;/apply&gt;
              &lt;ci&gt; C_1 &lt;/ci&gt;
            &lt;/apply&gt;
          &lt;/lambda&gt;
        &lt;/math&gt;
      &lt;/functionDefinition&gt;
      &lt;functionDefinition id="function_6" name="function_4_phosphoglycerate mutase"&gt;
        &lt;math xmlns="http://www.w3.org/1998/Math/MathML"&gt;
          &lt;lambda&gt;
            &lt;bvar&gt;
              &lt;ci&gt; C_1 &lt;/ci&gt;
            &lt;/bvar&gt;
            &lt;bvar&gt;
              &lt;ci&gt; M_57 &lt;/ci&gt;
            &lt;/bvar&gt;
            &lt;bvar&gt;
              &lt;ci&gt; k3 &lt;/ci&gt;
            &lt;/bvar&gt;
            &lt;apply&gt;
              &lt;divide/&gt;
              &lt;apply&gt;
                &lt;times/&gt;
                &lt;ci&gt; k3 &lt;/ci&gt;
                &lt;ci&gt; M_57 &lt;/ci&gt;
              &lt;/apply&gt;
              &lt;ci&gt; C_1 &lt;/ci&gt;
            &lt;/apply&gt;
          &lt;/lambda&gt;
        &lt;/math&gt;
      &lt;/functionDefinition&gt;
      &lt;functionDefinition id="function_7" name="function_4_pyruvate kinase"&gt;
        &lt;math xmlns="http://www.w3.org/1998/Math/MathML"&gt;
          &lt;lambda&gt;
            &lt;bvar&gt;
              &lt;ci&gt; C_1 &lt;/ci&gt;
            &lt;/bvar&gt;
            &lt;bvar&gt;
              &lt;ci&gt; M_135 &lt;/ci&gt;
            &lt;/bvar&gt;
            &lt;bvar&gt;
              &lt;ci&gt; M_329 &lt;/ci&gt;
            &lt;/bvar&gt;
            &lt;bvar&gt;
              &lt;ci&gt; M_446 &lt;/ci&gt;
            &lt;/bvar&gt;
            &lt;bvar&gt;
              &lt;ci&gt; k4 &lt;/ci&gt;
            &lt;/bvar&gt;
            &lt;apply&gt;
              &lt;divide/&gt;
              &lt;apply&gt;
                &lt;times/&gt;
                &lt;ci&gt; k4 &lt;/ci&gt;
                &lt;ci&gt; M_135 &lt;/ci&gt;
                &lt;ci&gt; M_329 &lt;/ci&gt;
                &lt;ci&gt; M_446 &lt;/ci&gt;
              &lt;/apply&gt;
              &lt;ci&gt; C_1 &lt;/ci&gt;
            &lt;/apply&gt;
          &lt;/lambda&gt;
        &lt;/math&gt;
      &lt;/functionDefinition&gt;
      &lt;functionDefinition id="function_8" name="function_4_pyruvate decarboxylase"&gt;
        &lt;math xmlns="http://www.w3.org/1998/Math/MathML"&gt;
          &lt;lambda&gt;
            &lt;bvar&gt;
              &lt;ci&gt; C_1 &lt;/ci&gt;
            &lt;/bvar&gt;
            &lt;bvar&gt;
              &lt;ci&gt; M_329 &lt;/ci&gt;
            &lt;/bvar&gt;
            &lt;bvar&gt;
              &lt;ci&gt; M_483 &lt;/ci&gt;
            &lt;/bvar&gt;
            &lt;bvar&gt;
              &lt;ci&gt; k5 &lt;/ci&gt;
            &lt;/bvar&gt;
            &lt;apply&gt;
              &lt;divide/&gt;
              &lt;apply&gt;
                &lt;times/&gt;
                &lt;ci&gt; k5 &lt;/ci&gt;
                &lt;ci&gt; M_329 &lt;/ci&gt;
                &lt;ci&gt; M_483 &lt;/ci&gt;
              &lt;/apply&gt;
              &lt;ci&gt; C_1 &lt;/ci&gt;
            &lt;/apply&gt;
          &lt;/lambda&gt;
        &lt;/math&gt;
      &lt;/functionDefinition&gt;
    &lt;/listOfFunctionDefinitions&gt;
    &lt;listOfCompartments&gt;
      &lt;compartment metaid="COPASI2" id="C_1" name="Cytoplasm" size="1"&gt;
        &lt;annotation&gt;
          &lt;COPASI xmlns="http://www.copasi.org/static/sbml"&gt;
            &lt;rdf:RDF xmlns:CopasiMT="http://www.copasi.org/RDF/MiriamTerms#" xmlns:rdf="http://www.w3.org/1999/02/22-rdf-syntax-ns#"&gt;
              &lt;rdf:Description rdf:about="#COPASI2"&gt;
                &lt;CopasiMT:is rdf:resource="urn:miriam:obo.go:GO:0005737"/&gt;
              &lt;/rdf:Description&gt;
            &lt;/rdf:RDF&gt;
          &lt;/COPASI&gt;
          &lt;rdf:RDF xmlns:rdf="http://www.w3.org/1999/02/22-rdf-syntax-ns#" xmlns:dc="http://purl.org/dc/elements/1.1/" xmlns:dcterms="http://purl.org/dc/terms/" xmlns:vCard="http://www.w3.org/2001/vcard-rdf/3.0#" xmlns:bqbiol="http://biomodels.net/biology-qualifiers/" xmlns:bqmodel="http://biomodels.net/model-qualifiers/"&gt;
            &lt;rdf:Description rdf:about="#COPASI2"&gt;
              &lt;bqbiol:is&gt;
                &lt;rdf:Bag&gt;
                  &lt;rdf:li rdf:resource="urn:miriam:unknown:"/&gt;
                &lt;/rdf:Bag&gt;
              &lt;/bqbiol:is&gt;
            &lt;/rdf:Description&gt;
          &lt;/rdf:RDF&gt;
        &lt;/annotation&gt;
      &lt;/compartment&gt;
      &lt;compartment metaid="COPASI3" id="C_10" name="Plasma membrane" size="1"&gt;
        &lt;annotation&gt;
          &lt;COPASI xmlns="http://www.copasi.org/static/sbml"&gt;
            &lt;rdf:RDF xmlns:CopasiMT="http://www.copasi.org/RDF/MiriamTerms#" xmlns:rdf="http://www.w3.org/1999/02/22-rdf-syntax-ns#"&gt;
              &lt;rdf:Description rdf:about="#COPASI3"&gt;
                &lt;CopasiMT:is rdf:resource="urn:miriam:obo.go:GO:0005886"/&gt;
              &lt;/rdf:Description&gt;
            &lt;/rdf:RDF&gt;
          &lt;/COPASI&gt;
          &lt;rdf:RDF xmlns:rdf="http://www.w3.org/1999/02/22-rdf-syntax-ns#" xmlns:dc="http://purl.org/dc/elements/1.1/" xmlns:dcterms="http://purl.org/dc/terms/" xmlns:vCard="http://www.w3.org/2001/vcard-rdf/3.0#" xmlns:bqbiol="http://biomodels.net/biology-qualifiers/" xmlns:bqmodel="http://biomodels.net/model-qualifiers/"&gt;
            &lt;rdf:Description rdf:about="#COPASI3"&gt;
              &lt;bqbiol:is&gt;
                &lt;rdf:Bag&gt;
                  &lt;rdf:li rdf:resource="urn:miriam:unknown:"/&gt;
                &lt;/rdf:Bag&gt;
              &lt;/bqbiol:is&gt;
            &lt;/rdf:Description&gt;
          &lt;/rdf:RDF&gt;
        &lt;/annotation&gt;
      &lt;/compartment&gt;
      &lt;compartment metaid="COPASI4" id="C_2" name="Extracellular" size="1"&gt;
        &lt;annotation&gt;
          &lt;COPASI xmlns="http://www.copasi.org/static/sbml"&gt;
            &lt;rdf:RDF xmlns:CopasiMT="http://www.copasi.org/RDF/MiriamTerms#" xmlns:rdf="http://www.w3.org/1999/02/22-rdf-syntax-ns#"&gt;
              &lt;rdf:Description rdf:about="#COPASI4"&gt;
                &lt;CopasiMT:is rdf:resource="urn:miriam:obo.go:GO:0005576"/&gt;
              &lt;/rdf:Description&gt;
            &lt;/rdf:RDF&gt;
          &lt;/COPASI&gt;
          &lt;rdf:RDF xmlns:rdf="http://www.w3.org/1999/02/22-rdf-syntax-ns#" xmlns:dc="http://purl.org/dc/elements/1.1/" xmlns:dcterms="http://purl.org/dc/terms/" xmlns:vCard="http://www.w3.org/2001/vcard-rdf/3.0#" xmlns:bqbiol="http://biomodels.net/biology-qualifiers/" xmlns:bqmodel="http://biomodels.net/model-qualifiers/"&gt;
            &lt;rdf:Description rdf:about="#COPASI4"&gt;
              &lt;bqbiol:is&gt;
                &lt;rdf:Bag&gt;
                  &lt;rdf:li rdf:resource="urn:miriam:unknown:"/&gt;
                &lt;/rdf:Bag&gt;
              &lt;/bqbiol:is&gt;
            &lt;/rdf:Description&gt;
          &lt;/rdf:RDF&gt;
        &lt;/annotation&gt;
      &lt;/compartment&gt;
    &lt;/listOfCompartments&gt;
    &lt;listOfSpecies&gt;
      &lt;species metaid="COPASI5" id="M_276" name="D-Fructose 1,6-bisphosphate" compartment="C_1" initialConcentration="0"&gt;
        &lt;annotation&gt;
          &lt;COPASI xmlns="http://www.copasi.org/static/sbml"&gt;
            &lt;rdf:RDF xmlns:CopasiMT="http://www.copasi.org/RDF/MiriamTerms#" xmlns:bqbiol="http://biomodels.net/biology-qualifiers/" xmlns:rdf="http://www.w3.org/1999/02/22-rdf-syntax-ns#"&gt;
              &lt;rdf:Description rdf:about="#COPASI5"&gt;
                &lt;bqbiol:is rdf:resource="#meta_M_276"/&gt;
                &lt;CopasiMT:is rdf:resource="urn:miriam:obo.chebi:CHEBI:16905"/&gt;
              &lt;/rdf:Description&gt;
            &lt;/rdf:RDF&gt;
          &lt;/COPASI&gt;
          &lt;rdf:RDF xmlns:rdf="http://www.w3.org/1999/02/22-rdf-syntax-ns#" xmlns:dc="http://purl.org/dc/elements/1.1/" xmlns:dcterms="http://purl.org/dc/terms/" xmlns:vCard="http://www.w3.org/2001/vcard-rdf/3.0#" xmlns:bqbiol="http://biomodels.net/biology-qualifiers/" xmlns:bqmodel="http://biomodels.net/model-qualifiers/"&gt;
            &lt;rdf:Description rdf:about="#COPASI5"&gt;
              &lt;bqbiol:is&gt;
                &lt;rdf:Bag&gt;
                  &lt;rdf:li rdf:resource="urn:miriam:unknown:"/&gt;
                &lt;/rdf:Bag&gt;
              &lt;/bqbiol:is&gt;
            &lt;/rdf:Description&gt;
          &lt;/rdf:RDF&gt;
        &lt;/annotation&gt;
      &lt;/species&gt;
      &lt;species metaid="COPASI6" id="M_172" name="ATP" compartment="C_1" initialConcentration="3.5"&gt;
        &lt;annotation&gt;
          &lt;COPASI xmlns="http://www.copasi.org/static/sbml"&gt;
            &lt;rdf:RDF xmlns:CopasiMT="http://www.copasi.org/RDF/MiriamTerms#" xmlns:bqbiol="http://biomodels.net/biology-qualifiers/" xmlns:rdf="http://www.w3.org/1999/02/22-rdf-syntax-ns#"&gt;
              &lt;rdf:Description rdf:about="#COPASI6"&gt;
                &lt;bqbiol:is rdf:resource="#meta_M_172"/&gt;
                &lt;CopasiMT:is rdf:resource="urn:miriam:obo.chebi:CHEBI:15422"/&gt;
              &lt;/rdf:Description&gt;
            &lt;/rdf:RDF&gt;
          &lt;/COPASI&gt;
          &lt;rdf:RDF xmlns:rdf="http://www.w3.org/1999/02/22-rdf-syntax-ns#" xmlns:dc="http://purl.org/dc/elements/1.1/" xmlns:dcterms="http://purl.org/dc/terms/" xmlns:vCard="http://www.w3.org/2001/vcard-rdf/3.0#" xmlns:bqbiol="http://biomodels.net/biology-qualifiers/" xmlns:bqmodel="http://biomodels.net/model-qualifiers/"&gt;
            &lt;rdf:Description rdf:about="#COPASI6"&gt;
              &lt;bqbiol:is&gt;
                &lt;rdf:Bag&gt;
                  &lt;rdf:li rdf:resource="urn:miriam:unknown:"/&gt;
                &lt;/rdf:Bag&gt;
              &lt;/bqbiol:is&gt;
            &lt;/rdf:Description&gt;
          &lt;/rdf:RDF&gt;
        &lt;/annotation&gt;
      &lt;/species&gt;
      &lt;species metaid="COPASI7" id="M_273" name="D-Fructose 6-phosphate" compartment="C_1" initialConcentration="0"&gt;
        &lt;annotation&gt;
          &lt;COPASI xmlns="http://www.copasi.org/static/sbml"&gt;
            &lt;rdf:RDF xmlns:CopasiMT="http://www.copasi.org/RDF/MiriamTerms#" xmlns:bqbiol="http://biomodels.net/biology-qualifiers/" xmlns:rdf="http://www.w3.org/1999/02/22-rdf-syntax-ns#"&gt;
              &lt;rdf:Description rdf:about="#COPASI7"&gt;
                &lt;bqbiol:is rdf:resource="#meta_M_273"/&gt;
                &lt;CopasiMT:is rdf:resource="urn:miriam:obo.chebi:CHEBI:15946"/&gt;
              &lt;/rdf:Description&gt;
            &lt;/rdf:RDF&gt;
          &lt;/COPASI&gt;
          &lt;rdf:RDF xmlns:rdf="http://www.w3.org/1999/02/22-rdf-syntax-ns#" xmlns:dc="http://purl.org/dc/elements/1.1/" xmlns:dcterms="http://purl.org/dc/terms/" xmlns:vCard="http://www.w3.org/2001/vcard-rdf/3.0#" xmlns:bqbiol="http://biomodels.net/biology-qualifiers/" xmlns:bqmodel="http://biomodels.net/model-qualifiers/"&gt;
            &lt;rdf:Description rdf:about="#COPASI7"&gt;
              &lt;bqbiol:is&gt;
                &lt;rdf:Bag&gt;
                  &lt;rdf:li rdf:resource="urn:miriam:unknown:"/&gt;
                &lt;/rdf:Bag&gt;
              &lt;/bqbiol:is&gt;
            &lt;/rdf:Description&gt;
          &lt;/rdf:RDF&gt;
        &lt;/annotation&gt;
      &lt;/species&gt;
      &lt;species metaid="COPASI8" id="M_292" name="D-Glucose 6-phosphate" compartment="C_1" initialConcentration="0"&gt;
        &lt;annotation&gt;
          &lt;COPASI xmlns="http://www.copasi.org/static/sbml"&gt;
            &lt;rdf:RDF xmlns:CopasiMT="http://www.copasi.org/RDF/MiriamTerms#" xmlns:bqbiol="http://biomodels.net/biology-qualifiers/" xmlns:rdf="http://www.w3.org/1999/02/22-rdf-syntax-ns#"&gt;
              &lt;rdf:Description rdf:about="#COPASI8"&gt;
                &lt;bqbiol:is rdf:resource="#meta_M_292"/&gt;
                &lt;CopasiMT:is rdf:resource="urn:miriam:obo.chebi:CHEBI:15954"/&gt;
              &lt;/rdf:Description&gt;
            &lt;/rdf:RDF&gt;
          &lt;/COPASI&gt;
          &lt;rdf:RDF xmlns:rdf="http://www.w3.org/1999/02/22-rdf-syntax-ns#" xmlns:dc="http://purl.org/dc/elements/1.1/" xmlns:dcterms="http://purl.org/dc/terms/" xmlns:vCard="http://www.w3.org/2001/vcard-rdf/3.0#" xmlns:bqbiol="http://biomodels.net/biology-qualifiers/" xmlns:bqmodel="http://biomodels.net/model-qualifiers/"&gt;
            &lt;rdf:Description rdf:about="#COPASI8"&gt;
              &lt;bqbiol:is&gt;
                &lt;rdf:Bag&gt;
                  &lt;rdf:li rdf:resource="urn:miriam:unknown:"/&gt;
                &lt;/rdf:Bag&gt;
              &lt;/bqbiol:is&gt;
            &lt;/rdf:Description&gt;
          &lt;/rdf:RDF&gt;
        &lt;/annotation&gt;
      &lt;/species&gt;
      &lt;species metaid="COPASI9" id="M_4" name="3-Phospho-D-glyceroyl phosphate" compartment="C_1" initialConcentration="0"&gt;
        &lt;annotation&gt;
          &lt;COPASI xmlns="http://www.copasi.org/static/sbml"&gt;
            &lt;rdf:RDF xmlns:CopasiMT="http://www.copasi.org/RDF/MiriamTerms#" xmlns:bqbiol="http://biomodels.net/biology-qualifiers/" xmlns:rdf="http://www.w3.org/1999/02/22-rdf-syntax-ns#"&gt;
              &lt;rdf:Description rdf:about="#COPASI9"&gt;
                &lt;bqbiol:is rdf:resource="#meta_M_4"/&gt;
                &lt;CopasiMT:is rdf:resource="urn:miriam:obo.chebi:CHEBI:16001"/&gt;
              &lt;/rdf:Description&gt;
            &lt;/rdf:RDF&gt;
          &lt;/COPASI&gt;
          &lt;rdf:RDF xmlns:rdf="http://www.w3.org/1999/02/22-rdf-syntax-ns#" xmlns:dc="http://purl.org/dc/elements/1.1/" xmlns:dcterms="http://purl.org/dc/terms/" xmlns:vCard="http://www.w3.org/2001/vcard-rdf/3.0#" xmlns:bqbiol="http://biomodels.net/biology-qualifiers/" xmlns:bqmodel="http://biomodels.net/model-qualifiers/"&gt;
            &lt;rdf:Description rdf:about="#COPASI9"&gt;
              &lt;bqbiol:is&gt;
                &lt;rdf:Bag&gt;
                  &lt;rdf:li rdf:resource="urn:miriam:unknown:"/&gt;
                &lt;/rdf:Bag&gt;
              &lt;/bqbiol:is&gt;
            &lt;/rdf:Description&gt;
          &lt;/rdf:RDF&gt;
        &lt;/annotation&gt;
      &lt;/species&gt;
      &lt;species metaid="COPASI10" id="M_135" name="ADP" compartment="C_1" initialConcentration="0"&gt;
        &lt;annotation&gt;
          &lt;COPASI xmlns="http://www.copasi.org/static/sbml"&gt;
            &lt;rdf:RDF xmlns:CopasiMT="http://www.copasi.org/RDF/MiriamTerms#" xmlns:bqbiol="http://biomodels.net/biology-qualifiers/" xmlns:rdf="http://www.w3.org/1999/02/22-rdf-syntax-ns#"&gt;
              &lt;rdf:Description rdf:about="#COPASI10"&gt;
                &lt;bqbiol:is rdf:resource="#meta_M_135"/&gt;
                &lt;CopasiMT:is rdf:resource="urn:miriam:obo.chebi:CHEBI:16761"/&gt;
              &lt;/rdf:Description&gt;
            &lt;/rdf:RDF&gt;
          &lt;/COPASI&gt;
          &lt;rdf:RDF xmlns:rdf="http://www.w3.org/1999/02/22-rdf-syntax-ns#" xmlns:dc="http://purl.org/dc/elements/1.1/" xmlns:dcterms="http://purl.org/dc/terms/" xmlns:vCard="http://www.w3.org/2001/vcard-rdf/3.0#" xmlns:bqbiol="http://biomodels.net/biology-qualifiers/" xmlns:bqmodel="http://biomodels.net/model-qualifiers/"&gt;
            &lt;rdf:Description rdf:about="#COPASI10"&gt;
              &lt;bqbiol:is&gt;
                &lt;rdf:Bag&gt;
                  &lt;rdf:li rdf:resource="urn:miriam:unknown:"/&gt;
                &lt;/rdf:Bag&gt;
              &lt;/bqbiol:is&gt;
            &lt;/rdf:Description&gt;
          &lt;/rdf:RDF&gt;
        &lt;/annotation&gt;
      &lt;/species&gt;
      &lt;species metaid="COPASI11" id="M_36" name="D-Glycerate 2-phosphate" compartment="C_1" initialConcentration="0"&gt;
        &lt;annotation&gt;
          &lt;COPASI xmlns="http://www.copasi.org/static/sbml"&gt;
            &lt;rdf:RDF xmlns:CopasiMT="http://www.copasi.org/RDF/MiriamTerms#" xmlns:bqbiol="http://biomodels.net/biology-qualifiers/" xmlns:rdf="http://www.w3.org/1999/02/22-rdf-syntax-ns#"&gt;
              &lt;rdf:Description rdf:about="#COPASI11"&gt;
                &lt;bqbiol:is rdf:resource="#meta_M_36"/&gt;
                &lt;CopasiMT:is rdf:resource="urn:miriam:obo.chebi:CHEBI:17835"/&gt;
              &lt;/rdf:Description&gt;
            &lt;/rdf:RDF&gt;
          &lt;/COPASI&gt;
          &lt;rdf:RDF xmlns:rdf="http://www.w3.org/1999/02/22-rdf-syntax-ns#" xmlns:dc="http://purl.org/dc/elements/1.1/" xmlns:dcterms="http://purl.org/dc/terms/" xmlns:vCard="http://www.w3.org/2001/vcard-rdf/3.0#" xmlns:bqbiol="http://biomodels.net/biology-qualifiers/" xmlns:bqmodel="http://biomodels.net/model-qualifiers/"&gt;
            &lt;rdf:Description rdf:about="#COPASI11"&gt;
              &lt;bqbiol:is&gt;
                &lt;rdf:Bag&gt;
                  &lt;rdf:li rdf:resource="urn:miriam:unknown:"/&gt;
                &lt;/rdf:Bag&gt;
              &lt;/bqbiol:is&gt;
            &lt;/rdf:Description&gt;
          &lt;/rdf:RDF&gt;
        &lt;/annotation&gt;
      &lt;/species&gt;
      &lt;species metaid="COPASI12" id="M_289" name="Glyceraldehyde 3-phosphate" compartment="C_1" initialConcentration="0"&gt;
        &lt;annotation&gt;
          &lt;COPASI xmlns="http://www.copasi.org/static/sbml"&gt;
            &lt;rdf:RDF xmlns:CopasiMT="http://www.copasi.org/RDF/MiriamTerms#" xmlns:bqbiol="http://biomodels.net/biology-qualifiers/" xmlns:rdf="http://www.w3.org/1999/02/22-rdf-syntax-ns#"&gt;
              &lt;rdf:Description rdf:about="#COPASI12"&gt;
                &lt;bqbiol:is rdf:resource="#meta_M_289"/&gt;
                &lt;CopasiMT:is rdf:resource="urn:miriam:obo.chebi:CHEBI:29052"/&gt;
              &lt;/rdf:Description&gt;
            &lt;/rdf:RDF&gt;
          &lt;/COPASI&gt;
          &lt;rdf:RDF xmlns:rdf="http://www.w3.org/1999/02/22-rdf-syntax-ns#" xmlns:dc="http://purl.org/dc/elements/1.1/" xmlns:dcterms="http://purl.org/dc/terms/" xmlns:vCard="http://www.w3.org/2001/vcard-rdf/3.0#" xmlns:bqbiol="http://biomodels.net/biology-qualifiers/" xmlns:bqmodel="http://biomodels.net/model-qualifiers/"&gt;
            &lt;rdf:Description rdf:about="#COPASI12"&gt;
              &lt;bqbiol:is&gt;
                &lt;rdf:Bag&gt;
                  &lt;rdf:li rdf:resource="urn:miriam:unknown:"/&gt;
                &lt;/rdf:Bag&gt;
              &lt;/bqbiol:is&gt;
            &lt;/rdf:Description&gt;
          &lt;/rdf:RDF&gt;
        &lt;/annotation&gt;
      &lt;/species&gt;
      &lt;species metaid="COPASI13" id="M_411" name="Nicotinamide adenine dinucleotide" compartment="C_1" initialConcentration="4"&gt;
        &lt;annotation&gt;
          &lt;COPASI xmlns="http://www.copasi.org/static/sbml"&gt;
            &lt;rdf:RDF xmlns:CopasiMT="http://www.copasi.org/RDF/MiriamTerms#" xmlns:bqbiol="http://biomodels.net/biology-qualifiers/" xmlns:rdf="http://www.w3.org/1999/02/22-rdf-syntax-ns#"&gt;
              &lt;rdf:Description rdf:about="#COPASI13"&gt;
                &lt;bqbiol:is rdf:resource="#meta_M_411"/&gt;
                &lt;CopasiMT:is rdf:resource="urn:miriam:obo.chebi:CHEBI:15846"/&gt;
              &lt;/rdf:Description&gt;
            &lt;/rdf:RDF&gt;
          &lt;/COPASI&gt;
          &lt;rdf:RDF xmlns:rdf="http://www.w3.org/1999/02/22-rdf-syntax-ns#" xmlns:dc="http://purl.org/dc/elements/1.1/" xmlns:dcterms="http://purl.org/dc/terms/" xmlns:vCard="http://www.w3.org/2001/vcard-rdf/3.0#" xmlns:bqbiol="http://biomodels.net/biology-qualifiers/" xmlns:bqmodel="http://biomodels.net/model-qualifiers/"&gt;
            &lt;rdf:Description rdf:about="#COPASI13"&gt;
              &lt;bqbiol:is&gt;
                &lt;rdf:Bag&gt;
                  &lt;rdf:li rdf:resource="urn:miriam:unknown:"/&gt;
                &lt;/rdf:Bag&gt;
              &lt;/bqbiol:is&gt;
            &lt;/rdf:Description&gt;
          &lt;/rdf:RDF&gt;
        &lt;/annotation&gt;
      &lt;/species&gt;
      &lt;species metaid="COPASI14" id="M_454" name="Phosphate" compartment="C_1" initialConcentration="4"&gt;
        &lt;annotation&gt;
          &lt;COPASI xmlns="http://www.copasi.org/static/sbml"&gt;
            &lt;rdf:RDF xmlns:CopasiMT="http://www.copasi.org/RDF/MiriamTerms#" xmlns:bqbiol="http://biomodels.net/biology-qualifiers/" xmlns:rdf="http://www.w3.org/1999/02/22-rdf-syntax-ns#"&gt;
              &lt;rdf:Description rdf:about="#COPASI14"&gt;
                &lt;bqbiol:is rdf:resource="#meta_M_454"/&gt;
                &lt;CopasiMT:is rdf:resource="urn:miriam:obo.chebi:CHEBI:18367"/&gt;
              &lt;/rdf:Description&gt;
            &lt;/rdf:RDF&gt;
          &lt;/COPASI&gt;
          &lt;rdf:RDF xmlns:rdf="http://www.w3.org/1999/02/22-rdf-syntax-ns#" xmlns:dc="http://purl.org/dc/elements/1.1/" xmlns:dcterms="http://purl.org/dc/terms/" xmlns:vCard="http://www.w3.org/2001/vcard-rdf/3.0#" xmlns:bqbiol="http://biomodels.net/biology-qualifiers/" xmlns:bqmodel="http://biomodels.net/model-qualifiers/"&gt;
            &lt;rdf:Description rdf:about="#COPASI14"&gt;
              &lt;bqbiol:is&gt;
                &lt;rdf:Bag&gt;
                  &lt;rdf:li rdf:resource="urn:miriam:unknown:"/&gt;
                &lt;/rdf:Bag&gt;
              &lt;/bqbiol:is&gt;
            &lt;/rdf:Description&gt;
          &lt;/rdf:RDF&gt;
        &lt;/annotation&gt;
      &lt;/species&gt;
      &lt;species metaid="COPASI15" id="M_304" name="D-Glucose" compartment="C_1" initialConcentration="10"&gt;
        &lt;annotation&gt;
          &lt;COPASI xmlns="http://www.copasi.org/static/sbml"&gt;
            &lt;rdf:RDF xmlns:CopasiMT="http://www.copasi.org/RDF/MiriamTerms#" xmlns:rdf="http://www.w3.org/1999/02/22-rdf-syntax-ns#"&gt;
              &lt;rdf:Description rdf:about="#COPASI15"&gt;
                &lt;CopasiMT:is rdf:resource="urn:miriam:obo.chebi:CHEBI:17634"/&gt;
              &lt;/rdf:Description&gt;
            &lt;/rdf:RDF&gt;
          &lt;/COPASI&gt;
          &lt;rdf:RDF xmlns:rdf="http://www.w3.org/1999/02/22-rdf-syntax-ns#" xmlns:dc="http://purl.org/dc/elements/1.1/" xmlns:dcterms="http://purl.org/dc/terms/" xmlns:vCard="http://www.w3.org/2001/vcard-rdf/3.0#" xmlns:bqbiol="http://biomodels.net/biology-qualifiers/" xmlns:bqmodel="http://biomodels.net/model-qualifiers/"&gt;
            &lt;rdf:Description rdf:about="#COPASI15"&gt;
              &lt;bqbiol:is&gt;
                &lt;rdf:Bag&gt;
                  &lt;rdf:li rdf:resource="urn:miriam:unknown:"/&gt;
                &lt;/rdf:Bag&gt;
              &lt;/bqbiol:is&gt;
            &lt;/rdf:Description&gt;
          &lt;/rdf:RDF&gt;
        &lt;/annotation&gt;
      &lt;/species&gt;
      &lt;species metaid="COPASI16" id="M_57" name="3-Phospho-D-glycerate" compartment="C_1" initialConcentration="0"&gt;
        &lt;annotation&gt;
          &lt;COPASI xmlns="http://www.copasi.org/static/sbml"&gt;
            &lt;rdf:RDF xmlns:CopasiMT="http://www.copasi.org/RDF/MiriamTerms#" xmlns:bqbiol="http://biomodels.net/biology-qualifiers/" xmlns:rdf="http://www.w3.org/1999/02/22-rdf-syntax-ns#"&gt;
              &lt;rdf:Description rdf:about="#COPASI16"&gt;
                &lt;bqbiol:is rdf:resource="#meta_M_57"/&gt;
                &lt;CopasiMT:is rdf:resource="urn:miriam:obo.chebi:CHEBI:17794"/&gt;
              &lt;/rdf:Description&gt;
            &lt;/rdf:RDF&gt;
          &lt;/COPASI&gt;
          &lt;rdf:RDF xmlns:rdf="http://www.w3.org/1999/02/22-rdf-syntax-ns#" xmlns:dc="http://purl.org/dc/elements/1.1/" xmlns:dcterms="http://purl.org/dc/terms/" xmlns:vCard="http://www.w3.org/2001/vcard-rdf/3.0#" xmlns:bqbiol="http://biomodels.net/biology-qualifiers/" xmlns:bqmodel="http://biomodels.net/model-qualifiers/"&gt;
            &lt;rdf:Description rdf:about="#COPASI16"&gt;
              &lt;bqbiol:is&gt;
                &lt;rdf:Bag&gt;
                  &lt;rdf:li rdf:resource="urn:miriam:unknown:"/&gt;
                &lt;/rdf:Bag&gt;
              &lt;/bqbiol:is&gt;
            &lt;/rdf:Description&gt;
          &lt;/rdf:RDF&gt;
        &lt;/annotation&gt;
      &lt;/species&gt;
      &lt;species metaid="COPASI17" id="M_329" name="H+" compartment="C_1" initialConcentration="4"&gt;
        &lt;annotation&gt;
          &lt;COPASI xmlns="http://www.copasi.org/static/sbml"&gt;
            &lt;rdf:RDF xmlns:CopasiMT="http://www.copasi.org/RDF/MiriamTerms#" xmlns:bqbiol="http://biomodels.net/biology-qualifiers/" xmlns:rdf="http://www.w3.org/1999/02/22-rdf-syntax-ns#"&gt;
              &lt;rdf:Description rdf:about="#COPASI17"&gt;
                &lt;bqbiol:is rdf:resource="#meta_M_329"/&gt;
                &lt;CopasiMT:is rdf:resource="urn:miriam:obo.chebi:CHEBI:15378"/&gt;
              &lt;/rdf:Description&gt;
            &lt;/rdf:RDF&gt;
          &lt;/COPASI&gt;
          &lt;rdf:RDF xmlns:rdf="http://www.w3.org/1999/02/22-rdf-syntax-ns#" xmlns:dc="http://purl.org/dc/elements/1.1/" xmlns:dcterms="http://purl.org/dc/terms/" xmlns:vCard="http://www.w3.org/2001/vcard-rdf/3.0#" xmlns:bqbiol="http://biomodels.net/biology-qualifiers/" xmlns:bqmodel="http://biomodels.net/model-qualifiers/"&gt;
            &lt;rdf:Description rdf:about="#COPASI17"&gt;
              &lt;bqbiol:is&gt;
                &lt;rdf:Bag&gt;
                  &lt;rdf:li rdf:resource="urn:miriam:unknown:"/&gt;
                &lt;/rdf:Bag&gt;
              &lt;/bqbiol:is&gt;
            &lt;/rdf:Description&gt;
          &lt;/rdf:RDF&gt;
        &lt;/annotation&gt;
      &lt;/species&gt;
      &lt;species metaid="COPASI18" id="M_446" name="Phosphoenolpyruvate" compartment="C_1" initialConcentration="0"&gt;
        &lt;annotation&gt;
          &lt;COPASI xmlns="http://www.copasi.org/static/sbml"&gt;
            &lt;rdf:RDF xmlns:CopasiMT="http://www.copasi.org/RDF/MiriamTerms#" xmlns:bqbiol="http://biomodels.net/biology-qualifiers/" xmlns:rdf="http://www.w3.org/1999/02/22-rdf-syntax-ns#"&gt;
              &lt;rdf:Description rdf:about="#COPASI18"&gt;
                &lt;bqbiol:is rdf:resource="#meta_M_446"/&gt;
                &lt;CopasiMT:is rdf:resource="urn:miriam:obo.chebi:CHEBI:18021"/&gt;
              &lt;/rdf:Description&gt;
            &lt;/rdf:RDF&gt;
          &lt;/COPASI&gt;
          &lt;rdf:RDF xmlns:rdf="http://www.w3.org/1999/02/22-rdf-syntax-ns#" xmlns:dc="http://purl.org/dc/elements/1.1/" xmlns:dcterms="http://purl.org/dc/terms/" xmlns:vCard="http://www.w3.org/2001/vcard-rdf/3.0#" xmlns:bqbiol="http://biomodels.net/biology-qualifiers/" xmlns:bqmodel="http://biomodels.net/model-qualifiers/"&gt;
            &lt;rdf:Description rdf:about="#COPASI18"&gt;
              &lt;bqbiol:is&gt;
                &lt;rdf:Bag&gt;
                  &lt;rdf:li rdf:resource="urn:miriam:unknown:"/&gt;
                &lt;/rdf:Bag&gt;
              &lt;/bqbiol:is&gt;
            &lt;/rdf:Description&gt;
          &lt;/rdf:RDF&gt;
        &lt;/annotation&gt;
      &lt;/species&gt;
      &lt;species metaid="COPASI19" id="M_483" name="Pyruvate" compartment="C_1" initialConcentration="0"&gt;
        &lt;annotation&gt;
          &lt;COPASI xmlns="http://www.copasi.org/static/sbml"&gt;
            &lt;rdf:RDF xmlns:CopasiMT="http://www.copasi.org/RDF/MiriamTerms#" xmlns:bqbiol="http://biomodels.net/biology-qualifiers/" xmlns:rdf="http://www.w3.org/1999/02/22-rdf-syntax-ns#"&gt;
              &lt;rdf:Description rdf:about="#COPASI19"&gt;
                &lt;bqbiol:is rdf:resource="#meta_M_483"/&gt;
                &lt;CopasiMT:is rdf:resource="urn:miriam:obo.chebi:CHEBI:15361"/&gt;
              &lt;/rdf:Description&gt;
            &lt;/rdf:RDF&gt;
          &lt;/COPASI&gt;
          &lt;rdf:RDF xmlns:rdf="http://www.w3.org/1999/02/22-rdf-syntax-ns#" xmlns:dc="http://purl.org/dc/elements/1.1/" xmlns:dcterms="http://purl.org/dc/terms/" xmlns:vCard="http://www.w3.org/2001/vcard-rdf/3.0#" xmlns:bqbiol="http://biomodels.net/biology-qualifiers/" xmlns:bqmodel="http://biomodels.net/model-qualifiers/"&gt;
            &lt;rdf:Description rdf:about="#COPASI19"&gt;
              &lt;bqbiol:is&gt;
                &lt;rdf:Bag&gt;
                  &lt;rdf:li rdf:resource="urn:miriam:unknown:"/&gt;
                &lt;/rdf:Bag&gt;
              &lt;/bqbiol:is&gt;
            &lt;/rdf:Description&gt;
          &lt;/rdf:RDF&gt;
        &lt;/annotation&gt;
      &lt;/species&gt;
      &lt;species metaid="COPASI20" id="M_234" name="Dihydroxyacetone phosphate" compartment="C_1" initialConcentration="0"&gt;
        &lt;annotation&gt;
          &lt;COPASI xmlns="http://www.copasi.org/static/sbml"&gt;
            &lt;rdf:RDF xmlns:CopasiMT="http://www.copasi.org/RDF/MiriamTerms#" xmlns:bqbiol="http://biomodels.net/biology-qualifiers/" xmlns:rdf="http://www.w3.org/1999/02/22-rdf-syntax-ns#"&gt;
              &lt;rdf:Description rdf:about="#COPASI20"&gt;
                &lt;bqbiol:is rdf:resource="#meta_M_234"/&gt;
                &lt;CopasiMT:is rdf:resource="urn:miriam:obo.chebi:CHEBI:16108"/&gt;
              &lt;/rdf:Description&gt;
            &lt;/rdf:RDF&gt;
          &lt;/COPASI&gt;
          &lt;rdf:RDF xmlns:rdf="http://www.w3.org/1999/02/22-rdf-syntax-ns#" xmlns:dc="http://purl.org/dc/elements/1.1/" xmlns:dcterms="http://purl.org/dc/terms/" xmlns:vCard="http://www.w3.org/2001/vcard-rdf/3.0#" xmlns:bqbiol="http://biomodels.net/biology-qualifiers/" xmlns:bqmodel="http://biomodels.net/model-qualifiers/"&gt;
            &lt;rdf:Description rdf:about="#COPASI20"&gt;
              &lt;bqbiol:is&gt;
                &lt;rdf:Bag&gt;
                  &lt;rdf:li rdf:resource="urn:miriam:unknown:"/&gt;
                &lt;/rdf:Bag&gt;
              &lt;/bqbiol:is&gt;
            &lt;/rdf:Description&gt;
          &lt;/rdf:RDF&gt;
        &lt;/annotation&gt;
      &lt;/species&gt;
      &lt;species metaid="COPASI21" id="M_330" name="H2O" compartment="C_1" initialConcentration="0"&gt;
        &lt;annotation&gt;
          &lt;COPASI xmlns="http://www.copasi.org/static/sbml"&gt;
            &lt;rdf:RDF xmlns:CopasiMT="http://www.copasi.org/RDF/MiriamTerms#" xmlns:bqbiol="http://biomodels.net/biology-qualifiers/" xmlns:rdf="http://www.w3.org/1999/02/22-rdf-syntax-ns#"&gt;
              &lt;rdf:Description rdf:about="#COPASI21"&gt;
                &lt;bqbiol:is rdf:resource="#meta_M_330"/&gt;
                &lt;CopasiMT:is rdf:resource="urn:miriam:obo.chebi:CHEBI:15377"/&gt;
              &lt;/rdf:Description&gt;
            &lt;/rdf:RDF&gt;
          &lt;/COPASI&gt;
          &lt;rdf:RDF xmlns:rdf="http://www.w3.org/1999/02/22-rdf-syntax-ns#" xmlns:dc="http://purl.org/dc/elements/1.1/" xmlns:dcterms="http://purl.org/dc/terms/" xmlns:vCard="http://www.w3.org/2001/vcard-rdf/3.0#" xmlns:bqbiol="http://biomodels.net/biology-qualifiers/" xmlns:bqmodel="http://biomodels.net/model-qualifiers/"&gt;
            &lt;rdf:Description rdf:about="#COPASI21"&gt;
              &lt;bqbiol:is&gt;
                &lt;rdf:Bag&gt;
                  &lt;rdf:li rdf:resource="urn:miriam:unknown:"/&gt;
                &lt;/rdf:Bag&gt;
              &lt;/bqbiol:is&gt;
            &lt;/rdf:Description&gt;
          &lt;/rdf:RDF&gt;
        &lt;/annotation&gt;
      &lt;/species&gt;
      &lt;species metaid="COPASI22" id="M_412" name="Nicotinamide adenine dinucleotide - reduced" compartment="C_1" initialConcentration="0"&gt;
        &lt;annotation&gt;
          &lt;COPASI xmlns="http://www.copasi.org/static/sbml"&gt;
            &lt;rdf:RDF xmlns:CopasiMT="http://www.copasi.org/RDF/MiriamTerms#" xmlns:bqbiol="http://biomodels.net/biology-qualifiers/" xmlns:rdf="http://www.w3.org/1999/02/22-rdf-syntax-ns#"&gt;
              &lt;rdf:Description rdf:about="#COPASI22"&gt;
                &lt;bqbiol:is rdf:resource="#meta_M_412"/&gt;
                &lt;CopasiMT:is rdf:resource="urn:miriam:obo.chebi:CHEBI:16908"/&gt;
              &lt;/rdf:Description&gt;
            &lt;/rdf:RDF&gt;
          &lt;/COPASI&gt;
          &lt;rdf:RDF xmlns:rdf="http://www.w3.org/1999/02/22-rdf-syntax-ns#" xmlns:dc="http://purl.org/dc/elements/1.1/" xmlns:dcterms="http://purl.org/dc/terms/" xmlns:vCard="http://www.w3.org/2001/vcard-rdf/3.0#" xmlns:bqbiol="http://biomodels.net/biology-qualifiers/" xmlns:bqmodel="http://biomodels.net/model-qualifiers/"&gt;
            &lt;rdf:Description rdf:about="#COPASI22"&gt;
              &lt;bqbiol:is&gt;
                &lt;rdf:Bag&gt;
                  &lt;rdf:li rdf:resource="urn:miriam:unknown:"/&gt;
                &lt;/rdf:Bag&gt;
              &lt;/bqbiol:is&gt;
            &lt;/rdf:Description&gt;
          &lt;/rdf:RDF&gt;
        &lt;/annotation&gt;
      &lt;/species&gt;
      &lt;species metaid="COPASI23" id="M_121" name="Acetaldehyde" compartment="C_1" initialConcentration="0"&gt;
        &lt;annotation&gt;
          &lt;COPASI xmlns="http://www.copasi.org/static/sbml"&gt;
            &lt;rdf:RDF xmlns:CopasiMT="http://www.copasi.org/RDF/MiriamTerms#" xmlns:bqbiol="http://biomodels.net/biology-qualifiers/" xmlns:rdf="http://www.w3.org/1999/02/22-rdf-syntax-ns#"&gt;
              &lt;rdf:Description rdf:about="#COPASI23"&gt;
                &lt;bqbiol:is rdf:resource="#meta_M_121"/&gt;
                &lt;CopasiMT:is rdf:resource="urn:miriam:obo.chebi:CHEBI:15343"/&gt;
              &lt;/rdf:Description&gt;
            &lt;/rdf:RDF&gt;
          &lt;/COPASI&gt;
          &lt;rdf:RDF xmlns:rdf="http://www.w3.org/1999/02/22-rdf-syntax-ns#" xmlns:dc="http://purl.org/dc/elements/1.1/" xmlns:dcterms="http://purl.org/dc/terms/" xmlns:vCard="http://www.w3.org/2001/vcard-rdf/3.0#" xmlns:bqbiol="http://biomodels.net/biology-qualifiers/" xmlns:bqmodel="http://biomodels.net/model-qualifiers/"&gt;
            &lt;rdf:Description rdf:about="#COPASI23"&gt;
              &lt;bqbiol:is&gt;
                &lt;rdf:Bag&gt;
                  &lt;rdf:li rdf:resource="urn:miriam:unknown:"/&gt;
                &lt;/rdf:Bag&gt;
              &lt;/bqbiol:is&gt;
            &lt;/rdf:Description&gt;
          &lt;/rdf:RDF&gt;
        &lt;/annotation&gt;
      &lt;/species&gt;
      &lt;species metaid="COPASI24" id="M_203" name="CO2" compartment="C_1" initialConcentration="0"&gt;
        &lt;annotation&gt;
          &lt;COPASI xmlns="http://www.copasi.org/static/sbml"&gt;
            &lt;rdf:RDF xmlns:CopasiMT="http://www.copasi.org/RDF/MiriamTerms#" xmlns:bqbiol="http://biomodels.net/biology-qualifiers/" xmlns:rdf="http://www.w3.org/1999/02/22-rdf-syntax-ns#"&gt;
              &lt;rdf:Description rdf:about="#COPASI24"&gt;
                &lt;bqbiol:is rdf:resource="#meta_M_203"/&gt;
                &lt;CopasiMT:is rdf:resource="urn:miriam:obo.chebi:CHEBI:16526"/&gt;
              &lt;/rdf:Description&gt;
            &lt;/rdf:RDF&gt;
          &lt;/COPASI&gt;
          &lt;rdf:RDF xmlns:rdf="http://www.w3.org/1999/02/22-rdf-syntax-ns#" xmlns:dc="http://purl.org/dc/elements/1.1/" xmlns:dcterms="http://purl.org/dc/terms/" xmlns:vCard="http://www.w3.org/2001/vcard-rdf/3.0#" xmlns:bqbiol="http://biomodels.net/biology-qualifiers/" xmlns:bqmodel="http://biomodels.net/model-qualifiers/"&gt;
            &lt;rdf:Description rdf:about="#COPASI24"&gt;
              &lt;bqbiol:is&gt;
                &lt;rdf:Bag&gt;
                  &lt;rdf:li rdf:resource="urn:miriam:unknown:"/&gt;
                &lt;/rdf:Bag&gt;
              &lt;/bqbiol:is&gt;
            &lt;/rdf:Description&gt;
          &lt;/rdf:RDF&gt;
        &lt;/annotation&gt;
      &lt;/species&gt;
      &lt;species metaid="COPASI25" id="E_375" name="YKL060C" compartment="C_1" initialConcentration="0.189150466680615"&gt;
        &lt;annotation&gt;
          &lt;COPASI xmlns="http://www.copasi.org/static/sbml"&gt;
            &lt;rdf:RDF xmlns:CopasiMT="http://www.copasi.org/RDF/MiriamTerms#" xmlns:rdf="http://www.w3.org/1999/02/22-rdf-syntax-ns#"&gt;
              &lt;rdf:Description rdf:about="#COPASI25"&gt;
                &lt;CopasiMT:is&gt;
                  &lt;rdf:Bag&gt;
                    &lt;rdf:li rdf:resource="urn:miriam:sgd:S000001543"/&gt;
                    &lt;rdf:li rdf:resource="urn:miriam:uniprot:P14540"/&gt;
                  &lt;/rdf:Bag&gt;
                &lt;/CopasiMT:is&gt;
              &lt;/rdf:Description&gt;
            &lt;/rdf:RDF&gt;
          &lt;/COPASI&gt;
          &lt;rdf:RDF xmlns:rdf="http://www.w3.org/1999/02/22-rdf-syntax-ns#" xmlns:dc="http://purl.org/dc/elements/1.1/" xmlns:dcterms="http://purl.org/dc/terms/" xmlns:vCard="http://www.w3.org/2001/vcard-rdf/3.0#" xmlns:bqbiol="http://biomodels.net/biology-qualifiers/" xmlns:bqmodel="http://biomodels.net/model-qualifiers/"&gt;
            &lt;rdf:Description rdf:about="#COPASI25"&gt;
              &lt;bqbiol:is&gt;
                &lt;rdf:Bag&gt;
                  &lt;rdf:li rdf:resource="urn:miriam:unknown:"/&gt;
                &lt;/rdf:Bag&gt;
              &lt;/bqbiol:is&gt;
            &lt;/rdf:Description&gt;
          &lt;/rdf:RDF&gt;
        &lt;/annotation&gt;
      &lt;/species&gt;
      &lt;species metaid="COPASI26" id="Cx_40" name="YGR240C:YMR205C" compartment="C_1" initialConcentration="0.00337856838202656"&gt;
        &lt;annotation&gt;
          &lt;COPASI xmlns="http://www.copasi.org/static/sbml"&gt;
            &lt;rdf:RDF xmlns:CopasiMT="http://www.copasi.org/RDF/MiriamTerms#" xmlns:rdf="http://www.w3.org/1999/02/22-rdf-syntax-ns#"&gt;
              &lt;rdf:Description rdf:about="#COPASI26"&gt;
                &lt;CopasiMT:is&gt;
                  &lt;rdf:Bag&gt;
                    &lt;rdf:li rdf:resource="urn:miriam:uniprot:P16861"/&gt;
                    &lt;rdf:li rdf:resource="urn:miriam:uniprot:P16862"/&gt;
                  &lt;/rdf:Bag&gt;
                &lt;/CopasiMT:is&gt;
              &lt;/rdf:Description&gt;
            &lt;/rdf:RDF&gt;
          &lt;/COPASI&gt;
          &lt;rdf:RDF xmlns:rdf="http://www.w3.org/1999/02/22-rdf-syntax-ns#" xmlns:dc="http://purl.org/dc/elements/1.1/" xmlns:dcterms="http://purl.org/dc/terms/" xmlns:vCard="http://www.w3.org/2001/vcard-rdf/3.0#" xmlns:bqbiol="http://biomodels.net/biology-qualifiers/" xmlns:bqmodel="http://biomodels.net/model-qualifiers/"&gt;
            &lt;rdf:Description rdf:about="#COPASI26"&gt;
              &lt;bqbiol:is&gt;
                &lt;rdf:Bag&gt;
                  &lt;rdf:li rdf:resource="urn:miriam:unknown:"/&gt;
                &lt;/rdf:Bag&gt;
              &lt;/bqbiol:is&gt;
            &lt;/rdf:Description&gt;
          &lt;/rdf:RDF&gt;
        &lt;/annotation&gt;
      &lt;/species&gt;
      &lt;species metaid="COPASI27" id="E_417" name="YBR196C" compartment="C_1" initialConcentration="0.0110396686481593"&gt;
        &lt;annotation&gt;
          &lt;COPASI xmlns="http://www.copasi.org/static/sbml"&gt;
            &lt;rdf:RDF xmlns:CopasiMT="http://www.copasi.org/RDF/MiriamTerms#" xmlns:rdf="http://www.w3.org/1999/02/22-rdf-syntax-ns#"&gt;
              &lt;rdf:Description rdf:about="#COPASI27"&gt;
                &lt;CopasiMT:is&gt;
                  &lt;rdf:Bag&gt;
                    &lt;rdf:li rdf:resource="urn:miriam:sgd:S000000400"/&gt;
                    &lt;rdf:li rdf:resource="urn:miriam:uniprot:P12709"/&gt;
                  &lt;/rdf:Bag&gt;
                &lt;/CopasiMT:is&gt;
              &lt;/rdf:Description&gt;
            &lt;/rdf:RDF&gt;
          &lt;/COPASI&gt;
          &lt;rdf:RDF xmlns:rdf="http://www.w3.org/1999/02/22-rdf-syntax-ns#" xmlns:dc="http://purl.org/dc/elements/1.1/" xmlns:dcterms="http://purl.org/dc/terms/" xmlns:vCard="http://www.w3.org/2001/vcard-rdf/3.0#" xmlns:bqbiol="http://biomodels.net/biology-qualifiers/" xmlns:bqmodel="http://biomodels.net/model-qualifiers/"&gt;
            &lt;rdf:Description rdf:about="#COPASI27"&gt;
              &lt;bqbiol:is&gt;
                &lt;rdf:Bag&gt;
                  &lt;rdf:li rdf:resource="urn:miriam:unknown:"/&gt;
                &lt;/rdf:Bag&gt;
              &lt;/bqbiol:is&gt;
            &lt;/rdf:Description&gt;
          &lt;/rdf:RDF&gt;
        &lt;/annotation&gt;
      &lt;/species&gt;
      &lt;species metaid="COPASI28" id="E_670" name="YCR012W" compartment="C_1" initialConcentration="0.055110250684886"&gt;
        &lt;annotation&gt;
          &lt;COPASI xmlns="http://www.copasi.org/static/sbml"&gt;
            &lt;rdf:RDF xmlns:CopasiMT="http://www.copasi.org/RDF/MiriamTerms#" xmlns:rdf="http://www.w3.org/1999/02/22-rdf-syntax-ns#"&gt;
              &lt;rdf:Description rdf:about="#COPASI28"&gt;
                &lt;CopasiMT:is&gt;
                  &lt;rdf:Bag&gt;
                    &lt;rdf:li rdf:resource="urn:miriam:sgd:S000000605"/&gt;
                    &lt;rdf:li rdf:resource="urn:miriam:uniprot:P00560"/&gt;
                  &lt;/rdf:Bag&gt;
                &lt;/CopasiMT:is&gt;
              &lt;/rdf:Description&gt;
            &lt;/rdf:RDF&gt;
          &lt;/COPASI&gt;
          &lt;rdf:RDF xmlns:rdf="http://www.w3.org/1999/02/22-rdf-syntax-ns#" xmlns:dc="http://purl.org/dc/elements/1.1/" xmlns:dcterms="http://purl.org/dc/terms/" xmlns:vCard="http://www.w3.org/2001/vcard-rdf/3.0#" xmlns:bqbiol="http://biomodels.net/biology-qualifiers/" xmlns:bqmodel="http://biomodels.net/model-qualifiers/"&gt;
            &lt;rdf:Description rdf:about="#COPASI28"&gt;
              &lt;bqbiol:is&gt;
                &lt;rdf:Bag&gt;
                  &lt;rdf:li rdf:resource="urn:miriam:unknown:"/&gt;
                &lt;/rdf:Bag&gt;
              &lt;/bqbiol:is&gt;
            &lt;/rdf:Description&gt;
          &lt;/rdf:RDF&gt;
        &lt;/annotation&gt;
      &lt;/species&gt;
      &lt;species metaid="COPASI29" id="E_352" name="YGR254W" compartment="C_1" initialConcentration="0.0925997002145096"&gt;
        &lt;annotation&gt;
          &lt;COPASI xmlns="http://www.copasi.org/static/sbml"&gt;
            &lt;rdf:RDF xmlns:CopasiMT="http://www.copasi.org/RDF/MiriamTerms#" xmlns:rdf="http://www.w3.org/1999/02/22-rdf-syntax-ns#"&gt;
              &lt;rdf:Description rdf:about="#COPASI29"&gt;
                &lt;CopasiMT:is&gt;
                  &lt;rdf:Bag&gt;
                    &lt;rdf:li rdf:resource="urn:miriam:sgd:S000003486"/&gt;
                    &lt;rdf:li rdf:resource="urn:miriam:uniprot:P00924"/&gt;
                  &lt;/rdf:Bag&gt;
                &lt;/CopasiMT:is&gt;
              &lt;/rdf:Description&gt;
            &lt;/rdf:RDF&gt;
          &lt;/COPASI&gt;
          &lt;rdf:RDF xmlns:rdf="http://www.w3.org/1999/02/22-rdf-syntax-ns#" xmlns:dc="http://purl.org/dc/elements/1.1/" xmlns:dcterms="http://purl.org/dc/terms/" xmlns:vCard="http://www.w3.org/2001/vcard-rdf/3.0#" xmlns:bqbiol="http://biomodels.net/biology-qualifiers/" xmlns:bqmodel="http://biomodels.net/model-qualifiers/"&gt;
            &lt;rdf:Description rdf:about="#COPASI29"&gt;
              &lt;bqbiol:is&gt;
                &lt;rdf:Bag&gt;
                  &lt;rdf:li rdf:resource="urn:miriam:unknown:"/&gt;
                &lt;/rdf:Bag&gt;
              &lt;/bqbiol:is&gt;
            &lt;/rdf:Description&gt;
          &lt;/rdf:RDF&gt;
        &lt;/annotation&gt;
      &lt;/species&gt;
      &lt;species metaid="COPASI30" id="E_426" name="YJL052W" compartment="C_1" initialConcentration="0.0345345244515535"&gt;
        &lt;annotation&gt;
          &lt;COPASI xmlns="http://www.copasi.org/static/sbml"&gt;
            &lt;rdf:RDF xmlns:CopasiMT="http://www.copasi.org/RDF/MiriamTerms#" xmlns:rdf="http://www.w3.org/1999/02/22-rdf-syntax-ns#"&gt;
              &lt;rdf:Description rdf:about="#COPASI30"&gt;
                &lt;CopasiMT:is&gt;
                  &lt;rdf:Bag&gt;
                    &lt;rdf:li rdf:resource="urn:miriam:sgd:S000003588"/&gt;
                    &lt;rdf:li rdf:resource="urn:miriam:uniprot:P00360"/&gt;
                  &lt;/rdf:Bag&gt;
                &lt;/CopasiMT:is&gt;
              &lt;/rdf:Description&gt;
            &lt;/rdf:RDF&gt;
          &lt;/COPASI&gt;
          &lt;rdf:RDF xmlns:rdf="http://www.w3.org/1999/02/22-rdf-syntax-ns#" xmlns:dc="http://purl.org/dc/elements/1.1/" xmlns:dcterms="http://purl.org/dc/terms/" xmlns:vCard="http://www.w3.org/2001/vcard-rdf/3.0#" xmlns:bqbiol="http://biomodels.net/biology-qualifiers/" xmlns:bqmodel="http://biomodels.net/model-qualifiers/"&gt;
            &lt;rdf:Description rdf:about="#COPASI30"&gt;
              &lt;bqbiol:is&gt;
                &lt;rdf:Bag&gt;
                  &lt;rdf:li rdf:resource="urn:miriam:unknown:"/&gt;
                &lt;/rdf:Bag&gt;
              &lt;/bqbiol:is&gt;
            &lt;/rdf:Description&gt;
          &lt;/rdf:RDF&gt;
        &lt;/annotation&gt;
      &lt;/species&gt;
      &lt;species metaid="COPASI31" id="E_502" name="YFR053C" compartment="C_1" initialConcentration="0.00166468793544766"&gt;
        &lt;annotation&gt;
          &lt;COPASI xmlns="http://www.copasi.org/static/sbml"&gt;
            &lt;rdf:RDF xmlns:CopasiMT="http://www.copasi.org/RDF/MiriamTerms#" xmlns:rdf="http://www.w3.org/1999/02/22-rdf-syntax-ns#"&gt;
              &lt;rdf:Description rdf:about="#COPASI31"&gt;
                &lt;CopasiMT:is&gt;
                  &lt;rdf:Bag&gt;
                    &lt;rdf:li rdf:resource="urn:miriam:sgd:S000001949"/&gt;
                    &lt;rdf:li rdf:resource="urn:miriam:uniprot:P04806"/&gt;
                  &lt;/rdf:Bag&gt;
                &lt;/CopasiMT:is&gt;
              &lt;/rdf:Description&gt;
            &lt;/rdf:RDF&gt;
          &lt;/COPASI&gt;
          &lt;rdf:RDF xmlns:rdf="http://www.w3.org/1999/02/22-rdf-syntax-ns#" xmlns:dc="http://purl.org/dc/elements/1.1/" xmlns:dcterms="http://purl.org/dc/terms/" xmlns:vCard="http://www.w3.org/2001/vcard-rdf/3.0#" xmlns:bqbiol="http://biomodels.net/biology-qualifiers/" xmlns:bqmodel="http://biomodels.net/model-qualifiers/"&gt;
            &lt;rdf:Description rdf:about="#COPASI31"&gt;
              &lt;bqbiol:is&gt;
                &lt;rdf:Bag&gt;
                  &lt;rdf:li rdf:resource="urn:miriam:unknown:"/&gt;
                &lt;/rdf:Bag&gt;
              &lt;/bqbiol:is&gt;
            &lt;/rdf:Description&gt;
          &lt;/rdf:RDF&gt;
        &lt;/annotation&gt;
      &lt;/species&gt;
      &lt;species metaid="COPASI32" id="E_336" name="YKL152C" compartment="C_1" initialConcentration="0.0632293930179762"&gt;
        &lt;annotation&gt;
          &lt;COPASI xmlns="http://www.copasi.org/static/sbml"&gt;
            &lt;rdf:RDF xmlns:CopasiMT="http://www.copasi.org/RDF/MiriamTerms#" xmlns:rdf="http://www.w3.org/1999/02/22-rdf-syntax-ns#"&gt;
              &lt;rdf:Description rdf:about="#COPASI32"&gt;
                &lt;CopasiMT:is&gt;
                  &lt;rdf:Bag&gt;
                    &lt;rdf:li rdf:resource="urn:miriam:sgd:S000001635"/&gt;
                    &lt;rdf:li rdf:resource="urn:miriam:uniprot:P00950"/&gt;
                  &lt;/rdf:Bag&gt;
                &lt;/CopasiMT:is&gt;
              &lt;/rdf:Description&gt;
            &lt;/rdf:RDF&gt;
          &lt;/COPASI&gt;
          &lt;rdf:RDF xmlns:rdf="http://www.w3.org/1999/02/22-rdf-syntax-ns#" xmlns:dc="http://purl.org/dc/elements/1.1/" xmlns:dcterms="http://purl.org/dc/terms/" xmlns:vCard="http://www.w3.org/2001/vcard-rdf/3.0#" xmlns:bqbiol="http://biomodels.net/biology-qualifiers/" xmlns:bqmodel="http://biomodels.net/model-qualifiers/"&gt;
            &lt;rdf:Description rdf:about="#COPASI32"&gt;
              &lt;bqbiol:is&gt;
                &lt;rdf:Bag&gt;
                  &lt;rdf:li rdf:resource="urn:miriam:unknown:"/&gt;
                &lt;/rdf:Bag&gt;
              &lt;/bqbiol:is&gt;
            &lt;/rdf:Description&gt;
          &lt;/rdf:RDF&gt;
        &lt;/annotation&gt;
      &lt;/species&gt;
      &lt;species metaid="COPASI33" id="E_726" name="YAL038W" compartment="C_1" initialConcentration="0.297886720740557"&gt;
        &lt;annotation&gt;
          &lt;COPASI xmlns="http://www.copasi.org/static/sbml"&gt;
            &lt;rdf:RDF xmlns:CopasiMT="http://www.copasi.org/RDF/MiriamTerms#" xmlns:rdf="http://www.w3.org/1999/02/22-rdf-syntax-ns#"&gt;
              &lt;rdf:Description rdf:about="#COPASI33"&gt;
                &lt;CopasiMT:is&gt;
                  &lt;rdf:Bag&gt;
                    &lt;rdf:li rdf:resource="urn:miriam:sgd:S000000036"/&gt;
                    &lt;rdf:li rdf:resource="urn:miriam:uniprot:P00549"/&gt;
                  &lt;/rdf:Bag&gt;
                &lt;/CopasiMT:is&gt;
              &lt;/rdf:Description&gt;
            &lt;/rdf:RDF&gt;
          &lt;/COPASI&gt;
          &lt;rdf:RDF xmlns:rdf="http://www.w3.org/1999/02/22-rdf-syntax-ns#" xmlns:dc="http://purl.org/dc/elements/1.1/" xmlns:dcterms="http://purl.org/dc/terms/" xmlns:vCard="http://www.w3.org/2001/vcard-rdf/3.0#" xmlns:bqbiol="http://biomodels.net/biology-qualifiers/" xmlns:bqmodel="http://biomodels.net/model-qualifiers/"&gt;
            &lt;rdf:Description rdf:about="#COPASI33"&gt;
              &lt;bqbiol:is&gt;
                &lt;rdf:Bag&gt;
                  &lt;rdf:li rdf:resource="urn:miriam:unknown:"/&gt;
                &lt;/rdf:Bag&gt;
              &lt;/bqbiol:is&gt;
            &lt;/rdf:Description&gt;
          &lt;/rdf:RDF&gt;
        &lt;/annotation&gt;
      &lt;/species&gt;
      &lt;species metaid="COPASI34" id="E_24" name="YLR044C" compartment="C_1" initialConcentration="0.0952086884800322"&gt;
        &lt;annotation&gt;
          &lt;COPASI xmlns="http://www.copasi.org/static/sbml"&gt;
            &lt;rdf:RDF xmlns:CopasiMT="http://www.copasi.org/RDF/MiriamTerms#" xmlns:rdf="http://www.w3.org/1999/02/22-rdf-syntax-ns#"&gt;
              &lt;rdf:Description rdf:about="#COPASI34"&gt;
                &lt;CopasiMT:is&gt;
                  &lt;rdf:Bag&gt;
                    &lt;rdf:li rdf:resource="urn:miriam:sgd:S000004034"/&gt;
                    &lt;rdf:li rdf:resource="urn:miriam:uniprot:P06169"/&gt;
                  &lt;/rdf:Bag&gt;
                &lt;/CopasiMT:is&gt;
              &lt;/rdf:Description&gt;
            &lt;/rdf:RDF&gt;
          &lt;/COPASI&gt;
          &lt;rdf:RDF xmlns:rdf="http://www.w3.org/1999/02/22-rdf-syntax-ns#" xmlns:dc="http://purl.org/dc/elements/1.1/" xmlns:dcterms="http://purl.org/dc/terms/" xmlns:vCard="http://www.w3.org/2001/vcard-rdf/3.0#" xmlns:bqbiol="http://biomodels.net/biology-qualifiers/" xmlns:bqmodel="http://biomodels.net/model-qualifiers/"&gt;
            &lt;rdf:Description rdf:about="#COPASI34"&gt;
              &lt;bqbiol:is&gt;
                &lt;rdf:Bag&gt;
                  &lt;rdf:li rdf:resource="urn:miriam:unknown:"/&gt;
                &lt;/rdf:Bag&gt;
              &lt;/bqbiol:is&gt;
            &lt;/rdf:Description&gt;
          &lt;/rdf:RDF&gt;
        &lt;/annotation&gt;
      &lt;/species&gt;
    &lt;/listOfSpecies&gt;
    &lt;listOfReactions&gt;
      &lt;reaction metaid="COPASI35" id="R_555" name="fructose-bisphosphate aldolase"&gt;
        &lt;annotation&gt;
          &lt;COPASI xmlns="http://www.copasi.org/static/sbml"&gt;
            &lt;rdf:RDF xmlns:CopasiMT="http://www.copasi.org/RDF/MiriamTerms#" xmlns:dcterms="http://purl.org/dc/terms/" xmlns:rdf="http://www.w3.org/1999/02/22-rdf-syntax-ns#"&gt;
              &lt;rdf:Description rdf:about="#COPASI35"&gt;
                &lt;dcterms:bibliographicCitation&gt;
                  &lt;rdf:Bag&gt;
                    &lt;rdf:li&gt;
                      &lt;rdf:Description&gt;
                        &lt;CopasiMT:isDescribedBy rdf:resource="urn:miriam:ec-code:4.1.2.13"/&gt;
                      &lt;/rdf:Description&gt;
                    &lt;/rdf:li&gt;
                    &lt;rdf:li&gt;
                      &lt;rdf:Description&gt;
                        &lt;CopasiMT:isDescribedBy rdf:resource="urn:miriam:pubmed:8435847"/&gt;
                      &lt;/rdf:Description&gt;
                    &lt;/rdf:li&gt;
                  &lt;/rdf:Bag&gt;
                &lt;/dcterms:bibliographicCitation&gt;
              &lt;/rdf:Description&gt;
            &lt;/rdf:RDF&gt;
          &lt;/COPASI&gt;
          &lt;rdf:RDF xmlns:rdf="http://www.w3.org/1999/02/22-rdf-syntax-ns#" xmlns:dc="http://purl.org/dc/elements/1.1/" xmlns:dcterms="http://purl.org/dc/terms/" xmlns:vCard="http://www.w3.org/2001/vcard-rdf/3.0#" xmlns:bqbiol="http://biomodels.net/biology-qualifiers/" xmlns:bqmodel="http://biomodels.net/model-qualifiers/"&gt;
            &lt;rdf:Description rdf:about="#COPASI35"&gt;
              &lt;bqbiol:isDescribedBy&gt;
                &lt;rdf:Bag&gt;
                  &lt;rdf:li rdf:resource="urn:miriam:unknown:"/&gt;
                &lt;/rdf:Bag&gt;
              &lt;/bqbiol:isDescribedBy&gt;
            &lt;/rdf:Description&gt;
          &lt;/rdf:RDF&gt;
        &lt;/annotation&gt;
        &lt;listOfReactants&gt;
          &lt;speciesReference species="M_276"/&gt;
        &lt;/listOfReactants&gt;
        &lt;listOfProducts&gt;
          &lt;speciesReference species="M_234"/&gt;
          &lt;speciesReference species="M_289"/&gt;
        &lt;/listOfProducts&gt;
        &lt;listOfModifiers&gt;
          &lt;modifierSpeciesReference species="E_375"/&gt;
        &lt;/listOfModifiers&gt;
        &lt;kineticLaw&gt;
          &lt;math xmlns="http://www.w3.org/1998/Math/MathML"&gt;
            &lt;apply&gt;
              &lt;times/&gt;
              &lt;ci&gt; C_1 &lt;/ci&gt;
              &lt;apply&gt;
                &lt;ci&gt; function_1 &lt;/ci&gt;
                &lt;ci&gt; C_1 &lt;/ci&gt;
                &lt;ci&gt; Et &lt;/ci&gt;
                &lt;ci&gt; Ks &lt;/ci&gt;
                &lt;ci&gt; M_276 &lt;/ci&gt;
                &lt;ci&gt; kcat &lt;/ci&gt;
              &lt;/apply&gt;
            &lt;/apply&gt;
          &lt;/math&gt;
          &lt;listOfParameters&gt;
            &lt;parameter id="Et" name="Et" value="4.0625e-05"/&gt;
            &lt;parameter id="Ks" name="Ks" value="0.450701"/&gt;
            &lt;parameter id="kcat" name="kcat" value="4.13856"/&gt;
          &lt;/listOfParameters&gt;
        &lt;/kineticLaw&gt;
      &lt;/reaction&gt;
      &lt;reaction metaid="COPASI36" id="R_1016" name="phosphofructokinase"&gt;
        &lt;annotation&gt;
          &lt;COPASI xmlns="http://www.copasi.org/static/sbml"&gt;
            &lt;rdf:RDF xmlns:CopasiMT="http://www.copasi.org/RDF/MiriamTerms#" xmlns:dcterms="http://purl.org/dc/terms/" xmlns:rdf="http://www.w3.org/1999/02/22-rdf-syntax-ns#"&gt;
              &lt;rdf:Description rdf:about="#COPASI36"&gt;
                &lt;dcterms:bibliographicCitation&gt;
                  &lt;rdf:Bag&gt;
                    &lt;rdf:li&gt;
                      &lt;rdf:Description&gt;
                        &lt;CopasiMT:isDescribedBy rdf:resource="urn:miriam:ec-code:2.7.1.11"/&gt;
                      &lt;/rdf:Description&gt;
                    &lt;/rdf:li&gt;
                    &lt;rdf:li&gt;
                      &lt;rdf:Description&gt;
                        &lt;CopasiMT:isDescribedBy rdf:resource="urn:miriam:pubmed:3007939"/&gt;
                      &lt;/rdf:Description&gt;
                    &lt;/rdf:li&gt;
                  &lt;/rdf:Bag&gt;
                &lt;/dcterms:bibliographicCitation&gt;
              &lt;/rdf:Description&gt;
            &lt;/rdf:RDF&gt;
          &lt;/COPASI&gt;
          &lt;rdf:RDF xmlns:rdf="http://www.w3.org/1999/02/22-rdf-syntax-ns#" xmlns:dc="http://purl.org/dc/elements/1.1/" xmlns:dcterms="http://purl.org/dc/terms/" xmlns:vCard="http://www.w3.org/2001/vcard-rdf/3.0#" xmlns:bqbiol="http://biomodels.net/biology-qualifiers/" xmlns:bqmodel="http://biomodels.net/model-qualifiers/"&gt;
            &lt;rdf:Description rdf:about="#COPASI36"&gt;
              &lt;bqbiol:isDescribedBy&gt;
                &lt;rdf:Bag&gt;
                  &lt;rdf:li rdf:resource="urn:miriam:unknown:"/&gt;
                &lt;/rdf:Bag&gt;
              &lt;/bqbiol:isDescribedBy&gt;
            &lt;/rdf:Description&gt;
          &lt;/rdf:RDF&gt;
        &lt;/annotation&gt;
        &lt;listOfReactants&gt;
          &lt;speciesReference species="M_172"/&gt;
          &lt;speciesReference species="M_273"/&gt;
        &lt;/listOfReactants&gt;
        &lt;listOfProducts&gt;
          &lt;speciesReference species="M_135"/&gt;
          &lt;speciesReference species="M_276"/&gt;
          &lt;speciesReference species="M_329"/&gt;
        &lt;/listOfProducts&gt;
        &lt;listOfModifiers&gt;
          &lt;modifierSpeciesReference species="Cx_40"/&gt;
        &lt;/listOfModifiers&gt;
        &lt;kineticLaw&gt;
          &lt;math xmlns="http://www.w3.org/1998/Math/MathML"&gt;
            &lt;apply&gt;
              &lt;times/&gt;
              &lt;ci&gt; C_1 &lt;/ci&gt;
              &lt;apply&gt;
                &lt;ci&gt; function_4_phosphofructokinase &lt;/ci&gt;
                &lt;ci&gt; C_1 &lt;/ci&gt;
                &lt;ci&gt; M_172 &lt;/ci&gt;
                &lt;ci&gt; M_273 &lt;/ci&gt;
                &lt;ci&gt; k0 &lt;/ci&gt;
              &lt;/apply&gt;
            &lt;/apply&gt;
          &lt;/math&gt;
          &lt;listOfParameters&gt;
            &lt;parameter id="k0" name="k0" value="1"/&gt;
          &lt;/listOfParameters&gt;
        &lt;/kineticLaw&gt;
      &lt;/reaction&gt;
      &lt;reaction metaid="COPASI37" id="R_1022" name="glucose-6-phosphate isomerase"&gt;
        &lt;annotation&gt;
          &lt;COPASI xmlns="http://www.copasi.org/static/sbml"&gt;
            &lt;rdf:RDF xmlns:CopasiMT="http://www.copasi.org/RDF/MiriamTerms#" xmlns:dcterms="http://purl.org/dc/terms/" xmlns:rdf="http://www.w3.org/1999/02/22-rdf-syntax-ns#"&gt;
              &lt;rdf:Description rdf:about="#COPASI37"&gt;
                &lt;dcterms:bibliographicCitation&gt;
                  &lt;rdf:Bag&gt;
                    &lt;rdf:li&gt;
                      &lt;rdf:Description&gt;
                        &lt;CopasiMT:isDescribedBy rdf:resource="urn:miriam:ec-code:5.3.1.9"/&gt;
                      &lt;/rdf:Description&gt;
                    &lt;/rdf:li&gt;
                    &lt;rdf:li&gt;
                      &lt;rdf:Description&gt;
                        &lt;CopasiMT:isDescribedBy rdf:resource="urn:miriam:pubmed:8435847"/&gt;
                      &lt;/rdf:Description&gt;
                    &lt;/rdf:li&gt;
                  &lt;/rdf:Bag&gt;
                &lt;/dcterms:bibliographicCitation&gt;
              &lt;/rdf:Description&gt;
            &lt;/rdf:RDF&gt;
          &lt;/COPASI&gt;
          &lt;rdf:RDF xmlns:rdf="http://www.w3.org/1999/02/22-rdf-syntax-ns#" xmlns:dc="http://purl.org/dc/elements/1.1/" xmlns:dcterms="http://purl.org/dc/terms/" xmlns:vCard="http://www.w3.org/2001/vcard-rdf/3.0#" xmlns:bqbiol="http://biomodels.net/biology-qualifiers/" xmlns:bqmodel="http://biomodels.net/model-qualifiers/"&gt;
            &lt;rdf:Description rdf:about="#COPASI37"&gt;
              &lt;bqbiol:isDescribedBy&gt;
                &lt;rdf:Bag&gt;
                  &lt;rdf:li rdf:resource="urn:miriam:unknown:"/&gt;
                &lt;/rdf:Bag&gt;
              &lt;/bqbiol:isDescribedBy&gt;
            &lt;/rdf:Description&gt;
          &lt;/rdf:RDF&gt;
        &lt;/annotation&gt;
        &lt;listOfReactants&gt;
          &lt;speciesReference species="M_292"/&gt;
        &lt;/listOfReactants&gt;
        &lt;listOfProducts&gt;
          &lt;speciesReference species="M_273"/&gt;
        &lt;/listOfProducts&gt;
        &lt;listOfModifiers&gt;
          &lt;modifierSpeciesReference species="E_417"/&gt;
        &lt;/listOfModifiers&gt;
        &lt;kineticLaw&gt;
          &lt;math xmlns="http://www.w3.org/1998/Math/MathML"&gt;
            &lt;apply&gt;
              &lt;times/&gt;
              &lt;ci&gt; C_1 &lt;/ci&gt;
              &lt;apply&gt;
                &lt;ci&gt; function_2 &lt;/ci&gt;
                &lt;ci&gt; C_1 &lt;/ci&gt;
                &lt;ci&gt; I &lt;/ci&gt;
                &lt;ci&gt; Ki &lt;/ci&gt;
                &lt;ci&gt; Km &lt;/ci&gt;
                &lt;ci&gt; M_292 &lt;/ci&gt;
                &lt;ci&gt; Vmax &lt;/ci&gt;
              &lt;/apply&gt;
            &lt;/apply&gt;
          &lt;/math&gt;
          &lt;listOfParameters&gt;
            &lt;parameter id="I" name="I" value="0"/&gt;
            &lt;parameter id="Ki" name="Ki" value="1.9"/&gt;
            &lt;parameter id="Km" name="Km" value="0.86"/&gt;
            &lt;parameter id="Vmax" name="Vmax" value="0"/&gt;
          &lt;/listOfParameters&gt;
        &lt;/kineticLaw&gt;
      &lt;/reaction&gt;
      &lt;reaction metaid="COPASI38" id="R_1023" name="phosphoglycerate kinase"&gt;
        &lt;annotation&gt;
          &lt;COPASI xmlns="http://www.copasi.org/static/sbml"&gt;
            &lt;rdf:RDF xmlns:CopasiMT="http://www.copasi.org/RDF/MiriamTerms#" xmlns:dcterms="http://purl.org/dc/terms/" xmlns:rdf="http://www.w3.org/1999/02/22-rdf-syntax-ns#"&gt;
              &lt;rdf:Description rdf:about="#COPASI38"&gt;
                &lt;dcterms:bibliographicCitation&gt;
                  &lt;rdf:Bag&gt;
                    &lt;rdf:li&gt;
                      &lt;rdf:Description&gt;
                        &lt;CopasiMT:isDescribedBy rdf:resource="urn:miriam:ec-code:2.7.2.3"/&gt;
                      &lt;/rdf:Description&gt;
                    &lt;/rdf:li&gt;
                    &lt;rdf:li&gt;
                      &lt;rdf:Description&gt;
                        &lt;CopasiMT:isDescribedBy rdf:resource="urn:miriam:pubmed:6347186"/&gt;
                      &lt;/rdf:Description&gt;
                    &lt;/rdf:li&gt;
                  &lt;/rdf:Bag&gt;
                &lt;/dcterms:bibliographicCitation&gt;
              &lt;/rdf:Description&gt;
            &lt;/rdf:RDF&gt;
          &lt;/COPASI&gt;
          &lt;rdf:RDF xmlns:rdf="http://www.w3.org/1999/02/22-rdf-syntax-ns#" xmlns:dc="http://purl.org/dc/elements/1.1/" xmlns:dcterms="http://purl.org/dc/terms/" xmlns:vCard="http://www.w3.org/2001/vcard-rdf/3.0#" xmlns:bqbiol="http://biomodels.net/biology-qualifiers/" xmlns:bqmodel="http://biomodels.net/model-qualifiers/"&gt;
            &lt;rdf:Description rdf:about="#COPASI38"&gt;
              &lt;bqbiol:isDescribedBy&gt;
                &lt;rdf:Bag&gt;
                  &lt;rdf:li rdf:resource="urn:miriam:unknown:"/&gt;
                &lt;/rdf:Bag&gt;
              &lt;/bqbiol:isDescribedBy&gt;
            &lt;/rdf:Description&gt;
          &lt;/rdf:RDF&gt;
        &lt;/annotation&gt;
        &lt;listOfReactants&gt;
          &lt;speciesReference species="M_4"/&gt;
          &lt;speciesReference species="M_135"/&gt;
        &lt;/listOfReactants&gt;
        &lt;listOfProducts&gt;
          &lt;speciesReference species="M_57"/&gt;
          &lt;speciesReference species="M_172"/&gt;
        &lt;/listOfProducts&gt;
        &lt;listOfModifiers&gt;
          &lt;modifierSpeciesReference species="E_670"/&gt;
        &lt;/listOfModifiers&gt;
        &lt;kineticLaw&gt;
          &lt;math xmlns="http://www.w3.org/1998/Math/MathML"&gt;
            &lt;apply&gt;
              &lt;times/&gt;
              &lt;ci&gt; C_1 &lt;/ci&gt;
              &lt;apply&gt;
                &lt;ci&gt; function_3 &lt;/ci&gt;
                &lt;ci&gt; C_1 &lt;/ci&gt;
                &lt;ci&gt; E_670 &lt;/ci&gt;
                &lt;ci&gt; Km &lt;/ci&gt;
                &lt;ci&gt; M_57 &lt;/ci&gt;
                &lt;ci&gt; kcat &lt;/ci&gt;
              &lt;/apply&gt;
            &lt;/apply&gt;
          &lt;/math&gt;
          &lt;listOfParameters&gt;
            &lt;parameter id="Km" name="Km" value="0.77"/&gt;
            &lt;parameter id="kcat" name="kcat" value="343.5"/&gt;
          &lt;/listOfParameters&gt;
        &lt;/kineticLaw&gt;
      &lt;/reaction&gt;
      &lt;reaction metaid="COPASI39" id="R_1445" name="enolase"&gt;
        &lt;annotation&gt;
          &lt;COPASI xmlns="http://www.copasi.org/static/sbml"&gt;
            &lt;rdf:RDF xmlns:CopasiMT="http://www.copasi.org/RDF/MiriamTerms#" xmlns:dcterms="http://purl.org/dc/terms/" xmlns:rdf="http://www.w3.org/1999/02/22-rdf-syntax-ns#"&gt;
              &lt;rdf:Description rdf:about="#COPASI39"&gt;
                &lt;dcterms:bibliographicCitation&gt;
                  &lt;rdf:Bag&gt;
                    &lt;rdf:li&gt;
                      &lt;rdf:Description&gt;
                        &lt;CopasiMT:isDescribedBy rdf:resource="urn:miriam:ec-code:4.2.1.11"/&gt;
                      &lt;/rdf:Description&gt;
                    &lt;/rdf:li&gt;
                    &lt;rdf:li&gt;
                      &lt;rdf:Description&gt;
                        &lt;CopasiMT:isDescribedBy rdf:resource="urn:miriam:pubmed:7520111"/&gt;
                      &lt;/rdf:Description&gt;
                    &lt;/rdf:li&gt;
                  &lt;/rdf:Bag&gt;
                &lt;/dcterms:bibliographicCitation&gt;
              &lt;/rdf:Description&gt;
            &lt;/rdf:RDF&gt;
          &lt;/COPASI&gt;
          &lt;rdf:RDF xmlns:rdf="http://www.w3.org/1999/02/22-rdf-syntax-ns#" xmlns:dc="http://purl.org/dc/elements/1.1/" xmlns:dcterms="http://purl.org/dc/terms/" xmlns:vCard="http://www.w3.org/2001/vcard-rdf/3.0#" xmlns:bqbiol="http://biomodels.net/biology-qualifiers/" xmlns:bqmodel="http://biomodels.net/model-qualifiers/"&gt;
            &lt;rdf:Description rdf:about="#COPASI39"&gt;
              &lt;bqbiol:isDescribedBy&gt;
                &lt;rdf:Bag&gt;
                  &lt;rdf:li rdf:resource="urn:miriam:unknown:"/&gt;
                &lt;/rdf:Bag&gt;
              &lt;/bqbiol:isDescribedBy&gt;
            &lt;/rdf:Description&gt;
          &lt;/rdf:RDF&gt;
        &lt;/annotation&gt;
        &lt;listOfReactants&gt;
          &lt;speciesReference species="M_36"/&gt;
        &lt;/listOfReactants&gt;
        &lt;listOfProducts&gt;
          &lt;speciesReference species="M_330"/&gt;
          &lt;speciesReference species="M_446"/&gt;
        &lt;/listOfProducts&gt;
        &lt;listOfModifiers&gt;
          &lt;modifierSpeciesReference species="E_352"/&gt;
        &lt;/listOfModifiers&gt;
        &lt;kineticLaw&gt;
          &lt;math xmlns="http://www.w3.org/1998/Math/MathML"&gt;
            &lt;apply&gt;
              &lt;times/&gt;
              &lt;ci&gt; C_1 &lt;/ci&gt;
              &lt;apply&gt;
                &lt;ci&gt; function_4_enolase &lt;/ci&gt;
                &lt;ci&gt; C_1 &lt;/ci&gt;
                &lt;ci&gt; Km &lt;/ci&gt;
                &lt;ci&gt; M_36 &lt;/ci&gt;
                &lt;ci&gt; Vmax &lt;/ci&gt;
              &lt;/apply&gt;
            &lt;/apply&gt;
          &lt;/math&gt;
          &lt;listOfParameters&gt;
            &lt;parameter id="Km" name="Km" value="48"/&gt;
            &lt;parameter id="Vmax" name="Vmax" value="42"/&gt;
          &lt;/listOfParameters&gt;
        &lt;/kineticLaw&gt;
      &lt;/reaction&gt;
      &lt;reaction metaid="COPASI40" id="R_1501" name="glyceraldehyde-3-phosphate dehydrogenase"&gt;
        &lt;annotation&gt;
          &lt;COPASI xmlns="http://www.copasi.org/static/sbml"&gt;
            &lt;rdf:RDF xmlns:CopasiMT="http://www.copasi.org/RDF/MiriamTerms#" xmlns:dcterms="http://purl.org/dc/terms/" xmlns:rdf="http://www.w3.org/1999/02/22-rdf-syntax-ns#"&gt;
              &lt;rdf:Description rdf:about="#COPASI40"&gt;
                &lt;dcterms:bibliographicCitation&gt;
                  &lt;rdf:Bag&gt;
                    &lt;rdf:li&gt;
                      &lt;rdf:Description&gt;
                        &lt;CopasiMT:isDescribedBy rdf:resource="urn:miriam:ec-code:1.2.1.12"/&gt;
                      &lt;/rdf:Description&gt;
                    &lt;/rdf:li&gt;
                    &lt;rdf:li&gt;
                      &lt;rdf:Description&gt;
                        &lt;CopasiMT:isDescribedBy rdf:resource="urn:miriam:pubmed:3905788"/&gt;
                      &lt;/rdf:Description&gt;
                    &lt;/rdf:li&gt;
                  &lt;/rdf:Bag&gt;
                &lt;/dcterms:bibliographicCitation&gt;
              &lt;/rdf:Description&gt;
            &lt;/rdf:RDF&gt;
          &lt;/COPASI&gt;
          &lt;rdf:RDF xmlns:rdf="http://www.w3.org/1999/02/22-rdf-syntax-ns#" xmlns:dc="http://purl.org/dc/elements/1.1/" xmlns:dcterms="http://purl.org/dc/terms/" xmlns:vCard="http://www.w3.org/2001/vcard-rdf/3.0#" xmlns:bqbiol="http://biomodels.net/biology-qualifiers/" xmlns:bqmodel="http://biomodels.net/model-qualifiers/"&gt;
            &lt;rdf:Description rdf:about="#COPASI40"&gt;
              &lt;bqbiol:isDescribedBy&gt;
                &lt;rdf:Bag&gt;
                  &lt;rdf:li rdf:resource="urn:miriam:unknown:"/&gt;
                &lt;/rdf:Bag&gt;
              &lt;/bqbiol:isDescribedBy&gt;
            &lt;/rdf:Description&gt;
          &lt;/rdf:RDF&gt;
        &lt;/annotation&gt;
        &lt;listOfReactants&gt;
          &lt;speciesReference species="M_289"/&gt;
          &lt;speciesReference species="M_411"/&gt;
          &lt;speciesReference species="M_454"/&gt;
        &lt;/listOfReactants&gt;
        &lt;listOfProducts&gt;
          &lt;speciesReference species="M_4"/&gt;
          &lt;speciesReference species="M_329"/&gt;
          &lt;speciesReference species="M_412"/&gt;
        &lt;/listOfProducts&gt;
        &lt;listOfModifiers&gt;
          &lt;modifierSpeciesReference species="E_426"/&gt;
        &lt;/listOfModifiers&gt;
        &lt;kineticLaw&gt;
          &lt;math xmlns="http://www.w3.org/1998/Math/MathML"&gt;
            &lt;apply&gt;
              &lt;times/&gt;
              &lt;ci&gt; C_1 &lt;/ci&gt;
              &lt;apply&gt;
                &lt;ci&gt; function_4 &lt;/ci&gt;
                &lt;ci&gt; C_1 &lt;/ci&gt;
                &lt;ci&gt; M_289 &lt;/ci&gt;
                &lt;ci&gt; M_411 &lt;/ci&gt;
                &lt;ci&gt; M_454 &lt;/ci&gt;
                &lt;ci&gt; k1 &lt;/ci&gt;
              &lt;/apply&gt;
            &lt;/apply&gt;
          &lt;/math&gt;
          &lt;listOfParameters&gt;
            &lt;parameter id="k1" name="k1" value="1"/&gt;
          &lt;/listOfParameters&gt;
        &lt;/kineticLaw&gt;
      &lt;/reaction&gt;
      &lt;reaction metaid="COPASI41" id="R_1549" name="hexokinase (D-glucose:ATP)"&gt;
        &lt;annotation&gt;
          &lt;COPASI xmlns="http://www.copasi.org/static/sbml"&gt;
            &lt;rdf:RDF xmlns:CopasiMT="http://www.copasi.org/RDF/MiriamTerms#" xmlns:dcterms="http://purl.org/dc/terms/" xmlns:rdf="http://www.w3.org/1999/02/22-rdf-syntax-ns#"&gt;
              &lt;rdf:Description rdf:about="#COPASI41"&gt;
                &lt;dcterms:bibliographicCitation&gt;
                  &lt;rdf:Bag&gt;
                    &lt;rdf:li&gt;
                      &lt;rdf:Description&gt;
                        &lt;CopasiMT:isDescribedBy rdf:resource="urn:miriam:ec-code:2.7.1.1"/&gt;
                      &lt;/rdf:Description&gt;
                    &lt;/rdf:li&gt;
                    &lt;rdf:li&gt;
                      &lt;rdf:Description&gt;
                        &lt;CopasiMT:isDescribedBy rdf:resource="urn:miriam:pubmed:6394965"/&gt;
                      &lt;/rdf:Description&gt;
                    &lt;/rdf:li&gt;
                  &lt;/rdf:Bag&gt;
                &lt;/dcterms:bibliographicCitation&gt;
              &lt;/rdf:Description&gt;
            &lt;/rdf:RDF&gt;
          &lt;/COPASI&gt;
          &lt;rdf:RDF xmlns:rdf="http://www.w3.org/1999/02/22-rdf-syntax-ns#" xmlns:dc="http://purl.org/dc/elements/1.1/" xmlns:dcterms="http://purl.org/dc/terms/" xmlns:vCard="http://www.w3.org/2001/vcard-rdf/3.0#" xmlns:bqbiol="http://biomodels.net/biology-qualifiers/" xmlns:bqmodel="http://biomodels.net/model-qualifiers/"&gt;
            &lt;rdf:Description rdf:about="#COPASI41"&gt;
              &lt;bqbiol:isDescribedBy&gt;
                &lt;rdf:Bag&gt;
                  &lt;rdf:li rdf:resource="urn:miriam:unknown:"/&gt;
                &lt;/rdf:Bag&gt;
              &lt;/bqbiol:isDescribedBy&gt;
            &lt;/rdf:Description&gt;
          &lt;/rdf:RDF&gt;
        &lt;/annotation&gt;
        &lt;listOfReactants&gt;
          &lt;speciesReference species="M_172"/&gt;
          &lt;speciesReference species="M_304"/&gt;
        &lt;/listOfReactants&gt;
        &lt;listOfProducts&gt;
          &lt;speciesReference species="M_135"/&gt;
          &lt;speciesReference species="M_292"/&gt;
          &lt;speciesReference species="M_329"/&gt;
        &lt;/listOfProducts&gt;
        &lt;listOfModifiers&gt;
          &lt;modifierSpeciesReference species="E_502"/&gt;
        &lt;/listOfModifiers&gt;
        &lt;kineticLaw&gt;
          &lt;math xmlns="http://www.w3.org/1998/Math/MathML"&gt;
            &lt;apply&gt;
              &lt;times/&gt;
              &lt;ci&gt; C_1 &lt;/ci&gt;
              &lt;apply&gt;
                &lt;ci&gt; function_5 &lt;/ci&gt;
                &lt;ci&gt; C_1 &lt;/ci&gt;
                &lt;ci&gt; M_172 &lt;/ci&gt;
                &lt;ci&gt; M_304 &lt;/ci&gt;
                &lt;ci&gt; k2 &lt;/ci&gt;
              &lt;/apply&gt;
            &lt;/apply&gt;
          &lt;/math&gt;
          &lt;listOfParameters&gt;
            &lt;parameter id="k2" name="k2" value="1"/&gt;
          &lt;/listOfParameters&gt;
        &lt;/kineticLaw&gt;
      &lt;/reaction&gt;
      &lt;reaction metaid="COPASI42" id="R_1655" name="phosphoglycerate mutase"&gt;
        &lt;annotation&gt;
          &lt;COPASI xmlns="http://www.copasi.org/static/sbml"&gt;
            &lt;rdf:RDF xmlns:CopasiMT="http://www.copasi.org/RDF/MiriamTerms#" xmlns:dcterms="http://purl.org/dc/terms/" xmlns:rdf="http://www.w3.org/1999/02/22-rdf-syntax-ns#"&gt;
              &lt;rdf:Description rdf:about="#COPASI42"&gt;
                &lt;dcterms:bibliographicCitation&gt;
                  &lt;rdf:Bag&gt;
                    &lt;rdf:li&gt;
                      &lt;rdf:Description&gt;
                        &lt;CopasiMT:isDescribedBy rdf:resource="urn:miriam:ec-code:5.4.2.1"/&gt;
                      &lt;/rdf:Description&gt;
                    &lt;/rdf:li&gt;
                    &lt;rdf:li&gt;
                      &lt;rdf:Description&gt;
                        &lt;CopasiMT:isDescribedBy rdf:resource="urn:miriam:pubmed:3033435"/&gt;
                      &lt;/rdf:Description&gt;
                    &lt;/rdf:li&gt;
                  &lt;/rdf:Bag&gt;
                &lt;/dcterms:bibliographicCitation&gt;
              &lt;/rdf:Description&gt;
            &lt;/rdf:RDF&gt;
          &lt;/COPASI&gt;
          &lt;rdf:RDF xmlns:rdf="http://www.w3.org/1999/02/22-rdf-syntax-ns#" xmlns:dc="http://purl.org/dc/elements/1.1/" xmlns:dcterms="http://purl.org/dc/terms/" xmlns:vCard="http://www.w3.org/2001/vcard-rdf/3.0#" xmlns:bqbiol="http://biomodels.net/biology-qualifiers/" xmlns:bqmodel="http://biomodels.net/model-qualifiers/"&gt;
            &lt;rdf:Description rdf:about="#COPASI42"&gt;
              &lt;bqbiol:isDescribedBy&gt;
                &lt;rdf:Bag&gt;
                  &lt;rdf:li rdf:resource="urn:miriam:unknown:"/&gt;
                &lt;/rdf:Bag&gt;
              &lt;/bqbiol:isDescribedBy&gt;
            &lt;/rdf:Description&gt;
          &lt;/rdf:RDF&gt;
        &lt;/annotation&gt;
        &lt;listOfReactants&gt;
          &lt;speciesReference species="M_57"/&gt;
        &lt;/listOfReactants&gt;
        &lt;listOfProducts&gt;
          &lt;speciesReference species="M_36"/&gt;
        &lt;/listOfProducts&gt;
        &lt;listOfModifiers&gt;
          &lt;modifierSpeciesReference species="E_336"/&gt;
        &lt;/listOfModifiers&gt;
        &lt;kineticLaw&gt;
          &lt;math xmlns="http://www.w3.org/1998/Math/MathML"&gt;
            &lt;apply&gt;
              &lt;times/&gt;
              &lt;ci&gt; C_1 &lt;/ci&gt;
              &lt;apply&gt;
                &lt;ci&gt; function_6 &lt;/ci&gt;
                &lt;ci&gt; C_1 &lt;/ci&gt;
                &lt;ci&gt; M_57 &lt;/ci&gt;
                &lt;ci&gt; k3 &lt;/ci&gt;
              &lt;/apply&gt;
            &lt;/apply&gt;
          &lt;/math&gt;
          &lt;listOfParameters&gt;
            &lt;parameter id="k3" name="k3" value="1"/&gt;
          &lt;/listOfParameters&gt;
        &lt;/kineticLaw&gt;
      &lt;/reaction&gt;
      &lt;reaction metaid="COPASI43" id="R_1680" name="pyruvate kinase"&gt;
        &lt;annotation&gt;
          &lt;COPASI xmlns="http://www.copasi.org/static/sbml"&gt;
            &lt;rdf:RDF xmlns:CopasiMT="http://www.copasi.org/RDF/MiriamTerms#" xmlns:dcterms="http://purl.org/dc/terms/" xmlns:rdf="http://www.w3.org/1999/02/22-rdf-syntax-ns#"&gt;
              &lt;rdf:Description rdf:about="#COPASI43"&gt;
                &lt;dcterms:bibliographicCitation&gt;
                  &lt;rdf:Bag&gt;
                    &lt;rdf:li&gt;
                      &lt;rdf:Description&gt;
                        &lt;CopasiMT:isDescribedBy rdf:resource="urn:miriam:ec-code:2.7.1.40"/&gt;
                      &lt;/rdf:Description&gt;
                    &lt;/rdf:li&gt;
                    &lt;rdf:li&gt;
                      &lt;rdf:Description&gt;
                        &lt;CopasiMT:isDescribedBy rdf:resource="urn:miriam:pubmed:6185493"/&gt;
                      &lt;/rdf:Description&gt;
                    &lt;/rdf:li&gt;
                  &lt;/rdf:Bag&gt;
                &lt;/dcterms:bibliographicCitation&gt;
              &lt;/rdf:Description&gt;
            &lt;/rdf:RDF&gt;
          &lt;/COPASI&gt;
          &lt;rdf:RDF xmlns:rdf="http://www.w3.org/1999/02/22-rdf-syntax-ns#" xmlns:dc="http://purl.org/dc/elements/1.1/" xmlns:dcterms="http://purl.org/dc/terms/" xmlns:vCard="http://www.w3.org/2001/vcard-rdf/3.0#" xmlns:bqbiol="http://biomodels.net/biology-qualifiers/" xmlns:bqmodel="http://biomodels.net/model-qualifiers/"&gt;
            &lt;rdf:Description rdf:about="#COPASI43"&gt;
              &lt;bqbiol:isDescribedBy&gt;
                &lt;rdf:Bag&gt;
                  &lt;rdf:li rdf:resource="urn:miriam:unknown:"/&gt;
                &lt;/rdf:Bag&gt;
              &lt;/bqbiol:isDescribedBy&gt;
            &lt;/rdf:Description&gt;
          &lt;/rdf:RDF&gt;
        &lt;/annotation&gt;
        &lt;listOfReactants&gt;
          &lt;speciesReference species="M_135"/&gt;
          &lt;speciesReference species="M_329"/&gt;
          &lt;speciesReference species="M_446"/&gt;
        &lt;/listOfReactants&gt;
        &lt;listOfProducts&gt;
          &lt;speciesReference species="M_172"/&gt;
          &lt;speciesReference species="M_483"/&gt;
        &lt;/listOfProducts&gt;
        &lt;listOfModifiers&gt;
          &lt;modifierSpeciesReference species="E_726"/&gt;
        &lt;/listOfModifiers&gt;
        &lt;kineticLaw&gt;
          &lt;math xmlns="http://www.w3.org/1998/Math/MathML"&gt;
            &lt;apply&gt;
              &lt;times/&gt;
              &lt;ci&gt; C_1 &lt;/ci&gt;
              &lt;apply&gt;
                &lt;ci&gt; function_7 &lt;/ci&gt;
                &lt;ci&gt; C_1 &lt;/ci&gt;
                &lt;ci&gt; M_135 &lt;/ci&gt;
                &lt;ci&gt; M_329 &lt;/ci&gt;
                &lt;ci&gt; M_446 &lt;/ci&gt;
                &lt;ci&gt; k4 &lt;/ci&gt;
              &lt;/apply&gt;
            &lt;/apply&gt;
          &lt;/math&gt;
          &lt;listOfParameters&gt;
            &lt;parameter id="k4" name="k4" value="1"/&gt;
          &lt;/listOfParameters&gt;
        &lt;/kineticLaw&gt;
      &lt;/reaction&gt;
      &lt;reaction metaid="COPASI44" id="R_1681" name="pyruvate decarboxylase"&gt;
        &lt;annotation&gt;
          &lt;COPASI xmlns="http://www.copasi.org/static/sbml"&gt;
            &lt;rdf:RDF xmlns:CopasiMT="http://www.copasi.org/RDF/MiriamTerms#" xmlns:dcterms="http://purl.org/dc/terms/" xmlns:rdf="http://www.w3.org/1999/02/22-rdf-syntax-ns#"&gt;
              &lt;rdf:Description rdf:about="#COPASI44"&gt;
                &lt;dcterms:bibliographicCitation&gt;
                  &lt;rdf:Description&gt;
                    &lt;CopasiMT:isDescribedBy rdf:resource="urn:miriam:ec-code:4.1.1.1"/&gt;
                  &lt;/rdf:Description&gt;
                &lt;/dcterms:bibliographicCitation&gt;
              &lt;/rdf:Description&gt;
            &lt;/rdf:RDF&gt;
          &lt;/COPASI&gt;
          &lt;rdf:RDF xmlns:rdf="http://www.w3.org/1999/02/22-rdf-syntax-ns#" xmlns:dc="http://purl.org/dc/elements/1.1/" xmlns:dcterms="http://purl.org/dc/terms/" xmlns:vCard="http://www.w3.org/2001/vcard-rdf/3.0#" xmlns:bqbiol="http://biomodels.net/biology-qualifiers/" xmlns:bqmodel="http://biomodels.net/model-qualifiers/"&gt;
            &lt;rdf:Description rdf:about="#COPASI44"&gt;
              &lt;bqbiol:isDescribedBy&gt;
                &lt;rdf:Bag&gt;
                  &lt;rdf:li rdf:resource="urn:miriam:unknown:"/&gt;
                &lt;/rdf:Bag&gt;
              &lt;/bqbiol:isDescribedBy&gt;
            &lt;/rdf:Description&gt;
          &lt;/rdf:RDF&gt;
        &lt;/annotation&gt;
        &lt;listOfReactants&gt;
          &lt;speciesReference species="M_329"/&gt;
          &lt;speciesReference species="M_483"/&gt;
        &lt;/listOfReactants&gt;
        &lt;listOfProducts&gt;
          &lt;speciesReference species="M_121"/&gt;
          &lt;speciesReference species="M_203"/&gt;
        &lt;/listOfProducts&gt;
        &lt;listOfModifiers&gt;
          &lt;modifierSpeciesReference species="E_24"/&gt;
        &lt;/listOfModifiers&gt;
        &lt;kineticLaw&gt;
          &lt;math xmlns="http://www.w3.org/1998/Math/MathML"&gt;
            &lt;apply&gt;
              &lt;times/&gt;
              &lt;ci&gt; C_1 &lt;/ci&gt;
              &lt;apply&gt;
                &lt;ci&gt; function_8 &lt;/ci&gt;
                &lt;ci&gt; C_1 &lt;/ci&gt;
                &lt;ci&gt; M_329 &lt;/ci&gt;
                &lt;ci&gt; M_483 &lt;/ci&gt;
                &lt;ci&gt; k5 &lt;/ci&gt;
              &lt;/apply&gt;
            &lt;/apply&gt;
          &lt;/math&gt;
          &lt;listOfParameters&gt;
            &lt;parameter id="k5" name="k5" value="1"/&gt;
          &lt;/listOfParameters&gt;
        &lt;/kineticLaw&gt;
      &lt;/reaction&gt;
    &lt;/listOfReactions&gt;
  &lt;/model&gt;
&lt;/sbml&gt;
</text>
      </annotationBean>
      <date>2010-03-25 15:32:46.380 GMT</date>
      <creators />
      <curationEventList />
    </net.sf.taverna.t2.annotation.AnnotationAssertionImpl>
  </annotationAssertions>
</net.sf.taverna.t2.annotation.AnnotationChainImpl></annotation_chain><annotation_chain encoding="xstream"><net.sf.taverna.t2.annotation.AnnotationChainImpl xmlns="">
  <annotationAssertions>
    <net.sf.taverna.t2.annotation.AnnotationAssertionImpl>
      <annotationBean class="net.sf.taverna.t2.annotation.annotationbeans.FreeTextDescription">
        <text>A parameterised SBML model</text>
      </annotationBean>
      <date>2010-03-25 17:10:21.859 GMT</date>
      <creators />
      <curationEventList />
    </net.sf.taverna.t2.annotation.AnnotationAssertionImpl>
  </annotationAssertions>
</net.sf.taverna.t2.annotation.AnnotationChainImpl></annotation_chain></annotations></port></inputPorts><outputPorts><port><name>sbrml</name><annotations><annotation_chain encoding="xstream"><net.sf.taverna.t2.annotation.AnnotationChainImpl xmlns="">
  <annotationAssertions>
    <net.sf.taverna.t2.annotation.AnnotationAssertionImpl>
      <annotationBean class="net.sf.taverna.t2.annotation.annotationbeans.FreeTextDescription">
        <text>The results of the time course simulation in SBRML format</text>
      </annotationBean>
      <date>2010-02-26 16:15:08.243 GMT</date>
      <creators />
      <curationEventList />
    </net.sf.taverna.t2.annotation.AnnotationAssertionImpl>
  </annotationAssertions>
</net.sf.taverna.t2.annotation.AnnotationChainImpl></annotation_chain></annotations></port><port><name>plot</name><annotations><annotation_chain encoding="xstream"><net.sf.taverna.t2.annotation.AnnotationChainImpl xmlns="">
  <annotationAssertions>
    <net.sf.taverna.t2.annotation.AnnotationAssertionImpl>
      <annotationBean class="net.sf.taverna.t2.annotation.annotationbeans.FreeTextDescription">
        <text>A png image of the plot of the time simulation results from Copasi</text>
      </annotationBean>
      <date>2010-02-26 16:14:44.612 GMT</date>
      <creators />
      <curationEventList />
    </net.sf.taverna.t2.annotation.AnnotationAssertionImpl>
  </annotationAssertions>
</net.sf.taverna.t2.annotation.AnnotationChainImpl></annotation_chain></annotations></port></outputPorts><processors><processor><name>stepnumber</name><inputPorts /><outputPorts><port><name>value</name><depth>0</depth><granularDepth>0</granularDepth></port></outputPorts><annotations /><activities><activity><raven><group>net.sf.taverna.t2.activities</group><artifact>stringconstant-activity</artifact><version>1.2</version></raven><class>net.sf.taverna.t2.activities.stringconstant.StringConstantActivity</class><inputMap /><outputMap><map from="value" to="value" /></outputMap><configBean encoding="xstream"><net.sf.taverna.t2.activities.stringconstant.StringConstantConfigurationBean xmlns="">
  <value>10</value>
</net.sf.taverna.t2.activities.stringconstant.StringConstantConfigurationBean></configBean><annotations /></activity></activities><dispatchStack><dispatchLayer><raven><group>net.sf.taverna.t2.core</group><artifact>workflowmodel-impl</artifact><version>1.2</version></raven><class>net.sf.taverna.t2.workflowmodel.processor.dispatch.layers.Parallelize</class><configBean encoding="xstream"><net.sf.taverna.t2.workflowmodel.processor.dispatch.layers.ParallelizeConfig xmlns="">
  <maxJobs>1</maxJobs>
</net.sf.taverna.t2.workflowmodel.processor.dispatch.layers.ParallelizeConfig></configBean></dispatchLayer><dispatchLayer><raven><group>net.sf.taverna.t2.core</group><artifact>workflowmodel-impl</artifact><version>1.2</version></raven><class>net.sf.taverna.t2.workflowmodel.processor.dispatch.layers.ErrorBounce</class><configBean encoding="xstream"><null xmlns="" /></configBean></dispatchLayer><dispatchLayer><raven><group>net.sf.taverna.t2.core</group><artifact>workflowmodel-impl</artifact><version>1.2</version></raven><class>net.sf.taverna.t2.workflowmodel.processor.dispatch.layers.Failover</class><configBean encoding="xstream"><null xmlns="" /></configBean></dispatchLayer><dispatchLayer><raven><group>net.sf.taverna.t2.core</group><artifact>workflowmodel-impl</artifact><version>1.2</version></raven><class>net.sf.taverna.t2.workflowmodel.processor.dispatch.layers.Retry</class><configBean encoding="xstream"><net.sf.taverna.t2.workflowmodel.processor.dispatch.layers.RetryConfig xmlns="">
  <backoffFactor>1.0</backoffFactor>
  <initialDelay>1000</initialDelay>
  <maxDelay>5000</maxDelay>
  <maxRetries>0</maxRetries>
</net.sf.taverna.t2.workflowmodel.processor.dispatch.layers.RetryConfig></configBean></dispatchLayer><dispatchLayer><raven><group>net.sf.taverna.t2.core</group><artifact>workflowmodel-impl</artifact><version>1.2</version></raven><class>net.sf.taverna.t2.workflowmodel.processor.dispatch.layers.Invoke</class><configBean encoding="xstream"><null xmlns="" /></configBean></dispatchLayer></dispatchStack><iterationStrategyStack><iteration><strategy /></iteration></iterationStrategyStack></processor><processor><name>parseSbrml</name><inputPorts><port><name>sbrml</name><depth>0</depth></port><port><name>species</name><depth>0</depth></port><port><name>selectedSpeciesNames</name><depth>1</depth></port></inputPorts><outputPorts><port><name>output</name><depth>0</depth><granularDepth>0</granularDepth></port></outputPorts><annotations /><activities><activity><raven><group>net.sf.taverna.t2.activities</group><artifact>beanshell-activity</artifact><version>1.2</version></raven><class>net.sf.taverna.t2.activities.beanshell.BeanshellActivity</class><inputMap><map from="selectedSpeciesNames" to="selectedSpeciesNames" /><map from="sbrml" to="sbrml" /><map from="species" to="species" /></inputMap><outputMap><map from="output" to="output" /></outputMap><configBean encoding="xstream"><net.sf.taverna.t2.activities.beanshell.BeanshellActivityConfigurationBean xmlns="">
  <script>import java.util.Iterator;
import java.util.List;
import javax.xml.namespace.NamespaceContext;
import javax.xml.parsers.*;
import javax.xml.xpath.*;
import org.w3c.dom.Document;
import org.apache.xpath.NodeSet;
import java.io.*;
import org.w3c.dom.*;
import org.xml.sax.InputSource;
import org.apache.xpath.NodeSet;


DocumentBuilderFactory domFactory = DocumentBuilderFactory.newInstance();
domFactory.setNamespaceAware(true); // never forget this!
DocumentBuilder builder = domFactory.newDocumentBuilder();
ByteArrayInputStream bs = new ByteArrayInputStream(sbrml.getBytes());
Document doc = builder.parse(bs);

NamespaceContext ctx = new NamespaceContext()
{
  public String getNamespaceURI(String prefix)
  {
    String uri;
    if (prefix.equals("ns1"))
      uri = "http://www.sbrml.org/sbrml/level1/version1";
    else
      uri = null;
  
    return uri;
  }

  //Dummy implementation - not used!
  public Iterator getPrefixes(String val)
  {
    return null;
  }

  //Dummy implemenation - not used!
  public String getPrefix(String uri)
  {
    return null;
  }
};

//Get all time frames
String xpathStr1 = "/ns1:sbrml/ns1:operations/ns1:operation/ns1:result/ns1:resultComponent/ns1:dimension/ns1:compositeValue/@indexValue";

//Get all species names
String xpathStr2 = "/ns1:sbrml/ns1:operations/ns1:operation/ns1:result/ns1:resultComponent/ns1:dimension/ns1:compositeValue[@indexValue='0']/ns1:compositeValue/@indexValue";

XPathFactory xpathFact = XPathFactory.newInstance();
XPath xpath = xpathFact.newXPath();
xpath.setNamespaceContext(ctx);
Object result = xpath.evaluate(xpathStr1, doc, XPathConstants.NODESET);
NodeList nodes = (NodeList) result;
//Sort out output
StringBuffer sb = new StringBuffer();
//sb.append("Species");
ArrayList timeframes = new ArrayList();
for (int i = 0; i &lt; nodes.getLength(); i++)
{
  String time = nodes.item(i).getNodeValue();
  timeframes.add(time);
  sb.append(time);
  if(i == nodes.getLength() - 1)
    sb.append("\n");
  else
    sb.append(",");
}

//Use species names in sbrml
String[] lines = species.split("\n");
Hashtable ht = new Hashtable();
for(int x = 0; x &lt; lines.length; x++)
{
  String[] tokens = lines[x].split(";");
  String spId = tokens[0];
  String name = tokens[1];
  if(name.equals("Nicotinamide adenine dinucleotide - reduced"))
    name = "NADH";
  else if(name.equals("Nicotinamide adenine dinucleotide"))
    name = "NAD";
  ht.put(spId, name);
}

Object result = xpath.evaluate(xpathStr2, doc, XPathConstants.NODESET);
NodeList nodes = (NodeList) result;
for (int i = 0; i &lt; nodes.getLength(); i++)
{
  String species  = nodes.item(i).getNodeValue();
  String speciesName = ht.get(species);
  if(!selectedSpeciesNames.contains(speciesName))
    continue;
  else
  {
    sb.append("\"" + speciesName + "\"");
    //Iterate
    for(int x = 0; x &lt; timeframes.size(); x++)
    {
      String timeFrame = timeframes.get(x);
      //Get concentration values
      String xpathStr3 = "/ns1:sbrml/ns1:operations/ns1:operation/ns1:result/ns1:resultComponent/ns1:dimension/ns1:compositeValue[@indexValue='" + timeFrame + "']/ns1:compositeValue[@indexValue='" + species + "']/ns1:tuple/ns1:atomicValue[1]";
      String data2 = xpath.evaluate(xpathStr3, doc);
      sb.append("," + data2);
    }
    sb.append("\n");
  }
}

//Output
String output = sb.toString();


</script>
  <dependencies />
  <classLoaderSharing>workflow</classLoaderSharing>
  <localDependencies />
  <artifactDependencies />
  <inputs>
    <net.sf.taverna.t2.workflowmodel.processor.activity.config.ActivityInputPortDefinitionBean>
      <handledReferenceSchemes />
      <translatedElementType>java.lang.String</translatedElementType>
      <allowsLiteralValues>true</allowsLiteralValues>
      <name>sbrml</name>
      <depth>0</depth>
      <mimeTypes>
        <string>text/plain</string>
      </mimeTypes>
    </net.sf.taverna.t2.workflowmodel.processor.activity.config.ActivityInputPortDefinitionBean>
    <net.sf.taverna.t2.workflowmodel.processor.activity.config.ActivityInputPortDefinitionBean>
      <handledReferenceSchemes />
      <translatedElementType>java.lang.String</translatedElementType>
      <allowsLiteralValues>true</allowsLiteralValues>
      <name>species</name>
      <depth>0</depth>
      <mimeTypes>
        <string>text/plain</string>
      </mimeTypes>
    </net.sf.taverna.t2.workflowmodel.processor.activity.config.ActivityInputPortDefinitionBean>
    <net.sf.taverna.t2.workflowmodel.processor.activity.config.ActivityInputPortDefinitionBean>
      <handledReferenceSchemes />
      <translatedElementType>java.lang.String</translatedElementType>
      <allowsLiteralValues>true</allowsLiteralValues>
      <name>selectedSpeciesNames</name>
      <depth>1</depth>
      <mimeTypes>
        <string>text/plain</string>
      </mimeTypes>
    </net.sf.taverna.t2.workflowmodel.processor.activity.config.ActivityInputPortDefinitionBean>
  </inputs>
  <outputs>
    <net.sf.taverna.t2.workflowmodel.processor.activity.config.ActivityOutputPortDefinitionBean>
      <granularDepth>0</granularDepth>
      <name>output</name>
      <depth>0</depth>
      <mimeTypes />
    </net.sf.taverna.t2.workflowmodel.processor.activity.config.ActivityOutputPortDefinitionBean>
  </outputs>
</net.sf.taverna.t2.activities.beanshell.BeanshellActivityConfigurationBean></configBean><annotations /></activity></activities><dispatchStack><dispatchLayer><raven><group>net.sf.taverna.t2.core</group><artifact>workflowmodel-impl</artifact><version>1.2</version></raven><class>net.sf.taverna.t2.workflowmodel.processor.dispatch.layers.Parallelize</class><configBean encoding="xstream"><net.sf.taverna.t2.workflowmodel.processor.dispatch.layers.ParallelizeConfig xmlns="">
  <maxJobs>1</maxJobs>
</net.sf.taverna.t2.workflowmodel.processor.dispatch.layers.ParallelizeConfig></configBean></dispatchLayer><dispatchLayer><raven><group>net.sf.taverna.t2.core</group><artifact>workflowmodel-impl</artifact><version>1.2</version></raven><class>net.sf.taverna.t2.workflowmodel.processor.dispatch.layers.ErrorBounce</class><configBean encoding="xstream"><null xmlns="" /></configBean></dispatchLayer><dispatchLayer><raven><group>net.sf.taverna.t2.core</group><artifact>workflowmodel-impl</artifact><version>1.2</version></raven><class>net.sf.taverna.t2.workflowmodel.processor.dispatch.layers.Failover</class><configBean encoding="xstream"><null xmlns="" /></configBean></dispatchLayer><dispatchLayer><raven><group>net.sf.taverna.t2.core</group><artifact>workflowmodel-impl</artifact><version>1.2</version></raven><class>net.sf.taverna.t2.workflowmodel.processor.dispatch.layers.Retry</class><configBean encoding="xstream"><net.sf.taverna.t2.workflowmodel.processor.dispatch.layers.RetryConfig xmlns="">
  <backoffFactor>1.0</backoffFactor>
  <initialDelay>1000</initialDelay>
  <maxDelay>5000</maxDelay>
  <maxRetries>0</maxRetries>
</net.sf.taverna.t2.workflowmodel.processor.dispatch.layers.RetryConfig></configBean></dispatchLayer><dispatchLayer><raven><group>net.sf.taverna.t2.core</group><artifact>workflowmodel-impl</artifact><version>1.2</version></raven><class>net.sf.taverna.t2.workflowmodel.processor.dispatch.layers.Invoke</class><configBean encoding="xstream"><null xmlns="" /></configBean></dispatchLayer></dispatchStack><iterationStrategyStack><iteration><strategy><cross><port name="sbrml" depth="0" /><port name="species" depth="0" /><port name="selectedSpeciesNames" depth="1" /></cross></strategy></iteration></iterationStrategyStack></processor><processor><name>visualiseResults</name><inputPorts><port><name>csv</name><depth>0</depth></port></inputPorts><outputPorts><port><name>graph_image</name><depth>0</depth><granularDepth>0</granularDepth></port></outputPorts><annotations /><activities><activity><raven><group>net.sf.taverna.t2.activities</group><artifact>rshell-activity</artifact><version>1.2</version></raven><class>net.sf.taverna.t2.activities.rshell.RshellActivity</class><inputMap><map from="csv" to="csv" /></inputMap><outputMap><map from="graph_image" to="graph_image" /></outputMap><configBean encoding="xstream"><net.sf.taverna.t2.activities.rshell.RshellActivityConfigurationBean xmlns="">
  <rVersion>false</rVersion>
  <script>#Initialise output of png image
png(graph_image);
#Read in csv data from previous taverna activity
data &lt;- read.table(file=csv,head=TRUE,sep=",");
#transpose data
tdata &lt;- t(data);
#Plot all species concentrations against time
matplot(tdata,axes=F,frame=T,type="l", col= 1:ncol(tdata), ylab="Concentration", xlab="Time"); 
#Add title
title("Copasi time course simulation");
# put numerical annotations at the tickmarks in y-axis; 
axis(2);
#Remove Xs from row name strings
rnames &lt;- rownames(tdata);
for (i in 1:length(rnames)) #Loop thru rows in x object
{
  rnames[i] &lt;- substr(rnames[i], 2, nchar(rnames[i]));
}
#Add ticks and time unit values to x axis
axis(1, 1:length(rnames), rnames);
#Add legend for species
legend("bottomright", colnames(tdata), lty = 1:ncol(tdata), col = 1:ncol(tdata), cex = .6);
#Close stream to png image
dev.off();</script>
  <connectionSettings>
    <host />
    <port>6311</port>
    <username />
    <password />
    <keepSessionAlive>false</keepSessionAlive>
    <newRVersion>false</newRVersion>
  </connectionSettings>
  <inputSymanticTypes>
    <net.sf.taverna.t2.activities.rshell.RShellPortSymanticTypeBean>
      <name>csv</name>
      <symanticType>TEXT_FILE</symanticType>
    </net.sf.taverna.t2.activities.rshell.RShellPortSymanticTypeBean>
  </inputSymanticTypes>
  <outputSymanticTypes>
    <net.sf.taverna.t2.activities.rshell.RShellPortSymanticTypeBean>
      <name>graph_image</name>
      <symanticType>PNG_FILE</symanticType>
    </net.sf.taverna.t2.activities.rshell.RShellPortSymanticTypeBean>
  </outputSymanticTypes>
  <inputs>
    <net.sf.taverna.t2.workflowmodel.processor.activity.config.ActivityInputPortDefinitionBean>
      <allowsLiteralValues>false</allowsLiteralValues>
      <name>csv</name>
      <depth>0</depth>
    </net.sf.taverna.t2.workflowmodel.processor.activity.config.ActivityInputPortDefinitionBean>
  </inputs>
  <outputs>
    <net.sf.taverna.t2.workflowmodel.processor.activity.config.ActivityOutputPortDefinitionBean>
      <granularDepth>0</granularDepth>
      <name>graph_image</name>
      <depth>0</depth>
      <mimeTypes />
    </net.sf.taverna.t2.workflowmodel.processor.activity.config.ActivityOutputPortDefinitionBean>
  </outputs>
</net.sf.taverna.t2.activities.rshell.RshellActivityConfigurationBean></configBean><annotations /></activity></activities><dispatchStack><dispatchLayer><raven><group>net.sf.taverna.t2.core</group><artifact>workflowmodel-impl</artifact><version>1.2</version></raven><class>net.sf.taverna.t2.workflowmodel.processor.dispatch.layers.Parallelize</class><configBean encoding="xstream"><net.sf.taverna.t2.workflowmodel.processor.dispatch.layers.ParallelizeConfig xmlns="">
  <maxJobs>1</maxJobs>
</net.sf.taverna.t2.workflowmodel.processor.dispatch.layers.ParallelizeConfig></configBean></dispatchLayer><dispatchLayer><raven><group>net.sf.taverna.t2.core</group><artifact>workflowmodel-impl</artifact><version>1.2</version></raven><class>net.sf.taverna.t2.workflowmodel.processor.dispatch.layers.ErrorBounce</class><configBean encoding="xstream"><null xmlns="" /></configBean></dispatchLayer><dispatchLayer><raven><group>net.sf.taverna.t2.core</group><artifact>workflowmodel-impl</artifact><version>1.2</version></raven><class>net.sf.taverna.t2.workflowmodel.processor.dispatch.layers.Failover</class><configBean encoding="xstream"><null xmlns="" /></configBean></dispatchLayer><dispatchLayer><raven><group>net.sf.taverna.t2.core</group><artifact>workflowmodel-impl</artifact><version>1.2</version></raven><class>net.sf.taverna.t2.workflowmodel.processor.dispatch.layers.Retry</class><configBean encoding="xstream"><net.sf.taverna.t2.workflowmodel.processor.dispatch.layers.RetryConfig xmlns="">
  <backoffFactor>1.0</backoffFactor>
  <initialDelay>1000</initialDelay>
  <maxDelay>5000</maxDelay>
  <maxRetries>0</maxRetries>
</net.sf.taverna.t2.workflowmodel.processor.dispatch.layers.RetryConfig></configBean></dispatchLayer><dispatchLayer><raven><group>net.sf.taverna.t2.core</group><artifact>workflowmodel-impl</artifact><version>1.2</version></raven><class>net.sf.taverna.t2.workflowmodel.processor.dispatch.layers.Invoke</class><configBean encoding="xstream"><null xmlns="" /></configBean></dispatchLayer></dispatchStack><iterationStrategyStack><iteration><strategy><cross><port name="csv" depth="0" /></cross></strategy></iteration></iterationStrategyStack></processor><processor><name>duration</name><inputPorts /><outputPorts><port><name>value</name><depth>0</depth><granularDepth>0</granularDepth></port></outputPorts><annotations /><activities><activity><raven><group>net.sf.taverna.t2.activities</group><artifact>stringconstant-activity</artifact><version>1.2</version></raven><class>net.sf.taverna.t2.activities.stringconstant.StringConstantActivity</class><inputMap /><outputMap><map from="value" to="value" /></outputMap><configBean encoding="xstream"><net.sf.taverna.t2.activities.stringconstant.StringConstantConfigurationBean xmlns="">
  <value>50</value>
</net.sf.taverna.t2.activities.stringconstant.StringConstantConfigurationBean></configBean><annotations /></activity></activities><dispatchStack><dispatchLayer><raven><group>net.sf.taverna.t2.core</group><artifact>workflowmodel-impl</artifact><version>1.2</version></raven><class>net.sf.taverna.t2.workflowmodel.processor.dispatch.layers.Parallelize</class><configBean encoding="xstream"><net.sf.taverna.t2.workflowmodel.processor.dispatch.layers.ParallelizeConfig xmlns="">
  <maxJobs>1</maxJobs>
</net.sf.taverna.t2.workflowmodel.processor.dispatch.layers.ParallelizeConfig></configBean></dispatchLayer><dispatchLayer><raven><group>net.sf.taverna.t2.core</group><artifact>workflowmodel-impl</artifact><version>1.2</version></raven><class>net.sf.taverna.t2.workflowmodel.processor.dispatch.layers.ErrorBounce</class><configBean encoding="xstream"><null xmlns="" /></configBean></dispatchLayer><dispatchLayer><raven><group>net.sf.taverna.t2.core</group><artifact>workflowmodel-impl</artifact><version>1.2</version></raven><class>net.sf.taverna.t2.workflowmodel.processor.dispatch.layers.Failover</class><configBean encoding="xstream"><null xmlns="" /></configBean></dispatchLayer><dispatchLayer><raven><group>net.sf.taverna.t2.core</group><artifact>workflowmodel-impl</artifact><version>1.2</version></raven><class>net.sf.taverna.t2.workflowmodel.processor.dispatch.layers.Retry</class><configBean encoding="xstream"><net.sf.taverna.t2.workflowmodel.processor.dispatch.layers.RetryConfig xmlns="">
  <backoffFactor>1.0</backoffFactor>
  <initialDelay>1000</initialDelay>
  <maxDelay>5000</maxDelay>
  <maxRetries>0</maxRetries>
</net.sf.taverna.t2.workflowmodel.processor.dispatch.layers.RetryConfig></configBean></dispatchLayer><dispatchLayer><raven><group>net.sf.taverna.t2.core</group><artifact>workflowmodel-impl</artifact><version>1.2</version></raven><class>net.sf.taverna.t2.workflowmodel.processor.dispatch.layers.Invoke</class><configBean encoding="xstream"><null xmlns="" /></configBean></dispatchLayer></dispatchStack><iterationStrategyStack><iteration><strategy /></iteration></iterationStrategyStack></processor><processor><name>runTimeCourseSim</name><inputPorts><port><name>duration</name><depth>0</depth></port><port><name>stepNumber</name><depth>0</depth></port><port><name>sbml</name><depth>0</depth></port></inputPorts><outputPorts><port><name>sbrml</name><depth>0</depth><granularDepth>0</granularDepth></port></outputPorts><annotations /><activities><activity><raven><group>net.sf.taverna.t2.activities</group><artifact>dataflow-activity</artifact><version>1.2</version></raven><class>net.sf.taverna.t2.activities.dataflow.DataflowActivity</class><inputMap><map from="duration" to="duration" /><map from="sbml" to="sbml" /><map from="stepNumber" to="stepNumber" /></inputMap><outputMap><map from="sbrml" to="sbrml" /></outputMap><configBean encoding="dataflow"><dataflow ref="33799106-7e99-4720-bbf7-c9e238819c83" /></configBean><annotations /></activity></activities><dispatchStack><dispatchLayer><raven><group>net.sf.taverna.t2.core</group><artifact>workflowmodel-impl</artifact><version>1.2</version></raven><class>net.sf.taverna.t2.workflowmodel.processor.dispatch.layers.Parallelize</class><configBean encoding="xstream"><net.sf.taverna.t2.workflowmodel.processor.dispatch.layers.ParallelizeConfig xmlns="">
  <maxJobs>1</maxJobs>
</net.sf.taverna.t2.workflowmodel.processor.dispatch.layers.ParallelizeConfig></configBean></dispatchLayer><dispatchLayer><raven><group>net.sf.taverna.t2.core</group><artifact>workflowmodel-impl</artifact><version>1.2</version></raven><class>net.sf.taverna.t2.workflowmodel.processor.dispatch.layers.ErrorBounce</class><configBean encoding="xstream"><null xmlns="" /></configBean></dispatchLayer><dispatchLayer><raven><group>net.sf.taverna.t2.core</group><artifact>workflowmodel-impl</artifact><version>1.2</version></raven><class>net.sf.taverna.t2.workflowmodel.processor.dispatch.layers.Failover</class><configBean encoding="xstream"><null xmlns="" /></configBean></dispatchLayer><dispatchLayer><raven><group>net.sf.taverna.t2.core</group><artifact>workflowmodel-impl</artifact><version>1.2</version></raven><class>net.sf.taverna.t2.workflowmodel.processor.dispatch.layers.Retry</class><configBean encoding="xstream"><net.sf.taverna.t2.workflowmodel.processor.dispatch.layers.RetryConfig xmlns="">
  <backoffFactor>1.0</backoffFactor>
  <initialDelay>1000</initialDelay>
  <maxDelay>5000</maxDelay>
  <maxRetries>0</maxRetries>
</net.sf.taverna.t2.workflowmodel.processor.dispatch.layers.RetryConfig></configBean></dispatchLayer><dispatchLayer><raven><group>net.sf.taverna.t2.core</group><artifact>workflowmodel-impl</artifact><version>1.2</version></raven><class>net.sf.taverna.t2.workflowmodel.processor.dispatch.layers.Invoke</class><configBean encoding="xstream"><null xmlns="" /></configBean></dispatchLayer></dispatchStack><iterationStrategyStack><iteration><strategy><cross><port name="duration" depth="0" /><port name="stepNumber" depth="0" /><port name="sbml" depth="0" /></cross></strategy></iteration></iterationStrategyStack></processor><processor><name>getSpeciesNames</name><inputPorts><port><name>sbml</name><depth>0</depth></port></inputPorts><outputPorts><port><name>species</name><depth>0</depth><granularDepth>0</granularDepth></port><port><name>names</name><depth>1</depth><granularDepth>1</granularDepth></port></outputPorts><annotations /><activities><activity><raven><group>net.sf.taverna.t2.activities</group><artifact>beanshell-activity</artifact><version>1.2</version></raven><class>net.sf.taverna.t2.activities.beanshell.BeanshellActivity</class><inputMap><map from="sbml" to="sbml" /></inputMap><outputMap><map from="species" to="species" /><map from="names" to="names" /></outputMap><configBean encoding="xstream"><net.sf.taverna.t2.activities.beanshell.BeanshellActivityConfigurationBean xmlns="">
  <script>import org.sbml.libsbml.*;

//Second output
names = new ArrayList();

SBMLReader reader = new SBMLReader();
SBMLDocument doc  = reader.readSBMLFromString(sbml);
Model m = doc.getModel();

//To hold data
StringBuffer data = new StringBuffer();
  
//Get species ids and names
ListOfSpecies spList = m.getListOfSpecies();
for (int i = 0; i &lt; spList.size(); i++)
{
  Species sp = (Species) spList.get(i);
  String id = sp.getId();
  String name = sp.getName();
  names.add(name);
  data.append(id + ";" + name + "\n");
}

//Output
String species = data.toString();

</script>
  <dependencies />
  <classLoaderSharing>system</classLoaderSharing>
  <localDependencies>
    <string>libsbmlj.jar</string>
  </localDependencies>
  <artifactDependencies />
  <inputs>
    <net.sf.taverna.t2.workflowmodel.processor.activity.config.ActivityInputPortDefinitionBean>
      <handledReferenceSchemes />
      <translatedElementType>java.lang.String</translatedElementType>
      <allowsLiteralValues>true</allowsLiteralValues>
      <name>sbml</name>
      <depth>0</depth>
      <mimeTypes>
        <string>text/plain</string>
      </mimeTypes>
    </net.sf.taverna.t2.workflowmodel.processor.activity.config.ActivityInputPortDefinitionBean>
  </inputs>
  <outputs>
    <net.sf.taverna.t2.workflowmodel.processor.activity.config.ActivityOutputPortDefinitionBean>
      <granularDepth>0</granularDepth>
      <name>species</name>
      <depth>0</depth>
      <mimeTypes />
    </net.sf.taverna.t2.workflowmodel.processor.activity.config.ActivityOutputPortDefinitionBean>
    <net.sf.taverna.t2.workflowmodel.processor.activity.config.ActivityOutputPortDefinitionBean>
      <granularDepth>1</granularDepth>
      <name>names</name>
      <depth>1</depth>
      <mimeTypes />
    </net.sf.taverna.t2.workflowmodel.processor.activity.config.ActivityOutputPortDefinitionBean>
  </outputs>
</net.sf.taverna.t2.activities.beanshell.BeanshellActivityConfigurationBean></configBean><annotations /></activity></activities><dispatchStack><dispatchLayer><raven><group>net.sf.taverna.t2.core</group><artifact>workflowmodel-impl</artifact><version>1.2</version></raven><class>net.sf.taverna.t2.workflowmodel.processor.dispatch.layers.Parallelize</class><configBean encoding="xstream"><net.sf.taverna.t2.workflowmodel.processor.dispatch.layers.ParallelizeConfig xmlns="">
  <maxJobs>1</maxJobs>
</net.sf.taverna.t2.workflowmodel.processor.dispatch.layers.ParallelizeConfig></configBean></dispatchLayer><dispatchLayer><raven><group>net.sf.taverna.t2.core</group><artifact>workflowmodel-impl</artifact><version>1.2</version></raven><class>net.sf.taverna.t2.workflowmodel.processor.dispatch.layers.ErrorBounce</class><configBean encoding="xstream"><null xmlns="" /></configBean></dispatchLayer><dispatchLayer><raven><group>net.sf.taverna.t2.core</group><artifact>workflowmodel-impl</artifact><version>1.2</version></raven><class>net.sf.taverna.t2.workflowmodel.processor.dispatch.layers.Failover</class><configBean encoding="xstream"><null xmlns="" /></configBean></dispatchLayer><dispatchLayer><raven><group>net.sf.taverna.t2.core</group><artifact>workflowmodel-impl</artifact><version>1.2</version></raven><class>net.sf.taverna.t2.workflowmodel.processor.dispatch.layers.Retry</class><configBean encoding="xstream"><net.sf.taverna.t2.workflowmodel.processor.dispatch.layers.RetryConfig xmlns="">
  <backoffFactor>1.0</backoffFactor>
  <initialDelay>1000</initialDelay>
  <maxDelay>5000</maxDelay>
  <maxRetries>0</maxRetries>
</net.sf.taverna.t2.workflowmodel.processor.dispatch.layers.RetryConfig></configBean></dispatchLayer><dispatchLayer><raven><group>net.sf.taverna.t2.core</group><artifact>workflowmodel-impl</artifact><version>1.2</version></raven><class>net.sf.taverna.t2.workflowmodel.processor.dispatch.layers.Invoke</class><configBean encoding="xstream"><null xmlns="" /></configBean></dispatchLayer></dispatchStack><iterationStrategyStack><iteration><strategy><cross><port name="sbml" depth="0" /></cross></strategy></iteration></iterationStrategyStack></processor><processor><name>selectworker</name><inputPorts><port><name>inputList</name><depth>1</depth></port></inputPorts><outputPorts><port><name>outputList</name><depth>1</depth><granularDepth>1</granularDepth></port></outputPorts><annotations /><activities><activity><raven><group>net.sf.taverna.t2.activities</group><artifact>beanshell-activity</artifact><version>1.2</version></raven><class>net.sf.taverna.t2.activities.beanshell.BeanshellActivity</class><inputMap><map from="inputList" to="inputList" /></inputMap><outputMap><map from="outputList" to="outputList" /></outputMap><configBean encoding="xstream"><net.sf.taverna.t2.activities.beanshell.BeanshellActivityConfigurationBean xmlns="">
  <script>/**
 * Class representing the selected values of this beanshell processor
 */
class SelectedValues
{
  ArrayList selectedValues;

  SelectedValues()
  {
    selectedValues = new ArrayList();
  }

  synchronized void addToValues(ArrayList values)
  {
    for(int i = 0; i &lt; values.size(); i ++)
      selectedValues.add(values.get(i));

    notifyAll();
  }

  synchronized ArrayList getValues()
  {
    while (selectedValues.size() == 0)
    {
      try
      {
        wait();
      }
      catch (InterruptedException e)
      {
        e.printStackTrace();
      }
    }

    return selectedValues;
  }
}

/**
 * Class representing the GUI for selecting the values to be
 * processed by the remainder of the workflow.
 */
MultipleSelectWorkerGUI(ArrayList input, SelectedValues values)
{
  JList list;
  DefaultListModel listModel;
  final String submitString = "Submit";
  JButton submitButton;
  int[] accessions;
  SelectedValues selectedValues;
  ArrayList inputdata;
  

  void init()
  {
    super.frame = new JFrame("Select data for downstream analysis");
    //Place window in centre of the screen
    super.frame.setLocationRelativeTo(null);
    pane = new JPanel(); 
    super.frame.getContentPane().add(pane); 
    pane.setLayout(new BorderLayout()); 

    // Set up input data available for selection
    listModel = new DefaultListModel();
    for (int i = 0; i &lt; input.size(); i++)
      listModel.addElement(input.get(i));
    
    selectedValues = values;

    //Create the list and put it in a scroll pane
    list = new JList(listModel);
    list.setSelectionMode(ListSelectionModel.MULTIPLE_INTERVAL_SELECTION);
    list.setSelectedIndex(0);
    list.addListSelectionListener(this);
    list.setVisibleRowCount(10);
    list.setSize(800,500);
    list.setFixedCellHeight(20);

    JScrollPane listScrollPane = new JScrollPane(list);

    submitButton = new JButton(submitString);
    submitButton.setActionCommand(submitString);
    submitButton.addActionListener(this);

    //Create a panel
    JPanel buttonPane = new JPanel();
    buttonPane.add(submitButton);
    buttonPane.setBorder(BorderFactory.createEmptyBorder(5, 5, 5, 5));

    pane.add(listScrollPane, BorderLayout.CENTER);
    pane.add(buttonPane, BorderLayout.PAGE_END);

    //frame.setSize(800,500);
    frame.setVisible(true); 
    frame.pack(); 
  }

  //This method is required by ListSelectionListener.
  void valueChanged(ListSelectionEvent e)
  {
    if (!e.getValueIsAdjusting())
    {
      if (list.getSelectedIndex() == -1)
      {
        //No selection so disable fire button
        submitButton.setEnabled(false);
      }
      else
      {
        //Selection made so enable the fire button.
        submitButton.setEnabled(true);
      }
    }

  }

  // This method is called only if there is a valid selection
  void actionPerformed(ActionEvent e)
  {
    ArrayList al = new ArrayList();

    if (list.getSelectedIndices().length == 0)
    {
      // Nothing selected so disable firing
      submitButton.setEnabled(false);
    }
    else
    {
      selectedItems = list.getSelectedIndices();
      //System.out.println(selectedItems);
      
      for(int i = 0; i &lt; selectedItems.length; i++)
      {
        String str = listModel.elementAt(selectedItems[i]);
        al.add(str);
      }
      
      selectedValues.addToValues(al);
      super.frame.dispose();

    }
  }

  init(); 
  return this; 
}

/**
 * Wrapper for MultipleSelectWorkerGUI
 */ 
class WorkerWrapper extends Thread
{
  SelectedValues selectedValues;
  ArrayList inputdata;

  WorkerWrapper(ArrayList input, SelectedValues v)
  {
    inputdata = inputList;
    selectedValues = v;
  }

  void run()
  {
    msw = MultipleSelectWorkerGUI(inputdata, selectedValues);
  }
}


sv = new SelectedValues();
wrapper = new WorkerWrapper(inputList, sv);
wrapper.start();
outputList = sv.getValues();</script>
  <dependencies />
  <classLoaderSharing>workflow</classLoaderSharing>
  <localDependencies />
  <artifactDependencies />
  <inputs>
    <net.sf.taverna.t2.workflowmodel.processor.activity.config.ActivityInputPortDefinitionBean>
      <handledReferenceSchemes />
      <translatedElementType>java.lang.String</translatedElementType>
      <allowsLiteralValues>true</allowsLiteralValues>
      <name>inputList</name>
      <depth>1</depth>
      <mimeTypes>
        <string>text/plain</string>
      </mimeTypes>
    </net.sf.taverna.t2.workflowmodel.processor.activity.config.ActivityInputPortDefinitionBean>
  </inputs>
  <outputs>
    <net.sf.taverna.t2.workflowmodel.processor.activity.config.ActivityOutputPortDefinitionBean>
      <granularDepth>1</granularDepth>
      <name>outputList</name>
      <depth>1</depth>
      <mimeTypes />
    </net.sf.taverna.t2.workflowmodel.processor.activity.config.ActivityOutputPortDefinitionBean>
  </outputs>
</net.sf.taverna.t2.activities.beanshell.BeanshellActivityConfigurationBean></configBean><annotations /></activity></activities><dispatchStack><dispatchLayer><raven><group>net.sf.taverna.t2.core</group><artifact>workflowmodel-impl</artifact><version>1.2</version></raven><class>net.sf.taverna.t2.workflowmodel.processor.dispatch.layers.Parallelize</class><configBean encoding="xstream"><net.sf.taverna.t2.workflowmodel.processor.dispatch.layers.ParallelizeConfig xmlns="">
  <maxJobs>1</maxJobs>
</net.sf.taverna.t2.workflowmodel.processor.dispatch.layers.ParallelizeConfig></configBean></dispatchLayer><dispatchLayer><raven><group>net.sf.taverna.t2.core</group><artifact>workflowmodel-impl</artifact><version>1.2</version></raven><class>net.sf.taverna.t2.workflowmodel.processor.dispatch.layers.ErrorBounce</class><configBean encoding="xstream"><null xmlns="" /></configBean></dispatchLayer><dispatchLayer><raven><group>net.sf.taverna.t2.core</group><artifact>workflowmodel-impl</artifact><version>1.2</version></raven><class>net.sf.taverna.t2.workflowmodel.processor.dispatch.layers.Failover</class><configBean encoding="xstream"><null xmlns="" /></configBean></dispatchLayer><dispatchLayer><raven><group>net.sf.taverna.t2.core</group><artifact>workflowmodel-impl</artifact><version>1.2</version></raven><class>net.sf.taverna.t2.workflowmodel.processor.dispatch.layers.Retry</class><configBean encoding="xstream"><net.sf.taverna.t2.workflowmodel.processor.dispatch.layers.RetryConfig xmlns="">
  <backoffFactor>1.0</backoffFactor>
  <initialDelay>1000</initialDelay>
  <maxDelay>5000</maxDelay>
  <maxRetries>0</maxRetries>
</net.sf.taverna.t2.workflowmodel.processor.dispatch.layers.RetryConfig></configBean></dispatchLayer><dispatchLayer><raven><group>net.sf.taverna.t2.core</group><artifact>workflowmodel-impl</artifact><version>1.2</version></raven><class>net.sf.taverna.t2.workflowmodel.processor.dispatch.layers.Invoke</class><configBean encoding="xstream"><null xmlns="" /></configBean></dispatchLayer></dispatchStack><iterationStrategyStack><iteration><strategy><cross><port name="inputList" depth="1" /></cross></strategy></iteration></iterationStrategyStack></processor></processors><conditions /><datalinks><datalink><sink type="processor"><processor>parseSbrml</processor><port>sbrml</port></sink><source type="processor"><processor>runTimeCourseSim</processor><port>sbrml</port></source></datalink><datalink><sink type="processor"><processor>parseSbrml</processor><port>species</port></sink><source type="processor"><processor>getSpeciesNames</processor><port>species</port></source></datalink><datalink><sink type="processor"><processor>parseSbrml</processor><port>selectedSpeciesNames</port></sink><source type="processor"><processor>selectworker</processor><port>outputList</port></source></datalink><datalink><sink type="processor"><processor>visualiseResults</processor><port>csv</port></sink><source type="processor"><processor>parseSbrml</processor><port>output</port></source></datalink><datalink><sink type="processor"><processor>runTimeCourseSim</processor><port>duration</port></sink><source type="processor"><processor>duration</processor><port>value</port></source></datalink><datalink><sink type="processor"><processor>runTimeCourseSim</processor><port>stepNumber</port></sink><source type="processor"><processor>stepnumber</processor><port>value</port></source></datalink><datalink><sink type="processor"><processor>runTimeCourseSim</processor><port>sbml</port></sink><source type="dataflow"><port>sbml</port></source></datalink><datalink><sink type="processor"><processor>getSpeciesNames</processor><port>sbml</port></sink><source type="dataflow"><port>sbml</port></source></datalink><datalink><sink type="processor"><processor>selectworker</processor><port>inputList</port></sink><source type="processor"><processor>getSpeciesNames</processor><port>names</port></source></datalink><datalink><sink type="dataflow"><port>sbrml</port></sink><source type="processor"><processor>runTimeCourseSim</processor><port>sbrml</port></source></datalink><datalink><sink type="dataflow"><port>plot</port></sink><source type="processor"><processor>visualiseResults</processor><port>graph_image</port></source></datalink></datalinks><annotations><annotation_chain encoding="xstream"><net.sf.taverna.t2.annotation.AnnotationChainImpl xmlns="">
  <annotationAssertions>
    <net.sf.taverna.t2.annotation.AnnotationAssertionImpl>
      <annotationBean class="net.sf.taverna.t2.annotation.annotationbeans.DescriptiveTitle">
        <text>Time course simulation of SBML model using CopasiWS</text>
      </annotationBean>
      <date>2010-03-25 13:45:16.664 GMT</date>
      <creators />
      <curationEventList />
    </net.sf.taverna.t2.annotation.AnnotationAssertionImpl>
  </annotationAssertions>
</net.sf.taverna.t2.annotation.AnnotationChainImpl></annotation_chain><annotation_chain encoding="xstream"><net.sf.taverna.t2.annotation.AnnotationChainImpl xmlns="">
  <annotationAssertions>
    <net.sf.taverna.t2.annotation.AnnotationAssertionImpl>
      <annotationBean class="net.sf.taverna.t2.annotation.annotationbeans.Author">
        <text>Peter Li</text>
      </annotationBean>
      <date>2010-02-26 16:10:38.703 GMT</date>
      <creators />
      <curationEventList />
    </net.sf.taverna.t2.annotation.AnnotationAssertionImpl>
  </annotationAssertions>
</net.sf.taverna.t2.annotation.AnnotationChainImpl></annotation_chain><annotation_chain encoding="xstream"><net.sf.taverna.t2.annotation.AnnotationChainImpl xmlns="">
  <annotationAssertions>
    <net.sf.taverna.t2.annotation.AnnotationAssertionImpl>
      <annotationBean class="net.sf.taverna.t2.annotation.annotationbeans.DescriptiveTitle">
        <text>Copasi time simulation of SBML model</text>
      </annotationBean>
      <date>2010-02-26 16:13:21.34 GMT</date>
      <creators />
      <curationEventList />
    </net.sf.taverna.t2.annotation.AnnotationAssertionImpl>
  </annotationAssertions>
</net.sf.taverna.t2.annotation.AnnotationChainImpl></annotation_chain><annotation_chain_2_2 encoding="xstream"><net.sf.taverna.t2.annotation.AnnotationChainImpl xmlns="">
  <annotationAssertions>
    <net.sf.taverna.t2.annotation.AnnotationAssertionImpl>
      <annotationBean class="net.sf.taverna.t2.annotation.annotationbeans.IdentificationAssertion">
        <identification>79067e21-b191-4f1b-9357-ea2243cb7d90</identification>
      </annotationBean>
      <date>2010-10-20 11:50:40.704 BST</date>
      <creators />
      <curationEventList />
    </net.sf.taverna.t2.annotation.AnnotationAssertionImpl>
  </annotationAssertions>
</net.sf.taverna.t2.annotation.AnnotationChainImpl></annotation_chain_2_2><annotation_chain encoding="xstream"><net.sf.taverna.t2.annotation.AnnotationChainImpl xmlns="">
  <annotationAssertions>
    <net.sf.taverna.t2.annotation.AnnotationAssertionImpl>
      <annotationBean class="net.sf.taverna.t2.annotation.annotationbeans.FreeTextDescription">
        <text>Uses the synchronous Copasi time simulation web service to predict the concentrations of species over a time period. The results from Copasi are provided in SBRML format which is visualised as a graph using an R script.</text>
      </annotationBean>
      <date>2010-02-26 16:12:48.956 GMT</date>
      <creators />
      <curationEventList />
    </net.sf.taverna.t2.annotation.AnnotationAssertionImpl>
  </annotationAssertions>
</net.sf.taverna.t2.annotation.AnnotationChainImpl></annotation_chain><annotation_chain_2_2 encoding="xstream"><net.sf.taverna.t2.annotation.AnnotationChainImpl xmlns="">
  <annotationAssertions>
    <net.sf.taverna.t2.annotation.AnnotationAssertionImpl>
      <annotationBean class="net.sf.taverna.t2.annotation.annotationbeans.IdentificationAssertion">
        <identification>53674cd2-9ef7-4c01-8666-fde7a0b5b1fd</identification>
      </annotationBean>
      <date>2010-10-20 11:48:17.572 BST</date>
      <creators />
      <curationEventList />
    </net.sf.taverna.t2.annotation.AnnotationAssertionImpl>
  </annotationAssertions>
</net.sf.taverna.t2.annotation.AnnotationChainImpl></annotation_chain_2_2><annotation_chain encoding="xstream"><net.sf.taverna.t2.annotation.AnnotationChainImpl xmlns="">
  <annotationAssertions>
    <net.sf.taverna.t2.annotation.AnnotationAssertionImpl>
      <annotationBean class="net.sf.taverna.t2.annotation.annotationbeans.DescriptiveTitle">
        <text>Perform time simulation of SBML model using Copasi web service</text>
      </annotationBean>
      <date>2010-02-26 16:11:06.656 GMT</date>
      <creators />
      <curationEventList />
    </net.sf.taverna.t2.annotation.AnnotationAssertionImpl>
  </annotationAssertions>
</net.sf.taverna.t2.annotation.AnnotationChainImpl></annotation_chain><annotation_chain_2_2 encoding="xstream"><net.sf.taverna.t2.annotation.AnnotationChainImpl xmlns="">
  <annotationAssertions>
    <net.sf.taverna.t2.annotation.AnnotationAssertionImpl>
      <annotationBean class="net.sf.taverna.t2.annotation.annotationbeans.IdentificationAssertion">
        <identification>a6994c1b-7d82-4353-a78c-3eac9469b756</identification>
      </annotationBean>
      <date>2010-10-20 11:50:07.580 BST</date>
      <creators />
      <curationEventList />
    </net.sf.taverna.t2.annotation.AnnotationAssertionImpl>
  </annotationAssertions>
</net.sf.taverna.t2.annotation.AnnotationChainImpl></annotation_chain_2_2><annotation_chain_2_2 encoding="xstream"><net.sf.taverna.t2.annotation.AnnotationChainImpl xmlns="">
  <annotationAssertions>
    <net.sf.taverna.t2.annotation.AnnotationAssertionImpl>
      <annotationBean class="net.sf.taverna.t2.annotation.annotationbeans.IdentificationAssertion">
        <identification>b2d0cd8d-7dc2-422c-8073-3fbe33a03e0c</identification>
      </annotationBean>
      <date>2010-10-20 11:48:54.856 BST</date>
      <creators />
      <curationEventList />
    </net.sf.taverna.t2.annotation.AnnotationAssertionImpl>
  </annotationAssertions>
</net.sf.taverna.t2.annotation.AnnotationChainImpl></annotation_chain_2_2></annotations></dataflow><dataflow id="33799106-7e99-4720-bbf7-c9e238819c83" role="nested"><name>Copasi_time_simulation_of_SBML_model</name><inputPorts><port><name>duration</name><depth>0</depth><granularDepth>0</granularDepth><annotations /></port><port><name>stepNumber</name><depth>0</depth><granularDepth>0</granularDepth><annotations /></port><port><name>sbml</name><depth>0</depth><granularDepth>0</granularDepth><annotations /></port></inputPorts><outputPorts><port><name>sbrml</name><annotations><annotation_chain encoding="xstream"><net.sf.taverna.t2.annotation.AnnotationChainImpl xmlns="">
  <annotationAssertions>
    <net.sf.taverna.t2.annotation.AnnotationAssertionImpl>
      <annotationBean class="net.sf.taverna.t2.annotation.annotationbeans.FreeTextDescription">
        <text>The results of the time course simulation in SBRML format</text>
      </annotationBean>
      <date>2010-02-26 16:15:08.243 GMT</date>
      <creators />
      <curationEventList />
    </net.sf.taverna.t2.annotation.AnnotationAssertionImpl>
  </annotationAssertions>
</net.sf.taverna.t2.annotation.AnnotationChainImpl></annotation_chain></annotations></port></outputPorts><processors><processor><name>runCopasiTimeCourseSim</name><inputPorts><port><name>RunDeterministicSimulatorRequest</name><depth>0</depth></port></inputPorts><outputPorts><port><name>RunDeterministicSimulatorResponse</name><depth>0</depth><granularDepth>0</granularDepth></port></outputPorts><annotations /><activities><activity><raven><group>net.sf.taverna.t2.activities</group><artifact>wsdl-activity</artifact><version>1.2</version></raven><class>net.sf.taverna.t2.activities.wsdl.WSDLActivity</class><inputMap><map from="RunDeterministicSimulatorRequest" to="RunDeterministicSimulatorRequest" /></inputMap><outputMap><map from="RunDeterministicSimulatorResponse" to="RunDeterministicSimulatorResponse" /></outputMap><configBean encoding="xstream"><net.sf.taverna.t2.activities.wsdl.WSDLActivityConfigurationBean xmlns="">
  <wsdl>http://www.comp-sys-bio.org/CopasiWS/services/TimeCourseService?wsdl</wsdl>
  <operation>runDeterministicSimulator</operation>
</net.sf.taverna.t2.activities.wsdl.WSDLActivityConfigurationBean></configBean><annotations /></activity></activities><dispatchStack><dispatchLayer><raven><group>net.sf.taverna.t2.core</group><artifact>workflowmodel-impl</artifact><version>1.2</version></raven><class>net.sf.taverna.t2.workflowmodel.processor.dispatch.layers.Parallelize</class><configBean encoding="xstream"><net.sf.taverna.t2.workflowmodel.processor.dispatch.layers.ParallelizeConfig xmlns="">
  <maxJobs>1</maxJobs>
</net.sf.taverna.t2.workflowmodel.processor.dispatch.layers.ParallelizeConfig></configBean></dispatchLayer><dispatchLayer><raven><group>net.sf.taverna.t2.core</group><artifact>workflowmodel-impl</artifact><version>1.2</version></raven><class>net.sf.taverna.t2.workflowmodel.processor.dispatch.layers.ErrorBounce</class><configBean encoding="xstream"><null xmlns="" /></configBean></dispatchLayer><dispatchLayer><raven><group>net.sf.taverna.t2.core</group><artifact>workflowmodel-impl</artifact><version>1.2</version></raven><class>net.sf.taverna.t2.workflowmodel.processor.dispatch.layers.Failover</class><configBean encoding="xstream"><null xmlns="" /></configBean></dispatchLayer><dispatchLayer><raven><group>net.sf.taverna.t2.core</group><artifact>workflowmodel-impl</artifact><version>1.2</version></raven><class>net.sf.taverna.t2.workflowmodel.processor.dispatch.layers.Retry</class><configBean encoding="xstream"><net.sf.taverna.t2.workflowmodel.processor.dispatch.layers.RetryConfig xmlns="">
  <backoffFactor>1.0</backoffFactor>
  <initialDelay>1000</initialDelay>
  <maxDelay>5000</maxDelay>
  <maxRetries>0</maxRetries>
</net.sf.taverna.t2.workflowmodel.processor.dispatch.layers.RetryConfig></configBean></dispatchLayer><dispatchLayer><raven><group>net.sf.taverna.t2.core</group><artifact>workflowmodel-impl</artifact><version>1.2</version></raven><class>net.sf.taverna.t2.workflowmodel.processor.dispatch.layers.Invoke</class><configBean encoding="xstream"><null xmlns="" /></configBean></dispatchLayer></dispatchStack><iterationStrategyStack><iteration><strategy><cross><port name="RunDeterministicSimulatorRequest" depth="0" /></cross></strategy></iteration></iterationStrategyStack></processor><processor><name>request</name><inputPorts><port><name>parameters</name><depth>0</depth></port></inputPorts><outputPorts><port><name>output</name><depth>0</depth><granularDepth>0</granularDepth></port></outputPorts><annotations /><activities><activity><raven><group>net.sf.taverna.t2.activities</group><artifact>wsdl-activity</artifact><version>1.2</version></raven><class>net.sf.taverna.t2.activities.wsdl.xmlsplitter.XMLInputSplitterActivity</class><inputMap><map from="parameters" to="parameters" /></inputMap><outputMap><map from="output" to="output" /></outputMap><configBean encoding="xstream"><net.sf.taverna.t2.activities.wsdl.xmlsplitter.XMLSplitterConfigurationBean xmlns="">
  <wrappedTypeXML>&lt;s:extensions xmlns:s="http://org.embl.ebi.escience/xscufl/0.1alpha"&gt;&lt;s:complextype optional="false" unbounded="false" typename="RunDeterministicSimulator" name="RunDeterministicSimulatorRequest" qname="{http://timecoursews.services.copasiws.copasi.org/types}RunDeterministicSimulator"&gt;&lt;s:elements&gt;&lt;s:complextype optional="false" unbounded="false" typename="DeterministicParameters" name="parameters" qname="&amp;gt;RunDeterministicSimulator&amp;gt;parameters"&gt;&lt;s:elements&gt;&lt;s:basetype optional="true" unbounded="false" typename="string" name="copasiml" qname="DeterministicParameters&amp;gt;copasiml" /&gt;&lt;s:basetype optional="true" unbounded="false" typename="string" name="sbml" qname="DeterministicParameters&amp;gt;sbml" /&gt;&lt;s:basetype optional="false" unbounded="false" typename="boolean" name="IntegrateReducedModel" qname="DeterministicParameters&amp;gt;IntegrateReducedModel" /&gt;&lt;s:basetype optional="false" unbounded="false" typename="float" name="RelativeTolerance" qname="DeterministicParameters&amp;gt;RelativeTolerance" /&gt;&lt;s:basetype optional="false" unbounded="false" typename="float" name="AbsoluteTolerance" qname="DeterministicParameters&amp;gt;AbsoluteTolerance" /&gt;&lt;s:basetype optional="false" unbounded="false" typename="nonNegativeInteger" name="AdamsMaxOrder" qname="DeterministicParameters&amp;gt;AdamsMaxOrder" /&gt;&lt;s:basetype optional="false" unbounded="false" typename="nonNegativeInteger" name="BDFMaxOrder" qname="DeterministicParameters&amp;gt;BDFMaxOrder" /&gt;&lt;s:basetype optional="false" unbounded="false" typename="nonNegativeInteger" name="MaxInternalSteps" qname="DeterministicParameters&amp;gt;MaxInternalSteps" /&gt;&lt;s:basetype optional="false" unbounded="false" typename="nonNegativeInteger" name="StepNumber" qname="DeterministicParameters&amp;gt;StepNumber" /&gt;&lt;s:basetype optional="false" unbounded="false" typename="float" name="StepSize" qname="DeterministicParameters&amp;gt;StepSize" /&gt;&lt;s:basetype optional="false" unbounded="false" typename="float" name="Duration" qname="DeterministicParameters&amp;gt;Duration" /&gt;&lt;s:basetype optional="false" unbounded="false" typename="float" name="OutputStartTime" qname="DeterministicParameters&amp;gt;OutputStartTime" /&gt;&lt;/s:elements&gt;&lt;/s:complextype&gt;&lt;/s:elements&gt;&lt;/s:complextype&gt;&lt;/s:extensions&gt;</wrappedTypeXML>
  <inputs>
    <net.sf.taverna.t2.workflowmodel.processor.activity.config.ActivityInputPortDefinitionBean>
      <allowsLiteralValues>false</allowsLiteralValues>
      <name>parameters</name>
      <depth>0</depth>
      <mimeTypes class="java.util.Collections$SingletonList">
        <element class="string">'text/xml'</element>
      </mimeTypes>
    </net.sf.taverna.t2.workflowmodel.processor.activity.config.ActivityInputPortDefinitionBean>
  </inputs>
  <outputs>
    <net.sf.taverna.t2.workflowmodel.processor.activity.config.ActivityOutputPortDefinitionBean>
      <granularDepth>0</granularDepth>
      <name>output</name>
      <depth>0</depth>
      <mimeTypes class="java.util.Collections$SingletonList">
        <element class="string">'text/xml'</element>
      </mimeTypes>
    </net.sf.taverna.t2.workflowmodel.processor.activity.config.ActivityOutputPortDefinitionBean>
  </outputs>
</net.sf.taverna.t2.activities.wsdl.xmlsplitter.XMLSplitterConfigurationBean></configBean><annotations /></activity></activities><dispatchStack><dispatchLayer><raven><group>net.sf.taverna.t2.core</group><artifact>workflowmodel-impl</artifact><version>1.2</version></raven><class>net.sf.taverna.t2.workflowmodel.processor.dispatch.layers.Parallelize</class><configBean encoding="xstream"><net.sf.taverna.t2.workflowmodel.processor.dispatch.layers.ParallelizeConfig xmlns="">
  <maxJobs>1</maxJobs>
</net.sf.taverna.t2.workflowmodel.processor.dispatch.layers.ParallelizeConfig></configBean></dispatchLayer><dispatchLayer><raven><group>net.sf.taverna.t2.core</group><artifact>workflowmodel-impl</artifact><version>1.2</version></raven><class>net.sf.taverna.t2.workflowmodel.processor.dispatch.layers.ErrorBounce</class><configBean encoding="xstream"><null xmlns="" /></configBean></dispatchLayer><dispatchLayer><raven><group>net.sf.taverna.t2.core</group><artifact>workflowmodel-impl</artifact><version>1.2</version></raven><class>net.sf.taverna.t2.workflowmodel.processor.dispatch.layers.Failover</class><configBean encoding="xstream"><null xmlns="" /></configBean></dispatchLayer><dispatchLayer><raven><group>net.sf.taverna.t2.core</group><artifact>workflowmodel-impl</artifact><version>1.2</version></raven><class>net.sf.taverna.t2.workflowmodel.processor.dispatch.layers.Retry</class><configBean encoding="xstream"><net.sf.taverna.t2.workflowmodel.processor.dispatch.layers.RetryConfig xmlns="">
  <backoffFactor>1.0</backoffFactor>
  <initialDelay>1000</initialDelay>
  <maxDelay>5000</maxDelay>
  <maxRetries>0</maxRetries>
</net.sf.taverna.t2.workflowmodel.processor.dispatch.layers.RetryConfig></configBean></dispatchLayer><dispatchLayer><raven><group>net.sf.taverna.t2.core</group><artifact>workflowmodel-impl</artifact><version>1.2</version></raven><class>net.sf.taverna.t2.workflowmodel.processor.dispatch.layers.Invoke</class><configBean encoding="xstream"><null xmlns="" /></configBean></dispatchLayer></dispatchStack><iterationStrategyStack><iteration><strategy><cross><port name="parameters" depth="0" /></cross></strategy></iteration></iterationStrategyStack></processor><processor><name>input</name><inputPorts><port><name>Duration</name><depth>0</depth></port><port><name>StepSize</name><depth>0</depth></port><port><name>sbml</name><depth>0</depth></port></inputPorts><outputPorts><port><name>output</name><depth>0</depth><granularDepth>0</granularDepth></port></outputPorts><annotations /><activities><activity><raven><group>net.sf.taverna.t2.activities</group><artifact>wsdl-activity</artifact><version>1.2</version></raven><class>net.sf.taverna.t2.activities.wsdl.xmlsplitter.XMLInputSplitterActivity</class><inputMap><map from="StepSize" to="StepSize" /><map from="Duration" to="Duration" /><map from="sbml" to="sbml" /></inputMap><outputMap><map from="output" to="output" /></outputMap><configBean encoding="xstream"><net.sf.taverna.t2.activities.wsdl.xmlsplitter.XMLSplitterConfigurationBean xmlns="">
  <wrappedTypeXML>&lt;s:extensions xmlns:s="http://org.embl.ebi.escience/xscufl/0.1alpha"&gt;&lt;s:complextype optional="false" unbounded="false" typename="DeterministicParameters" name="parameters" qname="&amp;gt;RunDeterministicSimulator&amp;gt;parameters"&gt;&lt;s:elements&gt;&lt;s:basetype optional="true" unbounded="false" typename="string" name="copasiml" qname="DeterministicParameters&amp;gt;copasiml" /&gt;&lt;s:basetype optional="true" unbounded="false" typename="string" name="sbml" qname="DeterministicParameters&amp;gt;sbml" /&gt;&lt;s:basetype optional="false" unbounded="false" typename="boolean" name="IntegrateReducedModel" qname="DeterministicParameters&amp;gt;IntegrateReducedModel" /&gt;&lt;s:basetype optional="false" unbounded="false" typename="float" name="RelativeTolerance" qname="DeterministicParameters&amp;gt;RelativeTolerance" /&gt;&lt;s:basetype optional="false" unbounded="false" typename="float" name="AbsoluteTolerance" qname="DeterministicParameters&amp;gt;AbsoluteTolerance" /&gt;&lt;s:basetype optional="false" unbounded="false" typename="nonNegativeInteger" name="AdamsMaxOrder" qname="DeterministicParameters&amp;gt;AdamsMaxOrder" /&gt;&lt;s:basetype optional="false" unbounded="false" typename="nonNegativeInteger" name="BDFMaxOrder" qname="DeterministicParameters&amp;gt;BDFMaxOrder" /&gt;&lt;s:basetype optional="false" unbounded="false" typename="nonNegativeInteger" name="MaxInternalSteps" qname="DeterministicParameters&amp;gt;MaxInternalSteps" /&gt;&lt;s:basetype optional="false" unbounded="false" typename="nonNegativeInteger" name="StepNumber" qname="DeterministicParameters&amp;gt;StepNumber" /&gt;&lt;s:basetype optional="false" unbounded="false" typename="float" name="StepSize" qname="DeterministicParameters&amp;gt;StepSize" /&gt;&lt;s:basetype optional="false" unbounded="false" typename="float" name="Duration" qname="DeterministicParameters&amp;gt;Duration" /&gt;&lt;s:basetype optional="false" unbounded="false" typename="float" name="OutputStartTime" qname="DeterministicParameters&amp;gt;OutputStartTime" /&gt;&lt;/s:elements&gt;&lt;/s:complextype&gt;&lt;/s:extensions&gt;</wrappedTypeXML>
  <inputs>
    <net.sf.taverna.t2.workflowmodel.processor.activity.config.ActivityInputPortDefinitionBean>
      <allowsLiteralValues>false</allowsLiteralValues>
      <name>copasiml</name>
      <depth>0</depth>
      <mimeTypes class="java.util.Collections$SingletonList">
        <element class="string">'text/plain'</element>
      </mimeTypes>
    </net.sf.taverna.t2.workflowmodel.processor.activity.config.ActivityInputPortDefinitionBean>
    <net.sf.taverna.t2.workflowmodel.processor.activity.config.ActivityInputPortDefinitionBean>
      <allowsLiteralValues>false</allowsLiteralValues>
      <name>sbml</name>
      <depth>0</depth>
      <mimeTypes class="java.util.Collections$SingletonList">
        <element class="string">'text/plain'</element>
      </mimeTypes>
    </net.sf.taverna.t2.workflowmodel.processor.activity.config.ActivityInputPortDefinitionBean>
    <net.sf.taverna.t2.workflowmodel.processor.activity.config.ActivityInputPortDefinitionBean>
      <allowsLiteralValues>false</allowsLiteralValues>
      <name>IntegrateReducedModel</name>
      <depth>0</depth>
      <mimeTypes class="java.util.Collections$SingletonList">
        <element class="string">'text/plain'</element>
      </mimeTypes>
    </net.sf.taverna.t2.workflowmodel.processor.activity.config.ActivityInputPortDefinitionBean>
    <net.sf.taverna.t2.workflowmodel.processor.activity.config.ActivityInputPortDefinitionBean>
      <allowsLiteralValues>false</allowsLiteralValues>
      <name>RelativeTolerance</name>
      <depth>0</depth>
      <mimeTypes class="java.util.Collections$SingletonList">
        <element class="string">'text/plain'</element>
      </mimeTypes>
    </net.sf.taverna.t2.workflowmodel.processor.activity.config.ActivityInputPortDefinitionBean>
    <net.sf.taverna.t2.workflowmodel.processor.activity.config.ActivityInputPortDefinitionBean>
      <allowsLiteralValues>false</allowsLiteralValues>
      <name>AbsoluteTolerance</name>
      <depth>0</depth>
      <mimeTypes class="java.util.Collections$SingletonList">
        <element class="string">'text/plain'</element>
      </mimeTypes>
    </net.sf.taverna.t2.workflowmodel.processor.activity.config.ActivityInputPortDefinitionBean>
    <net.sf.taverna.t2.workflowmodel.processor.activity.config.ActivityInputPortDefinitionBean>
      <allowsLiteralValues>false</allowsLiteralValues>
      <name>AdamsMaxOrder</name>
      <depth>0</depth>
      <mimeTypes class="java.util.Collections$SingletonList">
        <element class="string">'text/plain'</element>
      </mimeTypes>
    </net.sf.taverna.t2.workflowmodel.processor.activity.config.ActivityInputPortDefinitionBean>
    <net.sf.taverna.t2.workflowmodel.processor.activity.config.ActivityInputPortDefinitionBean>
      <allowsLiteralValues>false</allowsLiteralValues>
      <name>BDFMaxOrder</name>
      <depth>0</depth>
      <mimeTypes class="java.util.Collections$SingletonList">
        <element class="string">'text/plain'</element>
      </mimeTypes>
    </net.sf.taverna.t2.workflowmodel.processor.activity.config.ActivityInputPortDefinitionBean>
    <net.sf.taverna.t2.workflowmodel.processor.activity.config.ActivityInputPortDefinitionBean>
      <allowsLiteralValues>false</allowsLiteralValues>
      <name>MaxInternalSteps</name>
      <depth>0</depth>
      <mimeTypes class="java.util.Collections$SingletonList">
        <element class="string">'text/plain'</element>
      </mimeTypes>
    </net.sf.taverna.t2.workflowmodel.processor.activity.config.ActivityInputPortDefinitionBean>
    <net.sf.taverna.t2.workflowmodel.processor.activity.config.ActivityInputPortDefinitionBean>
      <allowsLiteralValues>false</allowsLiteralValues>
      <name>StepNumber</name>
      <depth>0</depth>
      <mimeTypes class="java.util.Collections$SingletonList">
        <element class="string">'text/plain'</element>
      </mimeTypes>
    </net.sf.taverna.t2.workflowmodel.processor.activity.config.ActivityInputPortDefinitionBean>
    <net.sf.taverna.t2.workflowmodel.processor.activity.config.ActivityInputPortDefinitionBean>
      <allowsLiteralValues>false</allowsLiteralValues>
      <name>StepSize</name>
      <depth>0</depth>
      <mimeTypes class="java.util.Collections$SingletonList">
        <element class="string">'text/plain'</element>
      </mimeTypes>
    </net.sf.taverna.t2.workflowmodel.processor.activity.config.ActivityInputPortDefinitionBean>
    <net.sf.taverna.t2.workflowmodel.processor.activity.config.ActivityInputPortDefinitionBean>
      <allowsLiteralValues>false</allowsLiteralValues>
      <name>Duration</name>
      <depth>0</depth>
      <mimeTypes class="java.util.Collections$SingletonList">
        <element class="string">'text/plain'</element>
      </mimeTypes>
    </net.sf.taverna.t2.workflowmodel.processor.activity.config.ActivityInputPortDefinitionBean>
    <net.sf.taverna.t2.workflowmodel.processor.activity.config.ActivityInputPortDefinitionBean>
      <allowsLiteralValues>false</allowsLiteralValues>
      <name>OutputStartTime</name>
      <depth>0</depth>
      <mimeTypes class="java.util.Collections$SingletonList">
        <element class="string">'text/plain'</element>
      </mimeTypes>
    </net.sf.taverna.t2.workflowmodel.processor.activity.config.ActivityInputPortDefinitionBean>
  </inputs>
  <outputs>
    <net.sf.taverna.t2.workflowmodel.processor.activity.config.ActivityOutputPortDefinitionBean>
      <granularDepth>0</granularDepth>
      <name>output</name>
      <depth>0</depth>
      <mimeTypes class="java.util.Collections$SingletonList">
        <element class="string">'text/xml'</element>
      </mimeTypes>
    </net.sf.taverna.t2.workflowmodel.processor.activity.config.ActivityOutputPortDefinitionBean>
  </outputs>
</net.sf.taverna.t2.activities.wsdl.xmlsplitter.XMLSplitterConfigurationBean></configBean><annotations /></activity></activities><dispatchStack><dispatchLayer><raven><group>net.sf.taverna.t2.core</group><artifact>workflowmodel-impl</artifact><version>1.2</version></raven><class>net.sf.taverna.t2.workflowmodel.processor.dispatch.layers.Parallelize</class><configBean encoding="xstream"><net.sf.taverna.t2.workflowmodel.processor.dispatch.layers.ParallelizeConfig xmlns="">
  <maxJobs>1</maxJobs>
</net.sf.taverna.t2.workflowmodel.processor.dispatch.layers.ParallelizeConfig></configBean></dispatchLayer><dispatchLayer><raven><group>net.sf.taverna.t2.core</group><artifact>workflowmodel-impl</artifact><version>1.2</version></raven><class>net.sf.taverna.t2.workflowmodel.processor.dispatch.layers.ErrorBounce</class><configBean encoding="xstream"><null xmlns="" /></configBean></dispatchLayer><dispatchLayer><raven><group>net.sf.taverna.t2.core</group><artifact>workflowmodel-impl</artifact><version>1.2</version></raven><class>net.sf.taverna.t2.workflowmodel.processor.dispatch.layers.Failover</class><configBean encoding="xstream"><null xmlns="" /></configBean></dispatchLayer><dispatchLayer><raven><group>net.sf.taverna.t2.core</group><artifact>workflowmodel-impl</artifact><version>1.2</version></raven><class>net.sf.taverna.t2.workflowmodel.processor.dispatch.layers.Retry</class><configBean encoding="xstream"><net.sf.taverna.t2.workflowmodel.processor.dispatch.layers.RetryConfig xmlns="">
  <backoffFactor>1.0</backoffFactor>
  <initialDelay>1000</initialDelay>
  <maxDelay>5000</maxDelay>
  <maxRetries>0</maxRetries>
</net.sf.taverna.t2.workflowmodel.processor.dispatch.layers.RetryConfig></configBean></dispatchLayer><dispatchLayer><raven><group>net.sf.taverna.t2.core</group><artifact>workflowmodel-impl</artifact><version>1.2</version></raven><class>net.sf.taverna.t2.workflowmodel.processor.dispatch.layers.Invoke</class><configBean encoding="xstream"><null xmlns="" /></configBean></dispatchLayer></dispatchStack><iterationStrategyStack><iteration><strategy><cross><port name="Duration" depth="0" /><port name="StepSize" depth="0" /><port name="sbml" depth="0" /></cross></strategy></iteration></iterationStrategyStack></processor><processor><name>response</name><inputPorts><port><name>input</name><depth>0</depth></port></inputPorts><outputPorts><port><name>outputResult</name><depth>0</depth><granularDepth>0</granularDepth></port></outputPorts><annotations /><activities><activity><raven><group>net.sf.taverna.t2.activities</group><artifact>wsdl-activity</artifact><version>1.2</version></raven><class>net.sf.taverna.t2.activities.wsdl.xmlsplitter.XMLOutputSplitterActivity</class><inputMap><map from="input" to="input" /></inputMap><outputMap><map from="outputResult" to="outputResult" /></outputMap><configBean encoding="xstream"><net.sf.taverna.t2.activities.wsdl.xmlsplitter.XMLSplitterConfigurationBean xmlns="">
  <wrappedTypeXML>&lt;s:extensions xmlns:s="http://org.embl.ebi.escience/xscufl/0.1alpha"&gt;&lt;s:complextype optional="false" unbounded="false" typename="RunDeterministicSimulatorResponse" name="RunDeterministicSimulatorResponse" qname="{http://timecoursews.services.copasiws.copasi.org/types}RunDeterministicSimulatorResponse"&gt;&lt;s:elements&gt;&lt;s:complextype optional="false" unbounded="false" typename="OutputResult" name="outputResult" qname="&amp;gt;RunDeterministicSimulatorResponse&amp;gt;outputResult"&gt;&lt;s:elements&gt;&lt;s:basetype optional="false" unbounded="false" typename="string" name="result" qname="{http://copasi.org/copasiws/schemas}OutputResult&amp;gt;result" /&gt;&lt;/s:elements&gt;&lt;/s:complextype&gt;&lt;/s:elements&gt;&lt;/s:complextype&gt;&lt;/s:extensions&gt;</wrappedTypeXML>
  <inputs>
    <net.sf.taverna.t2.workflowmodel.processor.activity.config.ActivityInputPortDefinitionBean>
      <handledReferenceSchemes />
      <translatedElementType>java.lang.String</translatedElementType>
      <allowsLiteralValues>false</allowsLiteralValues>
      <name>input</name>
      <depth>0</depth>
      <mimeTypes class="java.util.Collections$SingletonList">
        <element class="string">'text/xml'</element>
      </mimeTypes>
    </net.sf.taverna.t2.workflowmodel.processor.activity.config.ActivityInputPortDefinitionBean>
  </inputs>
  <outputs>
    <net.sf.taverna.t2.workflowmodel.processor.activity.config.ActivityOutputPortDefinitionBean>
      <granularDepth>0</granularDepth>
      <name>outputResult</name>
      <depth>0</depth>
      <mimeTypes class="java.util.Collections$SingletonList">
        <element class="string">'text/xml'</element>
      </mimeTypes>
    </net.sf.taverna.t2.workflowmodel.processor.activity.config.ActivityOutputPortDefinitionBean>
  </outputs>
</net.sf.taverna.t2.activities.wsdl.xmlsplitter.XMLSplitterConfigurationBean></configBean><annotations /></activity></activities><dispatchStack><dispatchLayer><raven><group>net.sf.taverna.t2.core</group><artifact>workflowmodel-impl</artifact><version>1.2</version></raven><class>net.sf.taverna.t2.workflowmodel.processor.dispatch.layers.Parallelize</class><configBean encoding="xstream"><net.sf.taverna.t2.workflowmodel.processor.dispatch.layers.ParallelizeConfig xmlns="">
  <maxJobs>1</maxJobs>
</net.sf.taverna.t2.workflowmodel.processor.dispatch.layers.ParallelizeConfig></configBean></dispatchLayer><dispatchLayer><raven><group>net.sf.taverna.t2.core</group><artifact>workflowmodel-impl</artifact><version>1.2</version></raven><class>net.sf.taverna.t2.workflowmodel.processor.dispatch.layers.ErrorBounce</class><configBean encoding="xstream"><null xmlns="" /></configBean></dispatchLayer><dispatchLayer><raven><group>net.sf.taverna.t2.core</group><artifact>workflowmodel-impl</artifact><version>1.2</version></raven><class>net.sf.taverna.t2.workflowmodel.processor.dispatch.layers.Failover</class><configBean encoding="xstream"><null xmlns="" /></configBean></dispatchLayer><dispatchLayer><raven><group>net.sf.taverna.t2.core</group><artifact>workflowmodel-impl</artifact><version>1.2</version></raven><class>net.sf.taverna.t2.workflowmodel.processor.dispatch.layers.Retry</class><configBean encoding="xstream"><net.sf.taverna.t2.workflowmodel.processor.dispatch.layers.RetryConfig xmlns="">
  <backoffFactor>1.0</backoffFactor>
  <initialDelay>1000</initialDelay>
  <maxDelay>5000</maxDelay>
  <maxRetries>0</maxRetries>
</net.sf.taverna.t2.workflowmodel.processor.dispatch.layers.RetryConfig></configBean></dispatchLayer><dispatchLayer><raven><group>net.sf.taverna.t2.core</group><artifact>workflowmodel-impl</artifact><version>1.2</version></raven><class>net.sf.taverna.t2.workflowmodel.processor.dispatch.layers.Invoke</class><configBean encoding="xstream"><null xmlns="" /></configBean></dispatchLayer></dispatchStack><iterationStrategyStack><iteration><strategy><cross><port name="input" depth="0" /></cross></strategy></iteration></iterationStrategyStack></processor><processor><name>outputResult</name><inputPorts><port><name>input</name><depth>0</depth></port></inputPorts><outputPorts><port><name>result</name><depth>0</depth><granularDepth>0</granularDepth></port></outputPorts><annotations /><activities><activity><raven><group>net.sf.taverna.t2.activities</group><artifact>wsdl-activity</artifact><version>1.2</version></raven><class>net.sf.taverna.t2.activities.wsdl.xmlsplitter.XMLOutputSplitterActivity</class><inputMap><map from="input" to="input" /></inputMap><outputMap><map from="result" to="result" /></outputMap><configBean encoding="xstream"><net.sf.taverna.t2.activities.wsdl.xmlsplitter.XMLSplitterConfigurationBean xmlns="">
  <wrappedTypeXML>&lt;s:extensions xmlns:s="http://org.embl.ebi.escience/xscufl/0.1alpha"&gt;&lt;s:complextype optional="false" unbounded="false" typename="OutputResult" name="outputResult" qname="&amp;gt;RunDeterministicSimulatorResponse&amp;gt;outputResult"&gt;&lt;s:elements&gt;&lt;s:basetype optional="false" unbounded="false" typename="string" name="result" qname="{http://copasi.org/copasiws/schemas}OutputResult&amp;gt;result" /&gt;&lt;/s:elements&gt;&lt;/s:complextype&gt;&lt;/s:extensions&gt;</wrappedTypeXML>
  <inputs>
    <net.sf.taverna.t2.workflowmodel.processor.activity.config.ActivityInputPortDefinitionBean>
      <handledReferenceSchemes />
      <translatedElementType>java.lang.String</translatedElementType>
      <allowsLiteralValues>false</allowsLiteralValues>
      <name>input</name>
      <depth>0</depth>
      <mimeTypes class="java.util.Collections$SingletonList">
        <element class="string">'text/xml'</element>
      </mimeTypes>
    </net.sf.taverna.t2.workflowmodel.processor.activity.config.ActivityInputPortDefinitionBean>
  </inputs>
  <outputs>
    <net.sf.taverna.t2.workflowmodel.processor.activity.config.ActivityOutputPortDefinitionBean>
      <granularDepth>0</granularDepth>
      <name>result</name>
      <depth>0</depth>
      <mimeTypes class="java.util.Collections$SingletonList">
        <element class="string">'text/plain'</element>
      </mimeTypes>
    </net.sf.taverna.t2.workflowmodel.processor.activity.config.ActivityOutputPortDefinitionBean>
  </outputs>
</net.sf.taverna.t2.activities.wsdl.xmlsplitter.XMLSplitterConfigurationBean></configBean><annotations /></activity></activities><dispatchStack><dispatchLayer><raven><group>net.sf.taverna.t2.core</group><artifact>workflowmodel-impl</artifact><version>1.2</version></raven><class>net.sf.taverna.t2.workflowmodel.processor.dispatch.layers.Parallelize</class><configBean encoding="xstream"><net.sf.taverna.t2.workflowmodel.processor.dispatch.layers.ParallelizeConfig xmlns="">
  <maxJobs>1</maxJobs>
</net.sf.taverna.t2.workflowmodel.processor.dispatch.layers.ParallelizeConfig></configBean></dispatchLayer><dispatchLayer><raven><group>net.sf.taverna.t2.core</group><artifact>workflowmodel-impl</artifact><version>1.2</version></raven><class>net.sf.taverna.t2.workflowmodel.processor.dispatch.layers.ErrorBounce</class><configBean encoding="xstream"><null xmlns="" /></configBean></dispatchLayer><dispatchLayer><raven><group>net.sf.taverna.t2.core</group><artifact>workflowmodel-impl</artifact><version>1.2</version></raven><class>net.sf.taverna.t2.workflowmodel.processor.dispatch.layers.Failover</class><configBean encoding="xstream"><null xmlns="" /></configBean></dispatchLayer><dispatchLayer><raven><group>net.sf.taverna.t2.core</group><artifact>workflowmodel-impl</artifact><version>1.2</version></raven><class>net.sf.taverna.t2.workflowmodel.processor.dispatch.layers.Retry</class><configBean encoding="xstream"><net.sf.taverna.t2.workflowmodel.processor.dispatch.layers.RetryConfig xmlns="">
  <backoffFactor>1.0</backoffFactor>
  <initialDelay>1000</initialDelay>
  <maxDelay>5000</maxDelay>
  <maxRetries>0</maxRetries>
</net.sf.taverna.t2.workflowmodel.processor.dispatch.layers.RetryConfig></configBean></dispatchLayer><dispatchLayer><raven><group>net.sf.taverna.t2.core</group><artifact>workflowmodel-impl</artifact><version>1.2</version></raven><class>net.sf.taverna.t2.workflowmodel.processor.dispatch.layers.Invoke</class><configBean encoding="xstream"><null xmlns="" /></configBean></dispatchLayer></dispatchStack><iterationStrategyStack><iteration><strategy><cross><port name="input" depth="0" /></cross></strategy></iteration></iterationStrategyStack></processor></processors><conditions /><datalinks><datalink><sink type="processor"><processor>runCopasiTimeCourseSim</processor><port>RunDeterministicSimulatorRequest</port></sink><source type="processor"><processor>request</processor><port>output</port></source></datalink><datalink><sink type="processor"><processor>request</processor><port>parameters</port></sink><source type="processor"><processor>input</processor><port>output</port></source></datalink><datalink><sink type="processor"><processor>input</processor><port>Duration</port></sink><source type="dataflow"><port>duration</port></source></datalink><datalink><sink type="processor"><processor>input</processor><port>StepSize</port></sink><source type="dataflow"><port>stepNumber</port></source></datalink><datalink><sink type="processor"><processor>input</processor><port>sbml</port></sink><source type="dataflow"><port>sbml</port></source></datalink><datalink><sink type="processor"><processor>response</processor><port>input</port></sink><source type="processor"><processor>runCopasiTimeCourseSim</processor><port>RunDeterministicSimulatorResponse</port></source></datalink><datalink><sink type="processor"><processor>outputResult</processor><port>input</port></sink><source type="processor"><processor>response</processor><port>outputResult</port></source></datalink><datalink><sink type="dataflow"><port>sbrml</port></sink><source type="processor"><processor>outputResult</processor><port>result</port></source></datalink></datalinks><annotations><annotation_chain encoding="xstream"><net.sf.taverna.t2.annotation.AnnotationChainImpl xmlns="">
  <annotationAssertions>
    <net.sf.taverna.t2.annotation.AnnotationAssertionImpl>
      <annotationBean class="net.sf.taverna.t2.annotation.annotationbeans.DescriptiveTitle">
        <text>Copasi time simulation of SBML model</text>
      </annotationBean>
      <date>2010-02-26 16:13:21.34 GMT</date>
      <creators />
      <curationEventList />
    </net.sf.taverna.t2.annotation.AnnotationAssertionImpl>
  </annotationAssertions>
</net.sf.taverna.t2.annotation.AnnotationChainImpl></annotation_chain><annotation_chain encoding="xstream"><net.sf.taverna.t2.annotation.AnnotationChainImpl xmlns="">
  <annotationAssertions>
    <net.sf.taverna.t2.annotation.AnnotationAssertionImpl>
      <annotationBean class="net.sf.taverna.t2.annotation.annotationbeans.FreeTextDescription">
        <text>Uses the synchronous Copasi time simulation web service to predict the concentrations of species over a time period. The results from Copasi are provided in SBRML format which is visualised as a graph using an R script.</text>
      </annotationBean>
      <date>2010-02-26 16:12:48.956 GMT</date>
      <creators />
      <curationEventList />
    </net.sf.taverna.t2.annotation.AnnotationAssertionImpl>
  </annotationAssertions>
</net.sf.taverna.t2.annotation.AnnotationChainImpl></annotation_chain><annotation_chain encoding="xstream"><net.sf.taverna.t2.annotation.AnnotationChainImpl xmlns="">
  <annotationAssertions>
    <net.sf.taverna.t2.annotation.AnnotationAssertionImpl>
      <annotationBean class="net.sf.taverna.t2.annotation.annotationbeans.DescriptiveTitle">
        <text>Perform time simulation of SBML model using Copasi web service</text>
      </annotationBean>
      <date>2010-02-26 16:11:06.656 GMT</date>
      <creators />
      <curationEventList />
    </net.sf.taverna.t2.annotation.AnnotationAssertionImpl>
  </annotationAssertions>
</net.sf.taverna.t2.annotation.AnnotationChainImpl></annotation_chain><annotation_chain_2_2 encoding="xstream"><net.sf.taverna.t2.annotation.AnnotationChainImpl xmlns="">
  <annotationAssertions>
    <net.sf.taverna.t2.annotation.AnnotationAssertionImpl>
      <annotationBean class="net.sf.taverna.t2.annotation.annotationbeans.IdentificationAssertion">
        <identification>33799106-7e99-4720-bbf7-c9e238819c83</identification>
      </annotationBean>
      <date>2010-10-20 11:48:17.656 BST</date>
      <creators />
      <curationEventList />
    </net.sf.taverna.t2.annotation.AnnotationAssertionImpl>
  </annotationAssertions>
</net.sf.taverna.t2.annotation.AnnotationChainImpl></annotation_chain_2_2><annotation_chain encoding="xstream"><net.sf.taverna.t2.annotation.AnnotationChainImpl xmlns="">
  <annotationAssertions>
    <net.sf.taverna.t2.annotation.AnnotationAssertionImpl>
      <annotationBean class="net.sf.taverna.t2.annotation.annotationbeans.Author">
        <text>Peter Li</text>
      </annotationBean>
      <date>2010-02-26 16:10:38.703 GMT</date>
      <creators />
      <curationEventList />
    </net.sf.taverna.t2.annotation.AnnotationAssertionImpl>
  </annotationAssertions>
</net.sf.taverna.t2.annotation.AnnotationChainImpl></annotation_chain></annotations></dataflow></workflow>
