# Supplementary material for: Systematic integration of experimental data and models in systems biology
Source: BMC Bioinformatics. 2010 Nov 29;11:582. doi: 10.1186/1471-2105-11-582 (PMC3008707; doi:10.1186/1471-2105-11-582)
Supplement: Additional file 2 — A zip file containing SBML and SBRML files that were generated by the systems biology workflows. [file 1471-2105-11-582-S2.ZIP]

Archive with 8 entries (5 files):
- models/
- models/sbml_wf1.xml
- models/sbml_wf2.xml
- __MACOSX/
- __MACOSX/models/
- __MACOSX/models/._sbml_wf2.xml
- models/sbml_wf3.xml
- models/sbrml_wf4.xml
