# Supplementary material for: Systematic integration of experimental data and models in systems biology
Source: BMC Bioinformatics. 2010 Nov 29;11:582. doi: 10.1186/1471-2105-11-582 (PMC3008707; doi:10.1186/1471-2105-11-582)
Supplement: Additional file 2 — A zip file containing SBML and SBRML files that were generated by the systems biology workflows. [file 1471-2105-11-582-S2.ZIP › models/sbml_wf2.xml]

<?xml version="1.0" encoding="UTF-8"?>
<sbml xmlns="http://www.sbml.org/sbml/level2/version3" level="2" version="3">
  <model id="Taverna1" name="Test model">
    <listOfUnitDefinitions>
      <unitDefinition id="U/mg" name="U/mg">
        <listOfUnits>
          <unit kind="katal" scale="-9" multiplier="16.6669998168945"/>
          <unit kind="gram" exponent="-1" scale="-3"/>
        </listOfUnits>
      </unitDefinition>
      <unitDefinition id="mM" name="millimolar">
        <listOfUnits>
          <unit kind="litre" exponent="-1"/>
          <unit kind="mole" scale="-3"/>
        </listOfUnits>
      </unitDefinition>
      <unitDefinition id="micromolar" name="micromolar">
        <listOfUnits>
          <unit kind="litre" exponent="-1"/>
          <unit kind="mole" scale="-6"/>
        </listOfUnits>
      </unitDefinition>
      <unitDefinition id="per_millimolar_per_second" name="per_millimolar_per_second">
        <listOfUnits>
          <unit kind="litre"/>
          <unit kind="mole" exponent="-1" scale="-3"/>
          <unit kind="second" exponent="-1"/>
        </listOfUnits>
      </unitDefinition>
      <unitDefinition id="per_second" name="per_second">
        <listOfUnits>
          <unit kind="second" exponent="-1"/>
        </listOfUnits>
      </unitDefinition>
    </listOfUnitDefinitions>
    <listOfCompartments>
      <compartment metaid="meta_C_1" id="C_1" name="Cytoplasm" size="1" outside="C_10" sboTerm="SBO:0000290">
        <annotation>
          <rdf:RDF xmlns:rdf="http://www.w3.org/1999/02/22-rdf-syntax-ns#" xmlns:dc="http://purl.org/dc/elements/1.1/" xmlns:dcterms="http://purl.org/dc/terms/" xmlns:vCard="http://www.w3.org/2001/vcard-rdf/3.0#" xmlns:bqbiol="http://biomodels.net/biology-qualifiers/" xmlns:bqmodel="http://biomodels.net/model-qualifiers/">
            <rdf:Description rdf:about="#meta_C_1">
              <bqbiol:is>
                <rdf:Bag>
                  <rdf:li rdf:resource="urn:miriam:obo.go:GO:0005737"/>
                </rdf:Bag>
              </bqbiol:is>
            </rdf:Description>
          </rdf:RDF>
        </annotation>
      </compartment>
      <compartment metaid="meta_C_10" id="C_10" name="Plasma membrane" size="1" outside="C_2" sboTerm="SBO:0000290">
        <annotation>
          <rdf:RDF xmlns:rdf="http://www.w3.org/1999/02/22-rdf-syntax-ns#" xmlns:dc="http://purl.org/dc/elements/1.1/" xmlns:dcterms="http://purl.org/dc/terms/" xmlns:vCard="http://www.w3.org/2001/vcard-rdf/3.0#" xmlns:bqbiol="http://biomodels.net/biology-qualifiers/" xmlns:bqmodel="http://biomodels.net/model-qualifiers/">
            <rdf:Description rdf:about="#meta_C_10">
              <bqbiol:is>
                <rdf:Bag>
                  <rdf:li rdf:resource="urn:miriam:obo.go:GO:0005886"/>
                </rdf:Bag>
              </bqbiol:is>
            </rdf:Description>
          </rdf:RDF>
        </annotation>
      </compartment>
      <compartment metaid="meta_C_2" id="C_2" name="Extracellular" size="1" sboTerm="SBO:0000290">
        <annotation>
          <rdf:RDF xmlns:rdf="http://www.w3.org/1999/02/22-rdf-syntax-ns#" xmlns:dc="http://purl.org/dc/elements/1.1/" xmlns:dcterms="http://purl.org/dc/terms/" xmlns:vCard="http://www.w3.org/2001/vcard-rdf/3.0#" xmlns:bqbiol="http://biomodels.net/biology-qualifiers/" xmlns:bqmodel="http://biomodels.net/model-qualifiers/">
            <rdf:Description rdf:about="#meta_C_2">
              <bqbiol:is>
                <rdf:Bag>
                  <rdf:li rdf:resource="urn:miriam:obo.go:GO:0005576"/>
                </rdf:Bag>
              </bqbiol:is>
            </rdf:Description>
          </rdf:RDF>
        </annotation>
      </compartment>
    </listOfCompartments>
    <listOfSpecies>
      <species metaid="meta_M_276" id="M_276" name="D-Fructose 1,6-bisphosphate" compartment="C_1" initialConcentration="0" sboTerm="SBO:0000299">
        <annotation>
          <in:inchi xmlns:in="http://biomodels.net/inchi" metaid="meta_M_276_inchi">InChI=1/C6H14O12P2/c7-3(1-17-19(11,12)13)5(9)6(10)4(8)2-18-20(14,15)16/h3,5-7,9-10H,1-2H2,(H2,11,12,13)(H2,14,15,16)/t3-,5-,6-/m1/s1</in:inchi>
          <rdf:RDF xmlns:rdf="http://www.w3.org/1999/02/22-rdf-syntax-ns#" xmlns:dc="http://purl.org/dc/elements/1.1/" xmlns:dcterms="http://purl.org/dc/terms/" xmlns:vCard="http://www.w3.org/2001/vcard-rdf/3.0#" xmlns:bqbiol="http://biomodels.net/biology-qualifiers/" xmlns:bqmodel="http://biomodels.net/model-qualifiers/">
            <rdf:Description rdf:about="#meta_M_276">
              <bqbiol:is>
                <rdf:Bag>
                  <rdf:li rdf:resource="#meta_M_276"/>
                  <rdf:li rdf:resource="urn:miriam:obo.chebi:CHEBI:16905"/>
                </rdf:Bag>
              </bqbiol:is>
            </rdf:Description>
          </rdf:RDF>
        </annotation>
      </species>
      <species metaid="meta_M_172" id="M_172" name="ATP" compartment="C_1" initialConcentration="3.5" sboTerm="SBO:0000299">
        <annotation>
          <in:inchi xmlns:in="http://biomodels.net/inchi" metaid="meta_M_172_inchi">InChI=1/C10H16N5O13P3/c11-8-5-9(13-2-12-8)15(3-14-5)10-7(17)6(16)4(26-10)1-25-30(21,22)28-31(23,24)27-29(18,19)20/h2-4,6-7,10,16-17H,1H2,(H,21,22)(H,23,24)(H2,11,12,13)(H2,18,19,20)/t4-,6-,7-,10-/m1/s1/f/h18-19,21,23H,11H2</in:inchi>
          <rdf:RDF xmlns:rdf="http://www.w3.org/1999/02/22-rdf-syntax-ns#" xmlns:dc="http://purl.org/dc/elements/1.1/" xmlns:dcterms="http://purl.org/dc/terms/" xmlns:vCard="http://www.w3.org/2001/vcard-rdf/3.0#" xmlns:bqbiol="http://biomodels.net/biology-qualifiers/" xmlns:bqmodel="http://biomodels.net/model-qualifiers/">
            <rdf:Description rdf:about="#meta_M_172">
              <bqbiol:is>
                <rdf:Bag>
                  <rdf:li rdf:resource="#meta_M_172"/>
                  <rdf:li rdf:resource="urn:miriam:obo.chebi:CHEBI:15422"/>
                </rdf:Bag>
              </bqbiol:is>
            </rdf:Description>
          </rdf:RDF>
        </annotation>
      </species>
      <species metaid="meta_M_273" id="M_273" name="D-Fructose 6-phosphate" compartment="C_1" initialConcentration="0" sboTerm="SBO:0000299">
        <annotation>
          <in:inchi xmlns:in="http://biomodels.net/inchi" metaid="meta_M_273_inchi">InChI=1/C6H13O9P/c7-1-3(8)5(10)6(11)4(9)2-15-16(12,13)14/h4-7,9-11H,1-2H2,(H2,12,13,14)/t4-,5-,6-/m1/s1</in:inchi>
          <rdf:RDF xmlns:rdf="http://www.w3.org/1999/02/22-rdf-syntax-ns#" xmlns:dc="http://purl.org/dc/elements/1.1/" xmlns:dcterms="http://purl.org/dc/terms/" xmlns:vCard="http://www.w3.org/2001/vcard-rdf/3.0#" xmlns:bqbiol="http://biomodels.net/biology-qualifiers/" xmlns:bqmodel="http://biomodels.net/model-qualifiers/">
            <rdf:Description rdf:about="#meta_M_273">
              <bqbiol:is>
                <rdf:Bag>
                  <rdf:li rdf:resource="#meta_M_273"/>
                  <rdf:li rdf:resource="urn:miriam:obo.chebi:CHEBI:15946"/>
                </rdf:Bag>
              </bqbiol:is>
            </rdf:Description>
          </rdf:RDF>
        </annotation>
      </species>
      <species metaid="meta_M_292" id="M_292" name="D-Glucose 6-phosphate" compartment="C_1" initialConcentration="0" sboTerm="SBO:0000299">
        <annotation>
          <in:inchi xmlns:in="http://biomodels.net/inchi" metaid="meta_M_292_inchi">InChI=1/C6H13O9P/c7-1-3(8)5(10)6(11)4(9)2-15-16(12,13)14/h1,3-6,8-11H,2H2,(H2,12,13,14)/t3-,4+,5+,6+/m0/s1</in:inchi>
          <rdf:RDF xmlns:rdf="http://www.w3.org/1999/02/22-rdf-syntax-ns#" xmlns:dc="http://purl.org/dc/elements/1.1/" xmlns:dcterms="http://purl.org/dc/terms/" xmlns:vCard="http://www.w3.org/2001/vcard-rdf/3.0#" xmlns:bqbiol="http://biomodels.net/biology-qualifiers/" xmlns:bqmodel="http://biomodels.net/model-qualifiers/">
            <rdf:Description rdf:about="#meta_M_292">
              <bqbiol:is>
                <rdf:Bag>
                  <rdf:li rdf:resource="#meta_M_292"/>
                  <rdf:li rdf:resource="urn:miriam:obo.chebi:CHEBI:15954"/>
                </rdf:Bag>
              </bqbiol:is>
            </rdf:Description>
          </rdf:RDF>
        </annotation>
      </species>
      <species metaid="meta_M_4" id="M_4" name="3-Phospho-D-glyceroyl phosphate" compartment="C_1" initialConcentration="0" sboTerm="SBO:0000299">
        <annotation>
          <in:inchi xmlns:in="http://biomodels.net/inchi" metaid="meta_M_4_inchi">InChI=1/C3H8O10P2/c4-2(1-12-14(6,7)8)3(5)13-15(9,10)11/h2,4H,1H2,(H2,6,7,8)(H2,9,10,11)/t2-/m1/s1</in:inchi>
          <rdf:RDF xmlns:rdf="http://www.w3.org/1999/02/22-rdf-syntax-ns#" xmlns:dc="http://purl.org/dc/elements/1.1/" xmlns:dcterms="http://purl.org/dc/terms/" xmlns:vCard="http://www.w3.org/2001/vcard-rdf/3.0#" xmlns:bqbiol="http://biomodels.net/biology-qualifiers/" xmlns:bqmodel="http://biomodels.net/model-qualifiers/">
            <rdf:Description rdf:about="#meta_M_4">
              <bqbiol:is>
                <rdf:Bag>
                  <rdf:li rdf:resource="#meta_M_4"/>
                  <rdf:li rdf:resource="urn:miriam:obo.chebi:CHEBI:16001"/>
                </rdf:Bag>
              </bqbiol:is>
            </rdf:Description>
          </rdf:RDF>
        </annotation>
      </species>
      <species metaid="meta_M_135" id="M_135" name="ADP" compartment="C_1" initialConcentration="0" sboTerm="SBO:0000299">
        <annotation>
          <in:inchi xmlns:in="http://biomodels.net/inchi" metaid="meta_M_135_inchi">InChI=1/C10H15N5O10P2/c11-8-5-9(13-2-12-8)15(3-14-5)10-7(17)6(16)4(24-10)1-23-27(21,22)25-26(18,19)20/h2-4,6-7,10,16-17H,1H2,(H,21,22)(H2,11,12,13)(H2,18,19,20)/t4-,6-,7-,10-/m1/s1/f/h18-19,21H,11H2</in:inchi>
          <rdf:RDF xmlns:rdf="http://www.w3.org/1999/02/22-rdf-syntax-ns#" xmlns:dc="http://purl.org/dc/elements/1.1/" xmlns:dcterms="http://purl.org/dc/terms/" xmlns:vCard="http://www.w3.org/2001/vcard-rdf/3.0#" xmlns:bqbiol="http://biomodels.net/biology-qualifiers/" xmlns:bqmodel="http://biomodels.net/model-qualifiers/">
            <rdf:Description rdf:about="#meta_M_135">
              <bqbiol:is>
                <rdf:Bag>
                  <rdf:li rdf:resource="#meta_M_135"/>
                  <rdf:li rdf:resource="urn:miriam:obo.chebi:CHEBI:16761"/>
                </rdf:Bag>
              </bqbiol:is>
            </rdf:Description>
          </rdf:RDF>
        </annotation>
      </species>
      <species metaid="meta_M_36" id="M_36" name="D-Glycerate 2-phosphate" compartment="C_1" initialConcentration="0" sboTerm="SBO:0000299">
        <annotation>
          <in:inchi xmlns:in="http://biomodels.net/inchi" metaid="meta_M_36_inchi">InChI=1/C3H7O7P/c4-1-2(3(5)6)10-11(7,8)9/h2,4H,1H2,(H,5,6)(H2,7,8,9)/t2-/m1/s1</in:inchi>
          <rdf:RDF xmlns:rdf="http://www.w3.org/1999/02/22-rdf-syntax-ns#" xmlns:dc="http://purl.org/dc/elements/1.1/" xmlns:dcterms="http://purl.org/dc/terms/" xmlns:vCard="http://www.w3.org/2001/vcard-rdf/3.0#" xmlns:bqbiol="http://biomodels.net/biology-qualifiers/" xmlns:bqmodel="http://biomodels.net/model-qualifiers/">
            <rdf:Description rdf:about="#meta_M_36">
              <bqbiol:is>
                <rdf:Bag>
                  <rdf:li rdf:resource="#meta_M_36"/>
                  <rdf:li rdf:resource="urn:miriam:obo.chebi:CHEBI:17835"/>
                </rdf:Bag>
              </bqbiol:is>
            </rdf:Description>
          </rdf:RDF>
        </annotation>
      </species>
      <species metaid="meta_M_289" id="M_289" name="Glyceraldehyde 3-phosphate" compartment="C_1" initialConcentration="0" sboTerm="SBO:0000299">
        <annotation>
          <in:inchi xmlns:in="http://biomodels.net/inchi" metaid="meta_M_289_inchi">InChI=1/C3H7O6P/c4-1-3(5)2-9-10(6,7)8/h1,3,5H,2H2,(H2,6,7,8)</in:inchi>
          <rdf:RDF xmlns:rdf="http://www.w3.org/1999/02/22-rdf-syntax-ns#" xmlns:dc="http://purl.org/dc/elements/1.1/" xmlns:dcterms="http://purl.org/dc/terms/" xmlns:vCard="http://www.w3.org/2001/vcard-rdf/3.0#" xmlns:bqbiol="http://biomodels.net/biology-qualifiers/" xmlns:bqmodel="http://biomodels.net/model-qualifiers/">
            <rdf:Description rdf:about="#meta_M_289">
              <bqbiol:is>
                <rdf:Bag>
                  <rdf:li rdf:resource="#meta_M_289"/>
                  <rdf:li rdf:resource="urn:miriam:obo.chebi:CHEBI:29052"/>
                </rdf:Bag>
              </bqbiol:is>
            </rdf:Description>
          </rdf:RDF>
        </annotation>
      </species>
      <species metaid="meta_M_411" id="M_411" name="Nicotinamide adenine dinucleotide" compartment="C_1" initialConcentration="4" sboTerm="SBO:0000299">
        <annotation>
          <in:inchi xmlns:in="http://biomodels.net/inchi" metaid="meta_M_411_inchi">InChI=1/C21H27N7O14P2/c22-17-12-19(25-7-24-17)28(8-26-12)21-16(32)14(30)11(41-21)6-39-44(36,37)42-43(34,35)38-5-10-13(29)15(31)20(40-10)27-3-1-2-9(4-27)18(23)33/h1-4,7-8,10-11,13-16,20-21,29-32H,5-6H2,(H5-,22,23,24,25,33,34,35,36,37)/p+1/t10-,11-,13-,14-,15-,16-,20-,21-/m1/s1/fC21H28N7O14P2/h34,36H,22-23H2/q+1</in:inchi>
          <rdf:RDF xmlns:rdf="http://www.w3.org/1999/02/22-rdf-syntax-ns#" xmlns:dc="http://purl.org/dc/elements/1.1/" xmlns:dcterms="http://purl.org/dc/terms/" xmlns:vCard="http://www.w3.org/2001/vcard-rdf/3.0#" xmlns:bqbiol="http://biomodels.net/biology-qualifiers/" xmlns:bqmodel="http://biomodels.net/model-qualifiers/">
            <rdf:Description rdf:about="#meta_M_411">
              <bqbiol:is>
                <rdf:Bag>
                  <rdf:li rdf:resource="#meta_M_411"/>
                  <rdf:li rdf:resource="urn:miriam:obo.chebi:CHEBI:15846"/>
                </rdf:Bag>
              </bqbiol:is>
            </rdf:Description>
          </rdf:RDF>
        </annotation>
      </species>
      <species metaid="meta_M_454" id="M_454" name="Phosphate" compartment="C_1" initialConcentration="4" sboTerm="SBO:0000299">
        <annotation>
          <in:inchi xmlns:in="http://biomodels.net/inchi" metaid="meta_M_454_inchi">InChI=1/H3O4P/c1-5(2,3)4/h(H3,1,2,3,4)/p-3/fO4P/q-3</in:inchi>
          <rdf:RDF xmlns:rdf="http://www.w3.org/1999/02/22-rdf-syntax-ns#" xmlns:dc="http://purl.org/dc/elements/1.1/" xmlns:dcterms="http://purl.org/dc/terms/" xmlns:vCard="http://www.w3.org/2001/vcard-rdf/3.0#" xmlns:bqbiol="http://biomodels.net/biology-qualifiers/" xmlns:bqmodel="http://biomodels.net/model-qualifiers/">
            <rdf:Description rdf:about="#meta_M_454">
              <bqbiol:is>
                <rdf:Bag>
                  <rdf:li rdf:resource="#meta_M_454"/>
                  <rdf:li rdf:resource="urn:miriam:obo.chebi:CHEBI:18367"/>
                </rdf:Bag>
              </bqbiol:is>
            </rdf:Description>
          </rdf:RDF>
        </annotation>
      </species>
      <species metaid="meta_M_304" id="M_304" name="D-Glucose" compartment="C_1" initialConcentration="50" sboTerm="SBO:0000299">
        <annotation>
          <rdf:RDF xmlns:rdf="http://www.w3.org/1999/02/22-rdf-syntax-ns#" xmlns:dc="http://purl.org/dc/elements/1.1/" xmlns:dcterms="http://purl.org/dc/terms/" xmlns:vCard="http://www.w3.org/2001/vcard-rdf/3.0#" xmlns:bqbiol="http://biomodels.net/biology-qualifiers/" xmlns:bqmodel="http://biomodels.net/model-qualifiers/">
            <rdf:Description rdf:about="#meta_M_304">
              <bqbiol:is>
                <rdf:Bag>
                  <rdf:li rdf:resource="urn:miriam:obo.chebi:CHEBI:17634"/>
                </rdf:Bag>
              </bqbiol:is>
            </rdf:Description>
          </rdf:RDF>
        </annotation>
      </species>
      <species metaid="meta_M_57" id="M_57" name="3-Phospho-D-glycerate" compartment="C_1" initialConcentration="0" sboTerm="SBO:0000299">
        <annotation>
          <in:inchi xmlns:in="http://biomodels.net/inchi" metaid="meta_M_57_inchi">InChI=1/C3H7O7P/c4-2(3(5)6)1-10-11(7,8)9/h2,4H,1H2,(H,5,6)(H2,7,8,9)/t2-/m1/s1</in:inchi>
          <rdf:RDF xmlns:rdf="http://www.w3.org/1999/02/22-rdf-syntax-ns#" xmlns:dc="http://purl.org/dc/elements/1.1/" xmlns:dcterms="http://purl.org/dc/terms/" xmlns:vCard="http://www.w3.org/2001/vcard-rdf/3.0#" xmlns:bqbiol="http://biomodels.net/biology-qualifiers/" xmlns:bqmodel="http://biomodels.net/model-qualifiers/">
            <rdf:Description rdf:about="#meta_M_57">
              <bqbiol:is>
                <rdf:Bag>
                  <rdf:li rdf:resource="#meta_M_57"/>
                  <rdf:li rdf:resource="urn:miriam:obo.chebi:CHEBI:17794"/>
                </rdf:Bag>
              </bqbiol:is>
            </rdf:Description>
          </rdf:RDF>
        </annotation>
      </species>
      <species metaid="meta_M_329" id="M_329" name="H+" compartment="C_1" initialConcentration="4" sboTerm="SBO:0000299">
        <annotation>
          <in:inchi xmlns:in="http://biomodels.net/inchi" metaid="meta_M_329_inchi">InChI=1/p+1/fH/q+1</in:inchi>
          <rdf:RDF xmlns:rdf="http://www.w3.org/1999/02/22-rdf-syntax-ns#" xmlns:dc="http://purl.org/dc/elements/1.1/" xmlns:dcterms="http://purl.org/dc/terms/" xmlns:vCard="http://www.w3.org/2001/vcard-rdf/3.0#" xmlns:bqbiol="http://biomodels.net/biology-qualifiers/" xmlns:bqmodel="http://biomodels.net/model-qualifiers/">
            <rdf:Description rdf:about="#meta_M_329">
              <bqbiol:is>
                <rdf:Bag>
                  <rdf:li rdf:resource="#meta_M_329"/>
                  <rdf:li rdf:resource="urn:miriam:obo.chebi:CHEBI:15378"/>
                </rdf:Bag>
              </bqbiol:is>
            </rdf:Description>
          </rdf:RDF>
        </annotation>
      </species>
      <species metaid="meta_M_446" id="M_446" name="Phosphoenolpyruvate" compartment="C_1" initialConcentration="0" sboTerm="SBO:0000299">
        <annotation>
          <in:inchi xmlns:in="http://biomodels.net/inchi" metaid="meta_M_446_inchi">InChI=1/C3H5O6P/c1-2(3(4)5)9-10(6,7)8/h1H2,(H,4,5)(H2,6,7,8)/p-1</in:inchi>
          <rdf:RDF xmlns:rdf="http://www.w3.org/1999/02/22-rdf-syntax-ns#" xmlns:dc="http://purl.org/dc/elements/1.1/" xmlns:dcterms="http://purl.org/dc/terms/" xmlns:vCard="http://www.w3.org/2001/vcard-rdf/3.0#" xmlns:bqbiol="http://biomodels.net/biology-qualifiers/" xmlns:bqmodel="http://biomodels.net/model-qualifiers/">
            <rdf:Description rdf:about="#meta_M_446">
              <bqbiol:is>
                <rdf:Bag>
                  <rdf:li rdf:resource="#meta_M_446"/>
                  <rdf:li rdf:resource="urn:miriam:obo.chebi:CHEBI:18021"/>
                </rdf:Bag>
              </bqbiol:is>
            </rdf:Description>
          </rdf:RDF>
        </annotation>
      </species>
      <species metaid="meta_M_483" id="M_483" name="Pyruvate" compartment="C_1" initialConcentration="0" sboTerm="SBO:0000299">
        <annotation>
          <in:inchi xmlns:in="http://biomodels.net/inchi" metaid="meta_M_483_inchi">InChI=1/C3H4O3/c1-2(4)3(5)6/h1H3,(H,5,6)/p-1/fC3H3O3/q-1</in:inchi>
          <rdf:RDF xmlns:rdf="http://www.w3.org/1999/02/22-rdf-syntax-ns#" xmlns:dc="http://purl.org/dc/elements/1.1/" xmlns:dcterms="http://purl.org/dc/terms/" xmlns:vCard="http://www.w3.org/2001/vcard-rdf/3.0#" xmlns:bqbiol="http://biomodels.net/biology-qualifiers/" xmlns:bqmodel="http://biomodels.net/model-qualifiers/">
            <rdf:Description rdf:about="#meta_M_483">
              <bqbiol:is>
                <rdf:Bag>
                  <rdf:li rdf:resource="#meta_M_483"/>
                  <rdf:li rdf:resource="urn:miriam:obo.chebi:CHEBI:15361"/>
                </rdf:Bag>
              </bqbiol:is>
            </rdf:Description>
          </rdf:RDF>
        </annotation>
      </species>
      <species metaid="meta_M_234" id="M_234" name="Dihydroxyacetone phosphate" compartment="C_1" initialConcentration="0" sboTerm="SBO:0000299">
        <annotation>
          <in:inchi xmlns:in="http://biomodels.net/inchi" metaid="meta_M_234_inchi">InChI=1/C3H7O6P/c4-1-3(5)2-9-10(6,7)8/h4H,1-2H2,(H2,6,7,8)/f/h6-7H</in:inchi>
          <rdf:RDF xmlns:rdf="http://www.w3.org/1999/02/22-rdf-syntax-ns#" xmlns:dc="http://purl.org/dc/elements/1.1/" xmlns:dcterms="http://purl.org/dc/terms/" xmlns:vCard="http://www.w3.org/2001/vcard-rdf/3.0#" xmlns:bqbiol="http://biomodels.net/biology-qualifiers/" xmlns:bqmodel="http://biomodels.net/model-qualifiers/">
            <rdf:Description rdf:about="#meta_M_234">
              <bqbiol:is>
                <rdf:Bag>
                  <rdf:li rdf:resource="#meta_M_234"/>
                  <rdf:li rdf:resource="urn:miriam:obo.chebi:CHEBI:16108"/>
                </rdf:Bag>
              </bqbiol:is>
            </rdf:Description>
          </rdf:RDF>
        </annotation>
      </species>
      <species metaid="meta_M_330" id="M_330" name="H2O" compartment="C_1" initialConcentration="0" sboTerm="SBO:0000299">
        <annotation>
          <in:inchi xmlns:in="http://biomodels.net/inchi" metaid="meta_M_330_inchi">InChI=1/H2O/h1H2</in:inchi>
          <rdf:RDF xmlns:rdf="http://www.w3.org/1999/02/22-rdf-syntax-ns#" xmlns:dc="http://purl.org/dc/elements/1.1/" xmlns:dcterms="http://purl.org/dc/terms/" xmlns:vCard="http://www.w3.org/2001/vcard-rdf/3.0#" xmlns:bqbiol="http://biomodels.net/biology-qualifiers/" xmlns:bqmodel="http://biomodels.net/model-qualifiers/">
            <rdf:Description rdf:about="#meta_M_330">
              <bqbiol:is>
                <rdf:Bag>
                  <rdf:li rdf:resource="#meta_M_330"/>
                  <rdf:li rdf:resource="urn:miriam:obo.chebi:CHEBI:15377"/>
                </rdf:Bag>
              </bqbiol:is>
            </rdf:Description>
          </rdf:RDF>
        </annotation>
      </species>
      <species metaid="meta_M_412" id="M_412" name="Nicotinamide adenine dinucleotide - reduced" compartment="C_1" initialConcentration="0" sboTerm="SBO:0000299">
        <annotation>
          <in:inchi xmlns:in="http://biomodels.net/inchi" metaid="meta_M_412_inchi">InChI=1/C21H29N7O14P2/c22-17-12-19(25-7-24-17)28(8-26-12)21-16(32)14(30)11(41-21)6-39-44(36,37)42-43(34,35)38-5-10-13(29)15(31)20(40-10)27-3-1-2-9(4-27)18(23)33/h1,3-4,7-8,10-11,13-16,20-21,29-32H,2,5-6H2,(H2,23,33)(H,34,35)(H,36,37)(H2,22,24,25)/t10-,11-,13-,14-,15-,16-,20-,21-/m1/s1/f/h34,36H,22-23H2</in:inchi>
          <rdf:RDF xmlns:rdf="http://www.w3.org/1999/02/22-rdf-syntax-ns#" xmlns:dc="http://purl.org/dc/elements/1.1/" xmlns:dcterms="http://purl.org/dc/terms/" xmlns:vCard="http://www.w3.org/2001/vcard-rdf/3.0#" xmlns:bqbiol="http://biomodels.net/biology-qualifiers/" xmlns:bqmodel="http://biomodels.net/model-qualifiers/">
            <rdf:Description rdf:about="#meta_M_412">
              <bqbiol:is>
                <rdf:Bag>
                  <rdf:li rdf:resource="#meta_M_412"/>
                  <rdf:li rdf:resource="urn:miriam:obo.chebi:CHEBI:16908"/>
                </rdf:Bag>
              </bqbiol:is>
            </rdf:Description>
          </rdf:RDF>
        </annotation>
      </species>
      <species metaid="meta_M_121" id="M_121" name="Acetaldehyde" compartment="C_1" initialConcentration="0" sboTerm="SBO:0000299">
        <annotation>
          <in:inchi xmlns:in="http://biomodels.net/inchi" metaid="meta_M_121_inchi">InChI=1/C2H4O/c1-2-3/h2H,1H3</in:inchi>
          <rdf:RDF xmlns:rdf="http://www.w3.org/1999/02/22-rdf-syntax-ns#" xmlns:dc="http://purl.org/dc/elements/1.1/" xmlns:dcterms="http://purl.org/dc/terms/" xmlns:vCard="http://www.w3.org/2001/vcard-rdf/3.0#" xmlns:bqbiol="http://biomodels.net/biology-qualifiers/" xmlns:bqmodel="http://biomodels.net/model-qualifiers/">
            <rdf:Description rdf:about="#meta_M_121">
              <bqbiol:is>
                <rdf:Bag>
                  <rdf:li rdf:resource="#meta_M_121"/>
                  <rdf:li rdf:resource="urn:miriam:obo.chebi:CHEBI:15343"/>
                </rdf:Bag>
              </bqbiol:is>
            </rdf:Description>
          </rdf:RDF>
        </annotation>
      </species>
      <species metaid="meta_M_203" id="M_203" name="CO2" compartment="C_1" initialConcentration="0" sboTerm="SBO:0000299">
        <annotation>
          <in:inchi xmlns:in="http://biomodels.net/inchi" metaid="meta_M_203_inchi">InChI=1/CO2/c2-1-3</in:inchi>
          <rdf:RDF xmlns:rdf="http://www.w3.org/1999/02/22-rdf-syntax-ns#" xmlns:dc="http://purl.org/dc/elements/1.1/" xmlns:dcterms="http://purl.org/dc/terms/" xmlns:vCard="http://www.w3.org/2001/vcard-rdf/3.0#" xmlns:bqbiol="http://biomodels.net/biology-qualifiers/" xmlns:bqmodel="http://biomodels.net/model-qualifiers/">
            <rdf:Description rdf:about="#meta_M_203">
              <bqbiol:is>
                <rdf:Bag>
                  <rdf:li rdf:resource="#meta_M_203"/>
                  <rdf:li rdf:resource="urn:miriam:obo.chebi:CHEBI:16526"/>
                </rdf:Bag>
              </bqbiol:is>
            </rdf:Description>
          </rdf:RDF>
        </annotation>
      </species>
      <species metaid="meta_E_375" id="E_375" name="YKL060C" compartment="C_1" initialConcentration="0.189150466680615" sboTerm="SBO:0000014">
        <annotation>
          <rdf:RDF xmlns:rdf="http://www.w3.org/1999/02/22-rdf-syntax-ns#" xmlns:dc="http://purl.org/dc/elements/1.1/" xmlns:dcterms="http://purl.org/dc/terms/" xmlns:vCard="http://www.w3.org/2001/vcard-rdf/3.0#" xmlns:bqbiol="http://biomodels.net/biology-qualifiers/" xmlns:bqmodel="http://biomodels.net/model-qualifiers/">
            <rdf:Description rdf:about="#meta_E_375">
              <bqbiol:is>
                <rdf:Bag>
                  <rdf:li rdf:resource="urn:miriam:sgd:S000001543"/>
                  <rdf:li rdf:resource="urn:miriam:uniprot:P14540"/>
                </rdf:Bag>
              </bqbiol:is>
            </rdf:Description>
          </rdf:RDF>
        </annotation>
      </species>
      <species metaid="meta_Cx_40" id="Cx_40" name="YGR240C:YMR205C" compartment="C_1" initialConcentration="0.00337856838202656" sboTerm="SBO:0000297">
        <annotation>
          <rdf:RDF xmlns:rdf="http://www.w3.org/1999/02/22-rdf-syntax-ns#" xmlns:dc="http://purl.org/dc/elements/1.1/" xmlns:dcterms="http://purl.org/dc/terms/" xmlns:vCard="http://www.w3.org/2001/vcard-rdf/3.0#" xmlns:bqbiol="http://biomodels.net/biology-qualifiers/" xmlns:bqmodel="http://biomodels.net/model-qualifiers/">
            <rdf:Description rdf:about="#meta_Cx_40">
              <bqbiol:is>
                <rdf:Bag>
                  <rdf:li rdf:resource="urn:miriam:uniprot:P16861"/>
                  <rdf:li rdf:resource="urn:miriam:uniprot:P16862"/>
                </rdf:Bag>
              </bqbiol:is>
            </rdf:Description>
          </rdf:RDF>
        </annotation>
      </species>
      <species metaid="meta_E_417" id="E_417" name="YBR196C" compartment="C_1" initialConcentration="0.0110396686481593" sboTerm="SBO:0000014">
        <annotation>
          <rdf:RDF xmlns:rdf="http://www.w3.org/1999/02/22-rdf-syntax-ns#" xmlns:dc="http://purl.org/dc/elements/1.1/" xmlns:dcterms="http://purl.org/dc/terms/" xmlns:vCard="http://www.w3.org/2001/vcard-rdf/3.0#" xmlns:bqbiol="http://biomodels.net/biology-qualifiers/" xmlns:bqmodel="http://biomodels.net/model-qualifiers/">
            <rdf:Description rdf:about="#meta_E_417">
              <bqbiol:is>
                <rdf:Bag>
                  <rdf:li rdf:resource="urn:miriam:sgd:S000000400"/>
                  <rdf:li rdf:resource="urn:miriam:uniprot:P12709"/>
                </rdf:Bag>
              </bqbiol:is>
            </rdf:Description>
          </rdf:RDF>
        </annotation>
      </species>
      <species metaid="meta_E_670" id="E_670" name="YCR012W" compartment="C_1" initialConcentration="0.055110250684886" sboTerm="SBO:0000014">
        <annotation>
          <rdf:RDF xmlns:rdf="http://www.w3.org/1999/02/22-rdf-syntax-ns#" xmlns:dc="http://purl.org/dc/elements/1.1/" xmlns:dcterms="http://purl.org/dc/terms/" xmlns:vCard="http://www.w3.org/2001/vcard-rdf/3.0#" xmlns:bqbiol="http://biomodels.net/biology-qualifiers/" xmlns:bqmodel="http://biomodels.net/model-qualifiers/">
            <rdf:Description rdf:about="#meta_E_670">
              <bqbiol:is>
                <rdf:Bag>
                  <rdf:li rdf:resource="urn:miriam:sgd:S000000605"/>
                  <rdf:li rdf:resource="urn:miriam:uniprot:P00560"/>
                </rdf:Bag>
              </bqbiol:is>
            </rdf:Description>
          </rdf:RDF>
        </annotation>
      </species>
      <species metaid="meta_E_352" id="E_352" name="YGR254W" compartment="C_1" initialConcentration="0.0925997002145096" sboTerm="SBO:0000014">
        <annotation>
          <rdf:RDF xmlns:rdf="http://www.w3.org/1999/02/22-rdf-syntax-ns#" xmlns:dc="http://purl.org/dc/elements/1.1/" xmlns:dcterms="http://purl.org/dc/terms/" xmlns:vCard="http://www.w3.org/2001/vcard-rdf/3.0#" xmlns:bqbiol="http://biomodels.net/biology-qualifiers/" xmlns:bqmodel="http://biomodels.net/model-qualifiers/">
            <rdf:Description rdf:about="#meta_E_352">
              <bqbiol:is>
                <rdf:Bag>
                  <rdf:li rdf:resource="urn:miriam:sgd:S000003486"/>
                  <rdf:li rdf:resource="urn:miriam:uniprot:P00924"/>
                </rdf:Bag>
              </bqbiol:is>
            </rdf:Description>
          </rdf:RDF>
        </annotation>
      </species>
      <species metaid="meta_E_426" id="E_426" name="YJL052W" compartment="C_1" initialConcentration="0.0345345244515535" sboTerm="SBO:0000014">
        <annotation>
          <rdf:RDF xmlns:rdf="http://www.w3.org/1999/02/22-rdf-syntax-ns#" xmlns:dc="http://purl.org/dc/elements/1.1/" xmlns:dcterms="http://purl.org/dc/terms/" xmlns:vCard="http://www.w3.org/2001/vcard-rdf/3.0#" xmlns:bqbiol="http://biomodels.net/biology-qualifiers/" xmlns:bqmodel="http://biomodels.net/model-qualifiers/">
            <rdf:Description rdf:about="#meta_E_426">
              <bqbiol:is>
                <rdf:Bag>
                  <rdf:li rdf:resource="urn:miriam:sgd:S000003588"/>
                  <rdf:li rdf:resource="urn:miriam:uniprot:P00360"/>
                </rdf:Bag>
              </bqbiol:is>
            </rdf:Description>
          </rdf:RDF>
        </annotation>
      </species>
      <species metaid="meta_E_502" id="E_502" name="YFR053C" compartment="C_1" initialConcentration="0.00166468793544766" sboTerm="SBO:0000014">
        <annotation>
          <rdf:RDF xmlns:rdf="http://www.w3.org/1999/02/22-rdf-syntax-ns#" xmlns:dc="http://purl.org/dc/elements/1.1/" xmlns:dcterms="http://purl.org/dc/terms/" xmlns:vCard="http://www.w3.org/2001/vcard-rdf/3.0#" xmlns:bqbiol="http://biomodels.net/biology-qualifiers/" xmlns:bqmodel="http://biomodels.net/model-qualifiers/">
            <rdf:Description rdf:about="#meta_E_502">
              <bqbiol:is>
                <rdf:Bag>
                  <rdf:li rdf:resource="urn:miriam:sgd:S000001949"/>
                  <rdf:li rdf:resource="urn:miriam:uniprot:P04806"/>
                </rdf:Bag>
              </bqbiol:is>
            </rdf:Description>
          </rdf:RDF>
        </annotation>
      </species>
      <species metaid="meta_E_336" id="E_336" name="YKL152C" compartment="C_1" initialConcentration="0.0632293930179762" sboTerm="SBO:0000014">
        <annotation>
          <rdf:RDF xmlns:rdf="http://www.w3.org/1999/02/22-rdf-syntax-ns#" xmlns:dc="http://purl.org/dc/elements/1.1/" xmlns:dcterms="http://purl.org/dc/terms/" xmlns:vCard="http://www.w3.org/2001/vcard-rdf/3.0#" xmlns:bqbiol="http://biomodels.net/biology-qualifiers/" xmlns:bqmodel="http://biomodels.net/model-qualifiers/">
            <rdf:Description rdf:about="#meta_E_336">
              <bqbiol:is>
                <rdf:Bag>
                  <rdf:li rdf:resource="urn:miriam:sgd:S000001635"/>
                  <rdf:li rdf:resource="urn:miriam:uniprot:P00950"/>
                </rdf:Bag>
              </bqbiol:is>
            </rdf:Description>
          </rdf:RDF>
        </annotation>
      </species>
      <species metaid="meta_E_726" id="E_726" name="YAL038W" compartment="C_1" initialConcentration="0.297886720740557" sboTerm="SBO:0000014">
        <annotation>
          <rdf:RDF xmlns:rdf="http://www.w3.org/1999/02/22-rdf-syntax-ns#" xmlns:dc="http://purl.org/dc/elements/1.1/" xmlns:dcterms="http://purl.org/dc/terms/" xmlns:vCard="http://www.w3.org/2001/vcard-rdf/3.0#" xmlns:bqbiol="http://biomodels.net/biology-qualifiers/" xmlns:bqmodel="http://biomodels.net/model-qualifiers/">
            <rdf:Description rdf:about="#meta_E_726">
              <bqbiol:is>
                <rdf:Bag>
                  <rdf:li rdf:resource="urn:miriam:sgd:S000000036"/>
                  <rdf:li rdf:resource="urn:miriam:uniprot:P00549"/>
                </rdf:Bag>
              </bqbiol:is>
            </rdf:Description>
          </rdf:RDF>
        </annotation>
      </species>
      <species metaid="meta_E_24" id="E_24" name="YLR044C" compartment="C_1" initialConcentration="0.0952086884800322" sboTerm="SBO:0000014">
        <annotation>
          <rdf:RDF xmlns:rdf="http://www.w3.org/1999/02/22-rdf-syntax-ns#" xmlns:dc="http://purl.org/dc/elements/1.1/" xmlns:dcterms="http://purl.org/dc/terms/" xmlns:vCard="http://www.w3.org/2001/vcard-rdf/3.0#" xmlns:bqbiol="http://biomodels.net/biology-qualifiers/" xmlns:bqmodel="http://biomodels.net/model-qualifiers/">
            <rdf:Description rdf:about="#meta_E_24">
              <bqbiol:is>
                <rdf:Bag>
                  <rdf:li rdf:resource="urn:miriam:sgd:S000004034"/>
                  <rdf:li rdf:resource="urn:miriam:uniprot:P06169"/>
                </rdf:Bag>
              </bqbiol:is>
            </rdf:Description>
          </rdf:RDF>
        </annotation>
      </species>
    </listOfSpecies>
    <listOfReactions>
      <reaction metaid="meta_R_555" id="R_555" name="fructose-bisphosphate aldolase" sboTerm="SBO:0000176">
        <annotation>
          <rdf:RDF xmlns:rdf="http://www.w3.org/1999/02/22-rdf-syntax-ns#" xmlns:dc="http://purl.org/dc/elements/1.1/" xmlns:dcterms="http://purl.org/dc/terms/" xmlns:vCard="http://www.w3.org/2001/vcard-rdf/3.0#" xmlns:bqbiol="http://biomodels.net/biology-qualifiers/" xmlns:bqmodel="http://biomodels.net/model-qualifiers/">
            <rdf:Description rdf:about="#meta_R_555">
              <bqbiol:isDescribedBy>
                <rdf:Bag>
                  <rdf:li rdf:resource="urn:miriam:pubmed:8435847"/>
                  <rdf:li rdf:resource="urn:miriam:ec-code:4.1.2.13"/>
                </rdf:Bag>
              </bqbiol:isDescribedBy>
            </rdf:Description>
          </rdf:RDF>
        </annotation>
        <listOfReactants>
          <speciesReference species="M_276"/>
        </listOfReactants>
        <listOfProducts>
          <speciesReference species="M_234"/>
          <speciesReference species="M_289"/>
        </listOfProducts>
        <listOfModifiers>
          <modifierSpeciesReference species="E_375"/>
        </listOfModifiers>
        <kineticLaw>
          <listOfParameters>
            <parameter id="Ki" value="0.01"/>
            <parameter id="Km" value="450"/>
          </listOfParameters>
        </kineticLaw>
      </reaction>
      <reaction metaid="meta_R_1016" id="R_1016" name="phosphofructokinase" sboTerm="SBO:0000176">
        <annotation>
          <rdf:RDF xmlns:rdf="http://www.w3.org/1999/02/22-rdf-syntax-ns#" xmlns:dc="http://purl.org/dc/elements/1.1/" xmlns:dcterms="http://purl.org/dc/terms/" xmlns:vCard="http://www.w3.org/2001/vcard-rdf/3.0#" xmlns:bqbiol="http://biomodels.net/biology-qualifiers/" xmlns:bqmodel="http://biomodels.net/model-qualifiers/">
            <rdf:Description rdf:about="#meta_R_1016">
              <bqbiol:isDescribedBy>
                <rdf:Bag>
                  <rdf:li rdf:resource="urn:miriam:pubmed:3007939"/>
                  <rdf:li rdf:resource="urn:miriam:ec-code:2.7.1.11"/>
                </rdf:Bag>
              </bqbiol:isDescribedBy>
            </rdf:Description>
          </rdf:RDF>
        </annotation>
        <listOfReactants>
          <speciesReference species="M_172"/>
          <speciesReference species="M_273"/>
        </listOfReactants>
        <listOfProducts>
          <speciesReference species="M_135"/>
          <speciesReference species="M_276"/>
          <speciesReference species="M_329"/>
        </listOfProducts>
        <listOfModifiers>
          <modifierSpeciesReference species="Cx_40"/>
        </listOfModifiers>
        <kineticLaw>
          <math xmlns="http://www.w3.org/1998/Math/MathML">
            <apply>
              <times/>
              <ci> k0 </ci>
              <ci> M_172 </ci>
              <ci> M_273 </ci>
            </apply>
          </math>
          <listOfParameters>
            <parameter id="k0" value="1"/>
          </listOfParameters>
        </kineticLaw>
      </reaction>
      <reaction metaid="meta_R_1022" id="R_1022" name="glucose-6-phosphate isomerase" sboTerm="SBO:0000176">
        <annotation>
          <rdf:RDF xmlns:rdf="http://www.w3.org/1999/02/22-rdf-syntax-ns#" xmlns:dc="http://purl.org/dc/elements/1.1/" xmlns:dcterms="http://purl.org/dc/terms/" xmlns:vCard="http://www.w3.org/2001/vcard-rdf/3.0#" xmlns:bqbiol="http://biomodels.net/biology-qualifiers/" xmlns:bqmodel="http://biomodels.net/model-qualifiers/">
            <rdf:Description rdf:about="#meta_R_1022">
              <bqbiol:isDescribedBy>
                <rdf:Bag>
                  <rdf:li rdf:resource="urn:miriam:pubmed:8435847"/>
                  <rdf:li rdf:resource="urn:miriam:ec-code:5.3.1.9"/>
                </rdf:Bag>
              </bqbiol:isDescribedBy>
            </rdf:Description>
          </rdf:RDF>
        </annotation>
        <listOfReactants>
          <speciesReference species="M_292"/>
        </listOfReactants>
        <listOfProducts>
          <speciesReference species="M_273"/>
        </listOfProducts>
        <listOfModifiers>
          <modifierSpeciesReference species="E_417"/>
        </listOfModifiers>
        <kineticLaw>
          <math xmlns="http://www.w3.org/1998/Math/MathML">
            <apply>
              <divide/>
              <apply>
                <times/>
                <ci> E_417 </ci>
                <ci> kcat </ci>
                <ci> M_292 </ci>
              </apply>
              <apply>
                <plus/>
                <ci> Km </ci>
                <ci> M_292 </ci>
              </apply>
            </apply>
          </math>
          <listOfParameters>
            <parameter id="kcatKm" value="360000000"/>
            <parameter id="Km" value="3.8"/>
            <parameter id="kcat" value="1470"/>
          </listOfParameters>
        </kineticLaw>
      </reaction>
      <reaction metaid="meta_R_1023" id="R_1023" name="phosphoglycerate kinase" sboTerm="SBO:0000176">
        <annotation>
          <rdf:RDF xmlns:rdf="http://www.w3.org/1999/02/22-rdf-syntax-ns#" xmlns:dc="http://purl.org/dc/elements/1.1/" xmlns:dcterms="http://purl.org/dc/terms/" xmlns:vCard="http://www.w3.org/2001/vcard-rdf/3.0#" xmlns:bqbiol="http://biomodels.net/biology-qualifiers/" xmlns:bqmodel="http://biomodels.net/model-qualifiers/">
            <rdf:Description rdf:about="#meta_R_1023">
              <bqbiol:isDescribedBy>
                <rdf:Bag>
                  <rdf:li rdf:resource="urn:miriam:pubmed:6347186"/>
                  <rdf:li rdf:resource="urn:miriam:ec-code:2.7.2.3"/>
                </rdf:Bag>
              </bqbiol:isDescribedBy>
            </rdf:Description>
          </rdf:RDF>
        </annotation>
        <listOfReactants>
          <speciesReference species="M_4"/>
          <speciesReference species="M_135"/>
        </listOfReactants>
        <listOfProducts>
          <speciesReference species="M_57"/>
          <speciesReference species="M_172"/>
        </listOfProducts>
        <listOfModifiers>
          <modifierSpeciesReference species="E_670"/>
        </listOfModifiers>
        <kineticLaw>
          <math xmlns="http://www.w3.org/1998/Math/MathML">
            <apply>
              <divide/>
              <apply>
                <times/>
                <ci> Vmax </ci>
                <ci> M_57 </ci>
              </apply>
              <apply>
                <plus/>
                <ci> Km </ci>
                <ci> M_57 </ci>
              </apply>
            </apply>
          </math>
          <listOfParameters>
            <parameter id="Kd" value="0.2"/>
            <parameter id="Km" value="0.77"/>
            <parameter id="Vmax" value="450"/>
            <parameter id="M" value="40"/>
          </listOfParameters>
        </kineticLaw>
      </reaction>
      <reaction metaid="meta_R_1445" id="R_1445" name="enolase" sboTerm="SBO:0000176">
        <annotation>
          <rdf:RDF xmlns:rdf="http://www.w3.org/1999/02/22-rdf-syntax-ns#" xmlns:dc="http://purl.org/dc/elements/1.1/" xmlns:dcterms="http://purl.org/dc/terms/" xmlns:vCard="http://www.w3.org/2001/vcard-rdf/3.0#" xmlns:bqbiol="http://biomodels.net/biology-qualifiers/" xmlns:bqmodel="http://biomodels.net/model-qualifiers/">
            <rdf:Description rdf:about="#meta_R_1445">
              <bqbiol:isDescribedBy>
                <rdf:Bag>
                  <rdf:li rdf:resource="urn:miriam:pubmed:7520111"/>
                  <rdf:li rdf:resource="urn:miriam:ec-code:4.2.1.11"/>
                </rdf:Bag>
              </bqbiol:isDescribedBy>
            </rdf:Description>
          </rdf:RDF>
        </annotation>
        <listOfReactants>
          <speciesReference species="M_36"/>
        </listOfReactants>
        <listOfProducts>
          <speciesReference species="M_330"/>
          <speciesReference species="M_446"/>
        </listOfProducts>
        <listOfModifiers>
          <modifierSpeciesReference species="E_352"/>
        </listOfModifiers>
        <kineticLaw>
          <math xmlns="http://www.w3.org/1998/Math/MathML">
            <apply>
              <divide/>
              <apply>
                <times/>
                <ci> E_352 </ci>
                <ci> kcat </ci>
                <ci> M </ci>
              </apply>
              <apply>
                <plus/>
                <ci> Km </ci>
                <apply>
                  <divide/>
                  <apply>
                    <times/>
                    <ci> M </ci>
                    <apply>
                      <plus/>
                      <cn type="integer"> 1 </cn>
                      <apply>
                        <divide/>
                        <ci> M </ci>
                        <ci> Kin </ci>
                      </apply>
                    </apply>
                  </apply>
                  <apply>
                    <plus/>
                    <cn type="integer"> 1 </cn>
                    <apply>
                      <divide/>
                      <ci> M </ci>
                      <ci> Kid </ci>
                    </apply>
                  </apply>
                </apply>
              </apply>
            </apply>
          </math>
          <listOfParameters>
            <parameter id="Km" value="2.8"/>
            <parameter id="Kid" value="0.54"/>
            <parameter id="Kin" value="0.024"/>
            <parameter id="kcat" value="72"/>
            <parameter id="M" value="0.01"/>
          </listOfParameters>
        </kineticLaw>
      </reaction>
      <reaction metaid="meta_R_1501" id="R_1501" name="glyceraldehyde-3-phosphate dehydrogenase" sboTerm="SBO:0000176">
        <annotation>
          <rdf:RDF xmlns:rdf="http://www.w3.org/1999/02/22-rdf-syntax-ns#" xmlns:dc="http://purl.org/dc/elements/1.1/" xmlns:dcterms="http://purl.org/dc/terms/" xmlns:vCard="http://www.w3.org/2001/vcard-rdf/3.0#" xmlns:bqbiol="http://biomodels.net/biology-qualifiers/" xmlns:bqmodel="http://biomodels.net/model-qualifiers/">
            <rdf:Description rdf:about="#meta_R_1501">
              <bqbiol:isDescribedBy>
                <rdf:Bag>
                  <rdf:li rdf:resource="urn:miriam:pubmed:3905788"/>
                  <rdf:li rdf:resource="urn:miriam:ec-code:1.2.1.12"/>
                </rdf:Bag>
              </bqbiol:isDescribedBy>
            </rdf:Description>
          </rdf:RDF>
        </annotation>
        <listOfReactants>
          <speciesReference species="M_289"/>
          <speciesReference species="M_411"/>
          <speciesReference species="M_454"/>
        </listOfReactants>
        <listOfProducts>
          <speciesReference species="M_4"/>
          <speciesReference species="M_329"/>
          <speciesReference species="M_412"/>
        </listOfProducts>
        <listOfModifiers>
          <modifierSpeciesReference species="E_426"/>
        </listOfModifiers>
        <kineticLaw>
          <math xmlns="http://www.w3.org/1998/Math/MathML">
            <apply>
              <times/>
              <ci> k1 </ci>
              <ci> M_289 </ci>
              <ci> M_411 </ci>
              <ci> M_454 </ci>
            </apply>
          </math>
          <listOfParameters>
            <parameter id="k1" value="1"/>
          </listOfParameters>
        </kineticLaw>
      </reaction>
      <reaction metaid="meta_R_1549" id="R_1549" name="hexokinase (D-glucose:ATP)" sboTerm="SBO:0000176">
        <annotation>
          <rdf:RDF xmlns:rdf="http://www.w3.org/1999/02/22-rdf-syntax-ns#" xmlns:dc="http://purl.org/dc/elements/1.1/" xmlns:dcterms="http://purl.org/dc/terms/" xmlns:vCard="http://www.w3.org/2001/vcard-rdf/3.0#" xmlns:bqbiol="http://biomodels.net/biology-qualifiers/" xmlns:bqmodel="http://biomodels.net/model-qualifiers/">
            <rdf:Description rdf:about="#meta_R_1549">
              <bqbiol:isDescribedBy>
                <rdf:Bag>
                  <rdf:li rdf:resource="urn:miriam:pubmed:6394965"/>
                  <rdf:li rdf:resource="urn:miriam:ec-code:2.7.1.1"/>
                </rdf:Bag>
              </bqbiol:isDescribedBy>
            </rdf:Description>
          </rdf:RDF>
        </annotation>
        <listOfReactants>
          <speciesReference species="M_172"/>
          <speciesReference species="M_304"/>
        </listOfReactants>
        <listOfProducts>
          <speciesReference species="M_135"/>
          <speciesReference species="M_292"/>
          <speciesReference species="M_329"/>
        </listOfProducts>
        <listOfModifiers>
          <modifierSpeciesReference species="E_502"/>
        </listOfModifiers>
        <kineticLaw>
          <math xmlns="http://www.w3.org/1998/Math/MathML">
            <apply>
              <times/>
              <ci> k2 </ci>
              <ci> M_172 </ci>
              <ci> M_304 </ci>
            </apply>
          </math>
          <listOfParameters>
            <parameter id="k2" value="1"/>
          </listOfParameters>
        </kineticLaw>
      </reaction>
      <reaction metaid="meta_R_1655" id="R_1655" name="phosphoglycerate mutase" sboTerm="SBO:0000176">
        <annotation>
          <rdf:RDF xmlns:rdf="http://www.w3.org/1999/02/22-rdf-syntax-ns#" xmlns:dc="http://purl.org/dc/elements/1.1/" xmlns:dcterms="http://purl.org/dc/terms/" xmlns:vCard="http://www.w3.org/2001/vcard-rdf/3.0#" xmlns:bqbiol="http://biomodels.net/biology-qualifiers/" xmlns:bqmodel="http://biomodels.net/model-qualifiers/">
            <rdf:Description rdf:about="#meta_R_1655">
              <bqbiol:isDescribedBy>
                <rdf:Bag>
                  <rdf:li rdf:resource="urn:miriam:pubmed:3033435"/>
                  <rdf:li rdf:resource="urn:miriam:ec-code:5.4.2.1"/>
                </rdf:Bag>
              </bqbiol:isDescribedBy>
            </rdf:Description>
          </rdf:RDF>
        </annotation>
        <listOfReactants>
          <speciesReference species="M_57"/>
        </listOfReactants>
        <listOfProducts>
          <speciesReference species="M_36"/>
        </listOfProducts>
        <listOfModifiers>
          <modifierSpeciesReference species="E_336"/>
        </listOfModifiers>
        <kineticLaw>
          <math xmlns="http://www.w3.org/1998/Math/MathML">
            <apply>
              <times/>
              <ci> k3 </ci>
              <ci> M_57 </ci>
            </apply>
          </math>
          <listOfParameters>
            <parameter id="k3" value="1"/>
          </listOfParameters>
        </kineticLaw>
      </reaction>
      <reaction metaid="meta_R_1680" id="R_1680" name="pyruvate kinase" sboTerm="SBO:0000176">
        <annotation>
          <rdf:RDF xmlns:rdf="http://www.w3.org/1999/02/22-rdf-syntax-ns#" xmlns:dc="http://purl.org/dc/elements/1.1/" xmlns:dcterms="http://purl.org/dc/terms/" xmlns:vCard="http://www.w3.org/2001/vcard-rdf/3.0#" xmlns:bqbiol="http://biomodels.net/biology-qualifiers/" xmlns:bqmodel="http://biomodels.net/model-qualifiers/">
            <rdf:Description rdf:about="#meta_R_1680">
              <bqbiol:isDescribedBy>
                <rdf:Bag>
                  <rdf:li rdf:resource="urn:miriam:pubmed:6185493"/>
                  <rdf:li rdf:resource="urn:miriam:ec-code:2.7.1.40"/>
                </rdf:Bag>
              </bqbiol:isDescribedBy>
            </rdf:Description>
          </rdf:RDF>
        </annotation>
        <listOfReactants>
          <speciesReference species="M_135"/>
          <speciesReference species="M_329"/>
          <speciesReference species="M_446"/>
        </listOfReactants>
        <listOfProducts>
          <speciesReference species="M_172"/>
          <speciesReference species="M_483"/>
        </listOfProducts>
        <listOfModifiers>
          <modifierSpeciesReference species="E_726"/>
        </listOfModifiers>
        <kineticLaw>
          <math xmlns="http://www.w3.org/1998/Math/MathML">
            <apply>
              <times/>
              <ci> k4 </ci>
              <ci> M_135 </ci>
              <ci> M_329 </ci>
              <ci> M_446 </ci>
            </apply>
          </math>
          <listOfParameters>
            <parameter id="k4" value="1"/>
          </listOfParameters>
        </kineticLaw>
      </reaction>
      <reaction metaid="meta_R_1681" id="R_1681" name="pyruvate decarboxylase" sboTerm="SBO:0000176">
        <annotation>
          <rdf:RDF xmlns:rdf="http://www.w3.org/1999/02/22-rdf-syntax-ns#" xmlns:dc="http://purl.org/dc/elements/1.1/" xmlns:dcterms="http://purl.org/dc/terms/" xmlns:vCard="http://www.w3.org/2001/vcard-rdf/3.0#" xmlns:bqbiol="http://biomodels.net/biology-qualifiers/" xmlns:bqmodel="http://biomodels.net/model-qualifiers/">
            <rdf:Description rdf:about="#meta_R_1681">
              <bqbiol:isDescribedBy>
                <rdf:Bag>
                  <rdf:li rdf:resource="urn:miriam:ec-code:4.1.1.1"/>
                </rdf:Bag>
              </bqbiol:isDescribedBy>
            </rdf:Description>
          </rdf:RDF>
        </annotation>
        <listOfReactants>
          <speciesReference species="M_329"/>
          <speciesReference species="M_483"/>
        </listOfReactants>
        <listOfProducts>
          <speciesReference species="M_121"/>
          <speciesReference species="M_203"/>
        </listOfProducts>
        <listOfModifiers>
          <modifierSpeciesReference species="E_24"/>
        </listOfModifiers>
        <kineticLaw>
          <math xmlns="http://www.w3.org/1998/Math/MathML">
            <apply>
              <times/>
              <ci> k5 </ci>
              <ci> M_329 </ci>
              <ci> M_483 </ci>
            </apply>
          </math>
          <listOfParameters>
            <parameter id="k5" value="1"/>
          </listOfParameters>
        </kineticLaw>
      </reaction>
    </listOfReactions>
  </model>
</sbml>
