# Supplementary material for: Systematic integration of experimental data and models in systems biology
Source: BMC Bioinformatics. 2010 Nov 29;11:582. doi: 10.1186/1471-2105-11-582 (PMC3008707; doi:10.1186/1471-2105-11-582)
Supplement: Additional file 2 — A zip file containing SBML and SBRML files that were generated by the systems biology workflows. [file 1471-2105-11-582-S2.ZIP › models/sbml_wf3.xml]

<?xml version="1.0" encoding="UTF-8"?>
<sbml xmlns="http://www.sbml.org/sbml/level2/version3" level="2" version="3">
  <model metaid="COPASI1" id="Model_1" name="Test model">
    <notes>
      <body xmlns="http://www.w3.org/1999/xhtml"/>
    </notes>
    <listOfFunctionDefinitions>
      <functionDefinition id="function_1" name="function_4_fructose-bisphosphate aldolase">
        <math xmlns="http://www.w3.org/1998/Math/MathML">
          <lambda>
            <bvar>
              <ci> C_1 </ci>
            </bvar>
            <bvar>
              <ci> Et </ci>
            </bvar>
            <bvar>
              <ci> Ks </ci>
            </bvar>
            <bvar>
              <ci> M_276 </ci>
            </bvar>
            <bvar>
              <ci> kcat </ci>
            </bvar>
            <apply>
              <divide/>
              <apply>
                <divide/>
                <apply>
                  <times/>
                  <ci> kcat </ci>
                  <ci> Et </ci>
                  <ci> M_276 </ci>
                </apply>
                <apply>
                  <plus/>
                  <ci> Ks </ci>
                  <ci> M_276 </ci>
                </apply>
              </apply>
              <ci> C_1 </ci>
            </apply>
          </lambda>
        </math>
      </functionDefinition>
      <functionDefinition id="function_4_phosphofructokinase" name="function_4_phosphofructokinase">
        <math xmlns="http://www.w3.org/1998/Math/MathML">
          <lambda>
            <bvar>
              <ci> C_1 </ci>
            </bvar>
            <bvar>
              <ci> M_172 </ci>
            </bvar>
            <bvar>
              <ci> M_273 </ci>
            </bvar>
            <bvar>
              <ci> k0 </ci>
            </bvar>
            <apply>
              <divide/>
              <apply>
                <times/>
                <ci> k0 </ci>
                <ci> M_172 </ci>
                <ci> M_273 </ci>
              </apply>
              <ci> C_1 </ci>
            </apply>
          </lambda>
        </math>
      </functionDefinition>
      <functionDefinition id="function_2" name="function_4_glucose-6-phosphate isomerase">
        <math xmlns="http://www.w3.org/1998/Math/MathML">
          <lambda>
            <bvar>
              <ci> C_1 </ci>
            </bvar>
            <bvar>
              <ci> I </ci>
            </bvar>
            <bvar>
              <ci> Ki </ci>
            </bvar>
            <bvar>
              <ci> Km </ci>
            </bvar>
            <bvar>
              <ci> M_292 </ci>
            </bvar>
            <bvar>
              <ci> Vmax </ci>
            </bvar>
            <apply>
              <divide/>
              <apply>
                <divide/>
                <apply>
                  <times/>
                  <ci> Vmax </ci>
                  <ci> M_292 </ci>
                </apply>
                <apply>
                  <plus/>
                  <apply>
                    <times/>
                    <ci> Km </ci>
                    <apply>
                      <plus/>
                      <cn> 1 </cn>
                      <apply>
                        <divide/>
                        <ci> I </ci>
                        <ci> Ki </ci>
                      </apply>
                    </apply>
                  </apply>
                  <ci> M_292 </ci>
                </apply>
              </apply>
              <ci> C_1 </ci>
            </apply>
          </lambda>
        </math>
      </functionDefinition>
      <functionDefinition id="function_3" name="function_4_phosphoglycerate kinase">
        <math xmlns="http://www.w3.org/1998/Math/MathML">
          <lambda>
            <bvar>
              <ci> C_1 </ci>
            </bvar>
            <bvar>
              <ci> E_670 </ci>
            </bvar>
            <bvar>
              <ci> Km </ci>
            </bvar>
            <bvar>
              <ci> M_57 </ci>
            </bvar>
            <bvar>
              <ci> kcat </ci>
            </bvar>
            <apply>
              <divide/>
              <apply>
                <divide/>
                <apply>
                  <times/>
                  <ci> E_670 </ci>
                  <ci> kcat </ci>
                  <ci> M_57 </ci>
                </apply>
                <apply>
                  <plus/>
                  <ci> Km </ci>
                  <ci> M_57 </ci>
                </apply>
              </apply>
              <ci> C_1 </ci>
            </apply>
          </lambda>
        </math>
      </functionDefinition>
      <functionDefinition id="function_4_enolase" name="function_4_enolase">
        <math xmlns="http://www.w3.org/1998/Math/MathML">
          <lambda>
            <bvar>
              <ci> C_1 </ci>
            </bvar>
            <bvar>
              <ci> Km </ci>
            </bvar>
            <bvar>
              <ci> M_36 </ci>
            </bvar>
            <bvar>
              <ci> Vmax </ci>
            </bvar>
            <apply>
              <divide/>
              <apply>
                <divide/>
                <apply>
                  <times/>
                  <ci> Vmax </ci>
                  <ci> M_36 </ci>
                </apply>
                <apply>
                  <plus/>
                  <ci> Km </ci>
                  <ci> M_36 </ci>
                </apply>
              </apply>
              <ci> C_1 </ci>
            </apply>
          </lambda>
        </math>
      </functionDefinition>
      <functionDefinition id="function_4" name="function_4_glyceraldehyde-3-phosphate dehydrogenase">
        <math xmlns="http://www.w3.org/1998/Math/MathML">
          <lambda>
            <bvar>
              <ci> C_1 </ci>
            </bvar>
            <bvar>
              <ci> M_289 </ci>
            </bvar>
            <bvar>
              <ci> M_411 </ci>
            </bvar>
            <bvar>
              <ci> M_454 </ci>
            </bvar>
            <bvar>
              <ci> k1 </ci>
            </bvar>
            <apply>
              <divide/>
              <apply>
                <times/>
                <ci> k1 </ci>
                <ci> M_289 </ci>
                <ci> M_411 </ci>
                <ci> M_454 </ci>
              </apply>
              <ci> C_1 </ci>
            </apply>
          </lambda>
        </math>
      </functionDefinition>
      <functionDefinition id="function_5" name="function_4_hexokinase (D-glucose:ATP)">
        <math xmlns="http://www.w3.org/1998/Math/MathML">
          <lambda>
            <bvar>
              <ci> C_1 </ci>
            </bvar>
            <bvar>
              <ci> M_172 </ci>
            </bvar>
            <bvar>
              <ci> M_304 </ci>
            </bvar>
            <bvar>
              <ci> k2 </ci>
            </bvar>
            <apply>
              <divide/>
              <apply>
                <times/>
                <ci> k2 </ci>
                <ci> M_172 </ci>
                <ci> M_304 </ci>
              </apply>
              <ci> C_1 </ci>
            </apply>
          </lambda>
        </math>
      </functionDefinition>
      <functionDefinition id="function_6" name="function_4_phosphoglycerate mutase">
        <math xmlns="http://www.w3.org/1998/Math/MathML">
          <lambda>
            <bvar>
              <ci> C_1 </ci>
            </bvar>
            <bvar>
              <ci> M_57 </ci>
            </bvar>
            <bvar>
              <ci> k3 </ci>
            </bvar>
            <apply>
              <divide/>
              <apply>
                <times/>
                <ci> k3 </ci>
                <ci> M_57 </ci>
              </apply>
              <ci> C_1 </ci>
            </apply>
          </lambda>
        </math>
      </functionDefinition>
      <functionDefinition id="function_7" name="function_4_pyruvate kinase">
        <math xmlns="http://www.w3.org/1998/Math/MathML">
          <lambda>
            <bvar>
              <ci> C_1 </ci>
            </bvar>
            <bvar>
              <ci> M_135 </ci>
            </bvar>
            <bvar>
              <ci> M_329 </ci>
            </bvar>
            <bvar>
              <ci> M_446 </ci>
            </bvar>
            <bvar>
              <ci> k4 </ci>
            </bvar>
            <apply>
              <divide/>
              <apply>
                <times/>
                <ci> k4 </ci>
                <ci> M_135 </ci>
                <ci> M_329 </ci>
                <ci> M_446 </ci>
              </apply>
              <ci> C_1 </ci>
            </apply>
          </lambda>
        </math>
      </functionDefinition>
      <functionDefinition id="function_8" name="function_4_pyruvate decarboxylase">
        <math xmlns="http://www.w3.org/1998/Math/MathML">
          <lambda>
            <bvar>
              <ci> C_1 </ci>
            </bvar>
            <bvar>
              <ci> M_329 </ci>
            </bvar>
            <bvar>
              <ci> M_483 </ci>
            </bvar>
            <bvar>
              <ci> k5 </ci>
            </bvar>
            <apply>
              <divide/>
              <apply>
                <times/>
                <ci> k5 </ci>
                <ci> M_329 </ci>
                <ci> M_483 </ci>
              </apply>
              <ci> C_1 </ci>
            </apply>
          </lambda>
        </math>
      </functionDefinition>
    </listOfFunctionDefinitions>
    <listOfCompartments>
      <compartment metaid="COPASI2" id="C_1" name="Cytoplasm" size="1">
        <annotation>
          <COPASI xmlns="http://www.copasi.org/static/sbml">
            <rdf:RDF xmlns:CopasiMT="http://www.copasi.org/RDF/MiriamTerms#" xmlns:rdf="http://www.w3.org/1999/02/22-rdf-syntax-ns#">
              <rdf:Description rdf:about="#COPASI2">
                <CopasiMT:is rdf:resource="urn:miriam:obo.go:GO:0005737"/>
              </rdf:Description>
            </rdf:RDF>
          </COPASI>
          <rdf:RDF xmlns:rdf="http://www.w3.org/1999/02/22-rdf-syntax-ns#" xmlns:dc="http://purl.org/dc/elements/1.1/" xmlns:dcterms="http://purl.org/dc/terms/" xmlns:vCard="http://www.w3.org/2001/vcard-rdf/3.0#" xmlns:bqbiol="http://biomodels.net/biology-qualifiers/" xmlns:bqmodel="http://biomodels.net/model-qualifiers/">
            <rdf:Description rdf:about="#COPASI2">
              <bqbiol:is>
                <rdf:Bag>
                  <rdf:li rdf:resource="urn:miriam:unknown:"/>
                </rdf:Bag>
              </bqbiol:is>
            </rdf:Description>
          </rdf:RDF>
        </annotation>
      </compartment>
      <compartment metaid="COPASI3" id="C_10" name="Plasma membrane" size="1">
        <annotation>
          <COPASI xmlns="http://www.copasi.org/static/sbml">
            <rdf:RDF xmlns:CopasiMT="http://www.copasi.org/RDF/MiriamTerms#" xmlns:rdf="http://www.w3.org/1999/02/22-rdf-syntax-ns#">
              <rdf:Description rdf:about="#COPASI3">
                <CopasiMT:is rdf:resource="urn:miriam:obo.go:GO:0005886"/>
              </rdf:Description>
            </rdf:RDF>
          </COPASI>
          <rdf:RDF xmlns:rdf="http://www.w3.org/1999/02/22-rdf-syntax-ns#" xmlns:dc="http://purl.org/dc/elements/1.1/" xmlns:dcterms="http://purl.org/dc/terms/" xmlns:vCard="http://www.w3.org/2001/vcard-rdf/3.0#" xmlns:bqbiol="http://biomodels.net/biology-qualifiers/" xmlns:bqmodel="http://biomodels.net/model-qualifiers/">
            <rdf:Description rdf:about="#COPASI3">
              <bqbiol:is>
                <rdf:Bag>
                  <rdf:li rdf:resource="urn:miriam:unknown:"/>
                </rdf:Bag>
              </bqbiol:is>
            </rdf:Description>
          </rdf:RDF>
        </annotation>
      </compartment>
      <compartment metaid="COPASI4" id="C_2" name="Extracellular" size="1">
        <annotation>
          <COPASI xmlns="http://www.copasi.org/static/sbml">
            <rdf:RDF xmlns:CopasiMT="http://www.copasi.org/RDF/MiriamTerms#" xmlns:rdf="http://www.w3.org/1999/02/22-rdf-syntax-ns#">
              <rdf:Description rdf:about="#COPASI4">
                <CopasiMT:is rdf:resource="urn:miriam:obo.go:GO:0005576"/>
              </rdf:Description>
            </rdf:RDF>
          </COPASI>
          <rdf:RDF xmlns:rdf="http://www.w3.org/1999/02/22-rdf-syntax-ns#" xmlns:dc="http://purl.org/dc/elements/1.1/" xmlns:dcterms="http://purl.org/dc/terms/" xmlns:vCard="http://www.w3.org/2001/vcard-rdf/3.0#" xmlns:bqbiol="http://biomodels.net/biology-qualifiers/" xmlns:bqmodel="http://biomodels.net/model-qualifiers/">
            <rdf:Description rdf:about="#COPASI4">
              <bqbiol:is>
                <rdf:Bag>
                  <rdf:li rdf:resource="urn:miriam:unknown:"/>
                </rdf:Bag>
              </bqbiol:is>
            </rdf:Description>
          </rdf:RDF>
        </annotation>
      </compartment>
    </listOfCompartments>
    <listOfSpecies>
      <species metaid="COPASI5" id="M_276" name="D-Fructose 1,6-bisphosphate" compartment="C_1" initialConcentration="0">
        <annotation>
          <COPASI xmlns="http://www.copasi.org/static/sbml">
            <rdf:RDF xmlns:CopasiMT="http://www.copasi.org/RDF/MiriamTerms#" xmlns:bqbiol="http://biomodels.net/biology-qualifiers/" xmlns:rdf="http://www.w3.org/1999/02/22-rdf-syntax-ns#">
              <rdf:Description rdf:about="#COPASI5">
                <bqbiol:is rdf:resource="#meta_M_276"/>
                <CopasiMT:is rdf:resource="urn:miriam:obo.chebi:CHEBI:16905"/>
              </rdf:Description>
            </rdf:RDF>
          </COPASI>
          <rdf:RDF xmlns:rdf="http://www.w3.org/1999/02/22-rdf-syntax-ns#" xmlns:dc="http://purl.org/dc/elements/1.1/" xmlns:dcterms="http://purl.org/dc/terms/" xmlns:vCard="http://www.w3.org/2001/vcard-rdf/3.0#" xmlns:bqbiol="http://biomodels.net/biology-qualifiers/" xmlns:bqmodel="http://biomodels.net/model-qualifiers/">
            <rdf:Description rdf:about="#COPASI5">
              <bqbiol:is>
                <rdf:Bag>
                  <rdf:li rdf:resource="urn:miriam:unknown:"/>
                </rdf:Bag>
              </bqbiol:is>
            </rdf:Description>
          </rdf:RDF>
        </annotation>
      </species>
      <species metaid="COPASI6" id="M_172" name="ATP" compartment="C_1" initialConcentration="3.5">
        <annotation>
          <COPASI xmlns="http://www.copasi.org/static/sbml">
            <rdf:RDF xmlns:CopasiMT="http://www.copasi.org/RDF/MiriamTerms#" xmlns:bqbiol="http://biomodels.net/biology-qualifiers/" xmlns:rdf="http://www.w3.org/1999/02/22-rdf-syntax-ns#">
              <rdf:Description rdf:about="#COPASI6">
                <bqbiol:is rdf:resource="#meta_M_172"/>
                <CopasiMT:is rdf:resource="urn:miriam:obo.chebi:CHEBI:15422"/>
              </rdf:Description>
            </rdf:RDF>
          </COPASI>
          <rdf:RDF xmlns:rdf="http://www.w3.org/1999/02/22-rdf-syntax-ns#" xmlns:dc="http://purl.org/dc/elements/1.1/" xmlns:dcterms="http://purl.org/dc/terms/" xmlns:vCard="http://www.w3.org/2001/vcard-rdf/3.0#" xmlns:bqbiol="http://biomodels.net/biology-qualifiers/" xmlns:bqmodel="http://biomodels.net/model-qualifiers/">
            <rdf:Description rdf:about="#COPASI6">
              <bqbiol:is>
                <rdf:Bag>
                  <rdf:li rdf:resource="urn:miriam:unknown:"/>
                </rdf:Bag>
              </bqbiol:is>
            </rdf:Description>
          </rdf:RDF>
        </annotation>
      </species>
      <species metaid="COPASI7" id="M_273" name="D-Fructose 6-phosphate" compartment="C_1" initialConcentration="0">
        <annotation>
          <COPASI xmlns="http://www.copasi.org/static/sbml">
            <rdf:RDF xmlns:CopasiMT="http://www.copasi.org/RDF/MiriamTerms#" xmlns:bqbiol="http://biomodels.net/biology-qualifiers/" xmlns:rdf="http://www.w3.org/1999/02/22-rdf-syntax-ns#">
              <rdf:Description rdf:about="#COPASI7">
                <bqbiol:is rdf:resource="#meta_M_273"/>
                <CopasiMT:is rdf:resource="urn:miriam:obo.chebi:CHEBI:15946"/>
              </rdf:Description>
            </rdf:RDF>
          </COPASI>
          <rdf:RDF xmlns:rdf="http://www.w3.org/1999/02/22-rdf-syntax-ns#" xmlns:dc="http://purl.org/dc/elements/1.1/" xmlns:dcterms="http://purl.org/dc/terms/" xmlns:vCard="http://www.w3.org/2001/vcard-rdf/3.0#" xmlns:bqbiol="http://biomodels.net/biology-qualifiers/" xmlns:bqmodel="http://biomodels.net/model-qualifiers/">
            <rdf:Description rdf:about="#COPASI7">
              <bqbiol:is>
                <rdf:Bag>
                  <rdf:li rdf:resource="urn:miriam:unknown:"/>
                </rdf:Bag>
              </bqbiol:is>
            </rdf:Description>
          </rdf:RDF>
        </annotation>
      </species>
      <species metaid="COPASI8" id="M_292" name="D-Glucose 6-phosphate" compartment="C_1" initialConcentration="0">
        <annotation>
          <COPASI xmlns="http://www.copasi.org/static/sbml">
            <rdf:RDF xmlns:CopasiMT="http://www.copasi.org/RDF/MiriamTerms#" xmlns:bqbiol="http://biomodels.net/biology-qualifiers/" xmlns:rdf="http://www.w3.org/1999/02/22-rdf-syntax-ns#">
              <rdf:Description rdf:about="#COPASI8">
                <bqbiol:is rdf:resource="#meta_M_292"/>
                <CopasiMT:is rdf:resource="urn:miriam:obo.chebi:CHEBI:15954"/>
              </rdf:Description>
            </rdf:RDF>
          </COPASI>
          <rdf:RDF xmlns:rdf="http://www.w3.org/1999/02/22-rdf-syntax-ns#" xmlns:dc="http://purl.org/dc/elements/1.1/" xmlns:dcterms="http://purl.org/dc/terms/" xmlns:vCard="http://www.w3.org/2001/vcard-rdf/3.0#" xmlns:bqbiol="http://biomodels.net/biology-qualifiers/" xmlns:bqmodel="http://biomodels.net/model-qualifiers/">
            <rdf:Description rdf:about="#COPASI8">
              <bqbiol:is>
                <rdf:Bag>
                  <rdf:li rdf:resource="urn:miriam:unknown:"/>
                </rdf:Bag>
              </bqbiol:is>
            </rdf:Description>
          </rdf:RDF>
        </annotation>
      </species>
      <species metaid="COPASI9" id="M_4" name="3-Phospho-D-glyceroyl phosphate" compartment="C_1" initialConcentration="0">
        <annotation>
          <COPASI xmlns="http://www.copasi.org/static/sbml">
            <rdf:RDF xmlns:CopasiMT="http://www.copasi.org/RDF/MiriamTerms#" xmlns:bqbiol="http://biomodels.net/biology-qualifiers/" xmlns:rdf="http://www.w3.org/1999/02/22-rdf-syntax-ns#">
              <rdf:Description rdf:about="#COPASI9">
                <bqbiol:is rdf:resource="#meta_M_4"/>
                <CopasiMT:is rdf:resource="urn:miriam:obo.chebi:CHEBI:16001"/>
              </rdf:Description>
            </rdf:RDF>
          </COPASI>
          <rdf:RDF xmlns:rdf="http://www.w3.org/1999/02/22-rdf-syntax-ns#" xmlns:dc="http://purl.org/dc/elements/1.1/" xmlns:dcterms="http://purl.org/dc/terms/" xmlns:vCard="http://www.w3.org/2001/vcard-rdf/3.0#" xmlns:bqbiol="http://biomodels.net/biology-qualifiers/" xmlns:bqmodel="http://biomodels.net/model-qualifiers/">
            <rdf:Description rdf:about="#COPASI9">
              <bqbiol:is>
                <rdf:Bag>
                  <rdf:li rdf:resource="urn:miriam:unknown:"/>
                </rdf:Bag>
              </bqbiol:is>
            </rdf:Description>
          </rdf:RDF>
        </annotation>
      </species>
      <species metaid="COPASI10" id="M_135" name="ADP" compartment="C_1" initialConcentration="0">
        <annotation>
          <COPASI xmlns="http://www.copasi.org/static/sbml">
            <rdf:RDF xmlns:CopasiMT="http://www.copasi.org/RDF/MiriamTerms#" xmlns:bqbiol="http://biomodels.net/biology-qualifiers/" xmlns:rdf="http://www.w3.org/1999/02/22-rdf-syntax-ns#">
              <rdf:Description rdf:about="#COPASI10">
                <bqbiol:is rdf:resource="#meta_M_135"/>
                <CopasiMT:is rdf:resource="urn:miriam:obo.chebi:CHEBI:16761"/>
              </rdf:Description>
            </rdf:RDF>
          </COPASI>
          <rdf:RDF xmlns:rdf="http://www.w3.org/1999/02/22-rdf-syntax-ns#" xmlns:dc="http://purl.org/dc/elements/1.1/" xmlns:dcterms="http://purl.org/dc/terms/" xmlns:vCard="http://www.w3.org/2001/vcard-rdf/3.0#" xmlns:bqbiol="http://biomodels.net/biology-qualifiers/" xmlns:bqmodel="http://biomodels.net/model-qualifiers/">
            <rdf:Description rdf:about="#COPASI10">
              <bqbiol:is>
                <rdf:Bag>
                  <rdf:li rdf:resource="urn:miriam:unknown:"/>
                </rdf:Bag>
              </bqbiol:is>
            </rdf:Description>
          </rdf:RDF>
        </annotation>
      </species>
      <species metaid="COPASI11" id="M_36" name="D-Glycerate 2-phosphate" compartment="C_1" initialConcentration="0">
        <annotation>
          <COPASI xmlns="http://www.copasi.org/static/sbml">
            <rdf:RDF xmlns:CopasiMT="http://www.copasi.org/RDF/MiriamTerms#" xmlns:bqbiol="http://biomodels.net/biology-qualifiers/" xmlns:rdf="http://www.w3.org/1999/02/22-rdf-syntax-ns#">
              <rdf:Description rdf:about="#COPASI11">
                <bqbiol:is rdf:resource="#meta_M_36"/>
                <CopasiMT:is rdf:resource="urn:miriam:obo.chebi:CHEBI:17835"/>
              </rdf:Description>
            </rdf:RDF>
          </COPASI>
          <rdf:RDF xmlns:rdf="http://www.w3.org/1999/02/22-rdf-syntax-ns#" xmlns:dc="http://purl.org/dc/elements/1.1/" xmlns:dcterms="http://purl.org/dc/terms/" xmlns:vCard="http://www.w3.org/2001/vcard-rdf/3.0#" xmlns:bqbiol="http://biomodels.net/biology-qualifiers/" xmlns:bqmodel="http://biomodels.net/model-qualifiers/">
            <rdf:Description rdf:about="#COPASI11">
              <bqbiol:is>
                <rdf:Bag>
                  <rdf:li rdf:resource="urn:miriam:unknown:"/>
                </rdf:Bag>
              </bqbiol:is>
            </rdf:Description>
          </rdf:RDF>
        </annotation>
      </species>
      <species metaid="COPASI12" id="M_289" name="Glyceraldehyde 3-phosphate" compartment="C_1" initialConcentration="0">
        <annotation>
          <COPASI xmlns="http://www.copasi.org/static/sbml">
            <rdf:RDF xmlns:CopasiMT="http://www.copasi.org/RDF/MiriamTerms#" xmlns:bqbiol="http://biomodels.net/biology-qualifiers/" xmlns:rdf="http://www.w3.org/1999/02/22-rdf-syntax-ns#">
              <rdf:Description rdf:about="#COPASI12">
                <bqbiol:is rdf:resource="#meta_M_289"/>
                <CopasiMT:is rdf:resource="urn:miriam:obo.chebi:CHEBI:29052"/>
              </rdf:Description>
            </rdf:RDF>
          </COPASI>
          <rdf:RDF xmlns:rdf="http://www.w3.org/1999/02/22-rdf-syntax-ns#" xmlns:dc="http://purl.org/dc/elements/1.1/" xmlns:dcterms="http://purl.org/dc/terms/" xmlns:vCard="http://www.w3.org/2001/vcard-rdf/3.0#" xmlns:bqbiol="http://biomodels.net/biology-qualifiers/" xmlns:bqmodel="http://biomodels.net/model-qualifiers/">
            <rdf:Description rdf:about="#COPASI12">
              <bqbiol:is>
                <rdf:Bag>
                  <rdf:li rdf:resource="urn:miriam:unknown:"/>
                </rdf:Bag>
              </bqbiol:is>
            </rdf:Description>
          </rdf:RDF>
        </annotation>
      </species>
      <species metaid="COPASI13" id="M_411" name="Nicotinamide adenine dinucleotide" compartment="C_1" initialConcentration="4">
        <annotation>
          <COPASI xmlns="http://www.copasi.org/static/sbml">
            <rdf:RDF xmlns:CopasiMT="http://www.copasi.org/RDF/MiriamTerms#" xmlns:bqbiol="http://biomodels.net/biology-qualifiers/" xmlns:rdf="http://www.w3.org/1999/02/22-rdf-syntax-ns#">
              <rdf:Description rdf:about="#COPASI13">
                <bqbiol:is rdf:resource="#meta_M_411"/>
                <CopasiMT:is rdf:resource="urn:miriam:obo.chebi:CHEBI:15846"/>
              </rdf:Description>
            </rdf:RDF>
          </COPASI>
          <rdf:RDF xmlns:rdf="http://www.w3.org/1999/02/22-rdf-syntax-ns#" xmlns:dc="http://purl.org/dc/elements/1.1/" xmlns:dcterms="http://purl.org/dc/terms/" xmlns:vCard="http://www.w3.org/2001/vcard-rdf/3.0#" xmlns:bqbiol="http://biomodels.net/biology-qualifiers/" xmlns:bqmodel="http://biomodels.net/model-qualifiers/">
            <rdf:Description rdf:about="#COPASI13">
              <bqbiol:is>
                <rdf:Bag>
                  <rdf:li rdf:resource="urn:miriam:unknown:"/>
                </rdf:Bag>
              </bqbiol:is>
            </rdf:Description>
          </rdf:RDF>
        </annotation>
      </species>
      <species metaid="COPASI14" id="M_454" name="Phosphate" compartment="C_1" initialConcentration="4">
        <annotation>
          <COPASI xmlns="http://www.copasi.org/static/sbml">
            <rdf:RDF xmlns:CopasiMT="http://www.copasi.org/RDF/MiriamTerms#" xmlns:bqbiol="http://biomodels.net/biology-qualifiers/" xmlns:rdf="http://www.w3.org/1999/02/22-rdf-syntax-ns#">
              <rdf:Description rdf:about="#COPASI14">
                <bqbiol:is rdf:resource="#meta_M_454"/>
                <CopasiMT:is rdf:resource="urn:miriam:obo.chebi:CHEBI:18367"/>
              </rdf:Description>
            </rdf:RDF>
          </COPASI>
          <rdf:RDF xmlns:rdf="http://www.w3.org/1999/02/22-rdf-syntax-ns#" xmlns:dc="http://purl.org/dc/elements/1.1/" xmlns:dcterms="http://purl.org/dc/terms/" xmlns:vCard="http://www.w3.org/2001/vcard-rdf/3.0#" xmlns:bqbiol="http://biomodels.net/biology-qualifiers/" xmlns:bqmodel="http://biomodels.net/model-qualifiers/">
            <rdf:Description rdf:about="#COPASI14">
              <bqbiol:is>
                <rdf:Bag>
                  <rdf:li rdf:resource="urn:miriam:unknown:"/>
                </rdf:Bag>
              </bqbiol:is>
            </rdf:Description>
          </rdf:RDF>
        </annotation>
      </species>
      <species metaid="COPASI15" id="M_304" name="D-Glucose" compartment="C_1" initialConcentration="50">
        <annotation>
          <COPASI xmlns="http://www.copasi.org/static/sbml">
            <rdf:RDF xmlns:CopasiMT="http://www.copasi.org/RDF/MiriamTerms#" xmlns:rdf="http://www.w3.org/1999/02/22-rdf-syntax-ns#">
              <rdf:Description rdf:about="#COPASI15">
                <CopasiMT:is rdf:resource="urn:miriam:obo.chebi:CHEBI:17634"/>
              </rdf:Description>
            </rdf:RDF>
          </COPASI>
          <rdf:RDF xmlns:rdf="http://www.w3.org/1999/02/22-rdf-syntax-ns#" xmlns:dc="http://purl.org/dc/elements/1.1/" xmlns:dcterms="http://purl.org/dc/terms/" xmlns:vCard="http://www.w3.org/2001/vcard-rdf/3.0#" xmlns:bqbiol="http://biomodels.net/biology-qualifiers/" xmlns:bqmodel="http://biomodels.net/model-qualifiers/">
            <rdf:Description rdf:about="#COPASI15">
              <bqbiol:is>
                <rdf:Bag>
                  <rdf:li rdf:resource="urn:miriam:unknown:"/>
                </rdf:Bag>
              </bqbiol:is>
            </rdf:Description>
          </rdf:RDF>
        </annotation>
      </species>
      <species metaid="COPASI16" id="M_57" name="3-Phospho-D-glycerate" compartment="C_1" initialConcentration="0">
        <annotation>
          <COPASI xmlns="http://www.copasi.org/static/sbml">
            <rdf:RDF xmlns:CopasiMT="http://www.copasi.org/RDF/MiriamTerms#" xmlns:bqbiol="http://biomodels.net/biology-qualifiers/" xmlns:rdf="http://www.w3.org/1999/02/22-rdf-syntax-ns#">
              <rdf:Description rdf:about="#COPASI16">
                <bqbiol:is rdf:resource="#meta_M_57"/>
                <CopasiMT:is rdf:resource="urn:miriam:obo.chebi:CHEBI:17794"/>
              </rdf:Description>
            </rdf:RDF>
          </COPASI>
          <rdf:RDF xmlns:rdf="http://www.w3.org/1999/02/22-rdf-syntax-ns#" xmlns:dc="http://purl.org/dc/elements/1.1/" xmlns:dcterms="http://purl.org/dc/terms/" xmlns:vCard="http://www.w3.org/2001/vcard-rdf/3.0#" xmlns:bqbiol="http://biomodels.net/biology-qualifiers/" xmlns:bqmodel="http://biomodels.net/model-qualifiers/">
            <rdf:Description rdf:about="#COPASI16">
              <bqbiol:is>
                <rdf:Bag>
                  <rdf:li rdf:resource="urn:miriam:unknown:"/>
                </rdf:Bag>
              </bqbiol:is>
            </rdf:Description>
          </rdf:RDF>
        </annotation>
      </species>
      <species metaid="COPASI17" id="M_329" name="H+" compartment="C_1" initialConcentration="4">
        <annotation>
          <COPASI xmlns="http://www.copasi.org/static/sbml">
            <rdf:RDF xmlns:CopasiMT="http://www.copasi.org/RDF/MiriamTerms#" xmlns:bqbiol="http://biomodels.net/biology-qualifiers/" xmlns:rdf="http://www.w3.org/1999/02/22-rdf-syntax-ns#">
              <rdf:Description rdf:about="#COPASI17">
                <bqbiol:is rdf:resource="#meta_M_329"/>
                <CopasiMT:is rdf:resource="urn:miriam:obo.chebi:CHEBI:15378"/>
              </rdf:Description>
            </rdf:RDF>
          </COPASI>
          <rdf:RDF xmlns:rdf="http://www.w3.org/1999/02/22-rdf-syntax-ns#" xmlns:dc="http://purl.org/dc/elements/1.1/" xmlns:dcterms="http://purl.org/dc/terms/" xmlns:vCard="http://www.w3.org/2001/vcard-rdf/3.0#" xmlns:bqbiol="http://biomodels.net/biology-qualifiers/" xmlns:bqmodel="http://biomodels.net/model-qualifiers/">
            <rdf:Description rdf:about="#COPASI17">
              <bqbiol:is>
                <rdf:Bag>
                  <rdf:li rdf:resource="urn:miriam:unknown:"/>
                </rdf:Bag>
              </bqbiol:is>
            </rdf:Description>
          </rdf:RDF>
        </annotation>
      </species>
      <species metaid="COPASI18" id="M_446" name="Phosphoenolpyruvate" compartment="C_1" initialConcentration="0">
        <annotation>
          <COPASI xmlns="http://www.copasi.org/static/sbml">
            <rdf:RDF xmlns:CopasiMT="http://www.copasi.org/RDF/MiriamTerms#" xmlns:bqbiol="http://biomodels.net/biology-qualifiers/" xmlns:rdf="http://www.w3.org/1999/02/22-rdf-syntax-ns#">
              <rdf:Description rdf:about="#COPASI18">
                <bqbiol:is rdf:resource="#meta_M_446"/>
                <CopasiMT:is rdf:resource="urn:miriam:obo.chebi:CHEBI:18021"/>
              </rdf:Description>
            </rdf:RDF>
          </COPASI>
          <rdf:RDF xmlns:rdf="http://www.w3.org/1999/02/22-rdf-syntax-ns#" xmlns:dc="http://purl.org/dc/elements/1.1/" xmlns:dcterms="http://purl.org/dc/terms/" xmlns:vCard="http://www.w3.org/2001/vcard-rdf/3.0#" xmlns:bqbiol="http://biomodels.net/biology-qualifiers/" xmlns:bqmodel="http://biomodels.net/model-qualifiers/">
            <rdf:Description rdf:about="#COPASI18">
              <bqbiol:is>
                <rdf:Bag>
                  <rdf:li rdf:resource="urn:miriam:unknown:"/>
                </rdf:Bag>
              </bqbiol:is>
            </rdf:Description>
          </rdf:RDF>
        </annotation>
      </species>
      <species metaid="COPASI19" id="M_483" name="Pyruvate" compartment="C_1" initialConcentration="0">
        <annotation>
          <COPASI xmlns="http://www.copasi.org/static/sbml">
            <rdf:RDF xmlns:CopasiMT="http://www.copasi.org/RDF/MiriamTerms#" xmlns:bqbiol="http://biomodels.net/biology-qualifiers/" xmlns:rdf="http://www.w3.org/1999/02/22-rdf-syntax-ns#">
              <rdf:Description rdf:about="#COPASI19">
                <bqbiol:is rdf:resource="#meta_M_483"/>
                <CopasiMT:is rdf:resource="urn:miriam:obo.chebi:CHEBI:15361"/>
              </rdf:Description>
            </rdf:RDF>
          </COPASI>
          <rdf:RDF xmlns:rdf="http://www.w3.org/1999/02/22-rdf-syntax-ns#" xmlns:dc="http://purl.org/dc/elements/1.1/" xmlns:dcterms="http://purl.org/dc/terms/" xmlns:vCard="http://www.w3.org/2001/vcard-rdf/3.0#" xmlns:bqbiol="http://biomodels.net/biology-qualifiers/" xmlns:bqmodel="http://biomodels.net/model-qualifiers/">
            <rdf:Description rdf:about="#COPASI19">
              <bqbiol:is>
                <rdf:Bag>
                  <rdf:li rdf:resource="urn:miriam:unknown:"/>
                </rdf:Bag>
              </bqbiol:is>
            </rdf:Description>
          </rdf:RDF>
        </annotation>
      </species>
      <species metaid="COPASI20" id="M_234" name="Dihydroxyacetone phosphate" compartment="C_1" initialConcentration="0">
        <annotation>
          <COPASI xmlns="http://www.copasi.org/static/sbml">
            <rdf:RDF xmlns:CopasiMT="http://www.copasi.org/RDF/MiriamTerms#" xmlns:bqbiol="http://biomodels.net/biology-qualifiers/" xmlns:rdf="http://www.w3.org/1999/02/22-rdf-syntax-ns#">
              <rdf:Description rdf:about="#COPASI20">
                <bqbiol:is rdf:resource="#meta_M_234"/>
                <CopasiMT:is rdf:resource="urn:miriam:obo.chebi:CHEBI:16108"/>
              </rdf:Description>
            </rdf:RDF>
          </COPASI>
          <rdf:RDF xmlns:rdf="http://www.w3.org/1999/02/22-rdf-syntax-ns#" xmlns:dc="http://purl.org/dc/elements/1.1/" xmlns:dcterms="http://purl.org/dc/terms/" xmlns:vCard="http://www.w3.org/2001/vcard-rdf/3.0#" xmlns:bqbiol="http://biomodels.net/biology-qualifiers/" xmlns:bqmodel="http://biomodels.net/model-qualifiers/">
            <rdf:Description rdf:about="#COPASI20">
              <bqbiol:is>
                <rdf:Bag>
                  <rdf:li rdf:resource="urn:miriam:unknown:"/>
                </rdf:Bag>
              </bqbiol:is>
            </rdf:Description>
          </rdf:RDF>
        </annotation>
      </species>
      <species metaid="COPASI21" id="M_330" name="H2O" compartment="C_1" initialConcentration="0">
        <annotation>
          <COPASI xmlns="http://www.copasi.org/static/sbml">
            <rdf:RDF xmlns:CopasiMT="http://www.copasi.org/RDF/MiriamTerms#" xmlns:bqbiol="http://biomodels.net/biology-qualifiers/" xmlns:rdf="http://www.w3.org/1999/02/22-rdf-syntax-ns#">
              <rdf:Description rdf:about="#COPASI21">
                <bqbiol:is rdf:resource="#meta_M_330"/>
                <CopasiMT:is rdf:resource="urn:miriam:obo.chebi:CHEBI:15377"/>
              </rdf:Description>
            </rdf:RDF>
          </COPASI>
          <rdf:RDF xmlns:rdf="http://www.w3.org/1999/02/22-rdf-syntax-ns#" xmlns:dc="http://purl.org/dc/elements/1.1/" xmlns:dcterms="http://purl.org/dc/terms/" xmlns:vCard="http://www.w3.org/2001/vcard-rdf/3.0#" xmlns:bqbiol="http://biomodels.net/biology-qualifiers/" xmlns:bqmodel="http://biomodels.net/model-qualifiers/">
            <rdf:Description rdf:about="#COPASI21">
              <bqbiol:is>
                <rdf:Bag>
                  <rdf:li rdf:resource="urn:miriam:unknown:"/>
                </rdf:Bag>
              </bqbiol:is>
            </rdf:Description>
          </rdf:RDF>
        </annotation>
      </species>
      <species metaid="COPASI22" id="M_412" name="Nicotinamide adenine dinucleotide - reduced" compartment="C_1" initialConcentration="0">
        <annotation>
          <COPASI xmlns="http://www.copasi.org/static/sbml">
            <rdf:RDF xmlns:CopasiMT="http://www.copasi.org/RDF/MiriamTerms#" xmlns:bqbiol="http://biomodels.net/biology-qualifiers/" xmlns:rdf="http://www.w3.org/1999/02/22-rdf-syntax-ns#">
              <rdf:Description rdf:about="#COPASI22">
                <bqbiol:is rdf:resource="#meta_M_412"/>
                <CopasiMT:is rdf:resource="urn:miriam:obo.chebi:CHEBI:16908"/>
              </rdf:Description>
            </rdf:RDF>
          </COPASI>
          <rdf:RDF xmlns:rdf="http://www.w3.org/1999/02/22-rdf-syntax-ns#" xmlns:dc="http://purl.org/dc/elements/1.1/" xmlns:dcterms="http://purl.org/dc/terms/" xmlns:vCard="http://www.w3.org/2001/vcard-rdf/3.0#" xmlns:bqbiol="http://biomodels.net/biology-qualifiers/" xmlns:bqmodel="http://biomodels.net/model-qualifiers/">
            <rdf:Description rdf:about="#COPASI22">
              <bqbiol:is>
                <rdf:Bag>
                  <rdf:li rdf:resource="urn:miriam:unknown:"/>
                </rdf:Bag>
              </bqbiol:is>
            </rdf:Description>
          </rdf:RDF>
        </annotation>
      </species>
      <species metaid="COPASI23" id="M_121" name="Acetaldehyde" compartment="C_1" initialConcentration="0">
        <annotation>
          <COPASI xmlns="http://www.copasi.org/static/sbml">
            <rdf:RDF xmlns:CopasiMT="http://www.copasi.org/RDF/MiriamTerms#" xmlns:bqbiol="http://biomodels.net/biology-qualifiers/" xmlns:rdf="http://www.w3.org/1999/02/22-rdf-syntax-ns#">
              <rdf:Description rdf:about="#COPASI23">
                <bqbiol:is rdf:resource="#meta_M_121"/>
                <CopasiMT:is rdf:resource="urn:miriam:obo.chebi:CHEBI:15343"/>
              </rdf:Description>
            </rdf:RDF>
          </COPASI>
          <rdf:RDF xmlns:rdf="http://www.w3.org/1999/02/22-rdf-syntax-ns#" xmlns:dc="http://purl.org/dc/elements/1.1/" xmlns:dcterms="http://purl.org/dc/terms/" xmlns:vCard="http://www.w3.org/2001/vcard-rdf/3.0#" xmlns:bqbiol="http://biomodels.net/biology-qualifiers/" xmlns:bqmodel="http://biomodels.net/model-qualifiers/">
            <rdf:Description rdf:about="#COPASI23">
              <bqbiol:is>
                <rdf:Bag>
                  <rdf:li rdf:resource="urn:miriam:unknown:"/>
                </rdf:Bag>
              </bqbiol:is>
            </rdf:Description>
          </rdf:RDF>
        </annotation>
      </species>
      <species metaid="COPASI24" id="M_203" name="CO2" compartment="C_1" initialConcentration="0">
        <annotation>
          <COPASI xmlns="http://www.copasi.org/static/sbml">
            <rdf:RDF xmlns:CopasiMT="http://www.copasi.org/RDF/MiriamTerms#" xmlns:bqbiol="http://biomodels.net/biology-qualifiers/" xmlns:rdf="http://www.w3.org/1999/02/22-rdf-syntax-ns#">
              <rdf:Description rdf:about="#COPASI24">
                <bqbiol:is rdf:resource="#meta_M_203"/>
                <CopasiMT:is rdf:resource="urn:miriam:obo.chebi:CHEBI:16526"/>
              </rdf:Description>
            </rdf:RDF>
          </COPASI>
          <rdf:RDF xmlns:rdf="http://www.w3.org/1999/02/22-rdf-syntax-ns#" xmlns:dc="http://purl.org/dc/elements/1.1/" xmlns:dcterms="http://purl.org/dc/terms/" xmlns:vCard="http://www.w3.org/2001/vcard-rdf/3.0#" xmlns:bqbiol="http://biomodels.net/biology-qualifiers/" xmlns:bqmodel="http://biomodels.net/model-qualifiers/">
            <rdf:Description rdf:about="#COPASI24">
              <bqbiol:is>
                <rdf:Bag>
                  <rdf:li rdf:resource="urn:miriam:unknown:"/>
                </rdf:Bag>
              </bqbiol:is>
            </rdf:Description>
          </rdf:RDF>
        </annotation>
      </species>
      <species metaid="COPASI25" id="E_375" name="YKL060C" compartment="C_1" initialConcentration="0.189150466680615">
        <annotation>
          <COPASI xmlns="http://www.copasi.org/static/sbml">
            <rdf:RDF xmlns:CopasiMT="http://www.copasi.org/RDF/MiriamTerms#" xmlns:rdf="http://www.w3.org/1999/02/22-rdf-syntax-ns#">
              <rdf:Description rdf:about="#COPASI25">
                <CopasiMT:is>
                  <rdf:Bag>
                    <rdf:li rdf:resource="urn:miriam:sgd:S000001543"/>
                    <rdf:li rdf:resource="urn:miriam:uniprot:P14540"/>
                  </rdf:Bag>
                </CopasiMT:is>
              </rdf:Description>
            </rdf:RDF>
          </COPASI>
          <rdf:RDF xmlns:rdf="http://www.w3.org/1999/02/22-rdf-syntax-ns#" xmlns:dc="http://purl.org/dc/elements/1.1/" xmlns:dcterms="http://purl.org/dc/terms/" xmlns:vCard="http://www.w3.org/2001/vcard-rdf/3.0#" xmlns:bqbiol="http://biomodels.net/biology-qualifiers/" xmlns:bqmodel="http://biomodels.net/model-qualifiers/">
            <rdf:Description rdf:about="#COPASI25">
              <bqbiol:is>
                <rdf:Bag>
                  <rdf:li rdf:resource="urn:miriam:unknown:"/>
                </rdf:Bag>
              </bqbiol:is>
            </rdf:Description>
          </rdf:RDF>
        </annotation>
      </species>
      <species metaid="COPASI26" id="Cx_40" name="YGR240C:YMR205C" compartment="C_1" initialConcentration="0.00337856838202656">
        <annotation>
          <COPASI xmlns="http://www.copasi.org/static/sbml">
            <rdf:RDF xmlns:CopasiMT="http://www.copasi.org/RDF/MiriamTerms#" xmlns:rdf="http://www.w3.org/1999/02/22-rdf-syntax-ns#">
              <rdf:Description rdf:about="#COPASI26">
                <CopasiMT:is>
                  <rdf:Bag>
                    <rdf:li rdf:resource="urn:miriam:uniprot:P16861"/>
                    <rdf:li rdf:resource="urn:miriam:uniprot:P16862"/>
                  </rdf:Bag>
                </CopasiMT:is>
              </rdf:Description>
            </rdf:RDF>
          </COPASI>
          <rdf:RDF xmlns:rdf="http://www.w3.org/1999/02/22-rdf-syntax-ns#" xmlns:dc="http://purl.org/dc/elements/1.1/" xmlns:dcterms="http://purl.org/dc/terms/" xmlns:vCard="http://www.w3.org/2001/vcard-rdf/3.0#" xmlns:bqbiol="http://biomodels.net/biology-qualifiers/" xmlns:bqmodel="http://biomodels.net/model-qualifiers/">
            <rdf:Description rdf:about="#COPASI26">
              <bqbiol:is>
                <rdf:Bag>
                  <rdf:li rdf:resource="urn:miriam:unknown:"/>
                </rdf:Bag>
              </bqbiol:is>
            </rdf:Description>
          </rdf:RDF>
        </annotation>
      </species>
      <species metaid="COPASI27" id="E_417" name="YBR196C" compartment="C_1" initialConcentration="0.0110396686481593">
        <annotation>
          <COPASI xmlns="http://www.copasi.org/static/sbml">
            <rdf:RDF xmlns:CopasiMT="http://www.copasi.org/RDF/MiriamTerms#" xmlns:rdf="http://www.w3.org/1999/02/22-rdf-syntax-ns#">
              <rdf:Description rdf:about="#COPASI27">
                <CopasiMT:is>
                  <rdf:Bag>
                    <rdf:li rdf:resource="urn:miriam:sgd:S000000400"/>
                    <rdf:li rdf:resource="urn:miriam:uniprot:P12709"/>
                  </rdf:Bag>
                </CopasiMT:is>
              </rdf:Description>
            </rdf:RDF>
          </COPASI>
          <rdf:RDF xmlns:rdf="http://www.w3.org/1999/02/22-rdf-syntax-ns#" xmlns:dc="http://purl.org/dc/elements/1.1/" xmlns:dcterms="http://purl.org/dc/terms/" xmlns:vCard="http://www.w3.org/2001/vcard-rdf/3.0#" xmlns:bqbiol="http://biomodels.net/biology-qualifiers/" xmlns:bqmodel="http://biomodels.net/model-qualifiers/">
            <rdf:Description rdf:about="#COPASI27">
              <bqbiol:is>
                <rdf:Bag>
                  <rdf:li rdf:resource="urn:miriam:unknown:"/>
                </rdf:Bag>
              </bqbiol:is>
            </rdf:Description>
          </rdf:RDF>
        </annotation>
      </species>
      <species metaid="COPASI28" id="E_670" name="YCR012W" compartment="C_1" initialConcentration="0.055110250684886">
        <annotation>
          <COPASI xmlns="http://www.copasi.org/static/sbml">
            <rdf:RDF xmlns:CopasiMT="http://www.copasi.org/RDF/MiriamTerms#" xmlns:rdf="http://www.w3.org/1999/02/22-rdf-syntax-ns#">
              <rdf:Description rdf:about="#COPASI28">
                <CopasiMT:is>
                  <rdf:Bag>
                    <rdf:li rdf:resource="urn:miriam:sgd:S000000605"/>
                    <rdf:li rdf:resource="urn:miriam:uniprot:P00560"/>
                  </rdf:Bag>
                </CopasiMT:is>
              </rdf:Description>
            </rdf:RDF>
          </COPASI>
          <rdf:RDF xmlns:rdf="http://www.w3.org/1999/02/22-rdf-syntax-ns#" xmlns:dc="http://purl.org/dc/elements/1.1/" xmlns:dcterms="http://purl.org/dc/terms/" xmlns:vCard="http://www.w3.org/2001/vcard-rdf/3.0#" xmlns:bqbiol="http://biomodels.net/biology-qualifiers/" xmlns:bqmodel="http://biomodels.net/model-qualifiers/">
            <rdf:Description rdf:about="#COPASI28">
              <bqbiol:is>
                <rdf:Bag>
                  <rdf:li rdf:resource="urn:miriam:unknown:"/>
                </rdf:Bag>
              </bqbiol:is>
            </rdf:Description>
          </rdf:RDF>
        </annotation>
      </species>
      <species metaid="COPASI29" id="E_352" name="YGR254W" compartment="C_1" initialConcentration="0.0925997002145096">
        <annotation>
          <COPASI xmlns="http://www.copasi.org/static/sbml">
            <rdf:RDF xmlns:CopasiMT="http://www.copasi.org/RDF/MiriamTerms#" xmlns:rdf="http://www.w3.org/1999/02/22-rdf-syntax-ns#">
              <rdf:Description rdf:about="#COPASI29">
                <CopasiMT:is>
                  <rdf:Bag>
                    <rdf:li rdf:resource="urn:miriam:sgd:S000003486"/>
                    <rdf:li rdf:resource="urn:miriam:uniprot:P00924"/>
                  </rdf:Bag>
                </CopasiMT:is>
              </rdf:Description>
            </rdf:RDF>
          </COPASI>
          <rdf:RDF xmlns:rdf="http://www.w3.org/1999/02/22-rdf-syntax-ns#" xmlns:dc="http://purl.org/dc/elements/1.1/" xmlns:dcterms="http://purl.org/dc/terms/" xmlns:vCard="http://www.w3.org/2001/vcard-rdf/3.0#" xmlns:bqbiol="http://biomodels.net/biology-qualifiers/" xmlns:bqmodel="http://biomodels.net/model-qualifiers/">
            <rdf:Description rdf:about="#COPASI29">
              <bqbiol:is>
                <rdf:Bag>
                  <rdf:li rdf:resource="urn:miriam:unknown:"/>
                </rdf:Bag>
              </bqbiol:is>
            </rdf:Description>
          </rdf:RDF>
        </annotation>
      </species>
      <species metaid="COPASI30" id="E_426" name="YJL052W" compartment="C_1" initialConcentration="0.0345345244515535">
        <annotation>
          <COPASI xmlns="http://www.copasi.org/static/sbml">
            <rdf:RDF xmlns:CopasiMT="http://www.copasi.org/RDF/MiriamTerms#" xmlns:rdf="http://www.w3.org/1999/02/22-rdf-syntax-ns#">
              <rdf:Description rdf:about="#COPASI30">
                <CopasiMT:is>
                  <rdf:Bag>
                    <rdf:li rdf:resource="urn:miriam:sgd:S000003588"/>
                    <rdf:li rdf:resource="urn:miriam:uniprot:P00360"/>
                  </rdf:Bag>
                </CopasiMT:is>
              </rdf:Description>
            </rdf:RDF>
          </COPASI>
          <rdf:RDF xmlns:rdf="http://www.w3.org/1999/02/22-rdf-syntax-ns#" xmlns:dc="http://purl.org/dc/elements/1.1/" xmlns:dcterms="http://purl.org/dc/terms/" xmlns:vCard="http://www.w3.org/2001/vcard-rdf/3.0#" xmlns:bqbiol="http://biomodels.net/biology-qualifiers/" xmlns:bqmodel="http://biomodels.net/model-qualifiers/">
            <rdf:Description rdf:about="#COPASI30">
              <bqbiol:is>
                <rdf:Bag>
                  <rdf:li rdf:resource="urn:miriam:unknown:"/>
                </rdf:Bag>
              </bqbiol:is>
            </rdf:Description>
          </rdf:RDF>
        </annotation>
      </species>
      <species metaid="COPASI31" id="E_502" name="YFR053C" compartment="C_1" initialConcentration="0.00166468793544766">
        <annotation>
          <COPASI xmlns="http://www.copasi.org/static/sbml">
            <rdf:RDF xmlns:CopasiMT="http://www.copasi.org/RDF/MiriamTerms#" xmlns:rdf="http://www.w3.org/1999/02/22-rdf-syntax-ns#">
              <rdf:Description rdf:about="#COPASI31">
                <CopasiMT:is>
                  <rdf:Bag>
                    <rdf:li rdf:resource="urn:miriam:sgd:S000001949"/>
                    <rdf:li rdf:resource="urn:miriam:uniprot:P04806"/>
                  </rdf:Bag>
                </CopasiMT:is>
              </rdf:Description>
            </rdf:RDF>
          </COPASI>
          <rdf:RDF xmlns:rdf="http://www.w3.org/1999/02/22-rdf-syntax-ns#" xmlns:dc="http://purl.org/dc/elements/1.1/" xmlns:dcterms="http://purl.org/dc/terms/" xmlns:vCard="http://www.w3.org/2001/vcard-rdf/3.0#" xmlns:bqbiol="http://biomodels.net/biology-qualifiers/" xmlns:bqmodel="http://biomodels.net/model-qualifiers/">
            <rdf:Description rdf:about="#COPASI31">
              <bqbiol:is>
                <rdf:Bag>
                  <rdf:li rdf:resource="urn:miriam:unknown:"/>
                </rdf:Bag>
              </bqbiol:is>
            </rdf:Description>
          </rdf:RDF>
        </annotation>
      </species>
      <species metaid="COPASI32" id="E_336" name="YKL152C" compartment="C_1" initialConcentration="0.0632293930179762">
        <annotation>
          <COPASI xmlns="http://www.copasi.org/static/sbml">
            <rdf:RDF xmlns:CopasiMT="http://www.copasi.org/RDF/MiriamTerms#" xmlns:rdf="http://www.w3.org/1999/02/22-rdf-syntax-ns#">
              <rdf:Description rdf:about="#COPASI32">
                <CopasiMT:is>
                  <rdf:Bag>
                    <rdf:li rdf:resource="urn:miriam:sgd:S000001635"/>
                    <rdf:li rdf:resource="urn:miriam:uniprot:P00950"/>
                  </rdf:Bag>
                </CopasiMT:is>
              </rdf:Description>
            </rdf:RDF>
          </COPASI>
          <rdf:RDF xmlns:rdf="http://www.w3.org/1999/02/22-rdf-syntax-ns#" xmlns:dc="http://purl.org/dc/elements/1.1/" xmlns:dcterms="http://purl.org/dc/terms/" xmlns:vCard="http://www.w3.org/2001/vcard-rdf/3.0#" xmlns:bqbiol="http://biomodels.net/biology-qualifiers/" xmlns:bqmodel="http://biomodels.net/model-qualifiers/">
            <rdf:Description rdf:about="#COPASI32">
              <bqbiol:is>
                <rdf:Bag>
                  <rdf:li rdf:resource="urn:miriam:unknown:"/>
                </rdf:Bag>
              </bqbiol:is>
            </rdf:Description>
          </rdf:RDF>
        </annotation>
      </species>
      <species metaid="COPASI33" id="E_726" name="YAL038W" compartment="C_1" initialConcentration="0.297886720740557">
        <annotation>
          <COPASI xmlns="http://www.copasi.org/static/sbml">
            <rdf:RDF xmlns:CopasiMT="http://www.copasi.org/RDF/MiriamTerms#" xmlns:rdf="http://www.w3.org/1999/02/22-rdf-syntax-ns#">
              <rdf:Description rdf:about="#COPASI33">
                <CopasiMT:is>
                  <rdf:Bag>
                    <rdf:li rdf:resource="urn:miriam:sgd:S000000036"/>
                    <rdf:li rdf:resource="urn:miriam:uniprot:P00549"/>
                  </rdf:Bag>
                </CopasiMT:is>
              </rdf:Description>
            </rdf:RDF>
          </COPASI>
          <rdf:RDF xmlns:rdf="http://www.w3.org/1999/02/22-rdf-syntax-ns#" xmlns:dc="http://purl.org/dc/elements/1.1/" xmlns:dcterms="http://purl.org/dc/terms/" xmlns:vCard="http://www.w3.org/2001/vcard-rdf/3.0#" xmlns:bqbiol="http://biomodels.net/biology-qualifiers/" xmlns:bqmodel="http://biomodels.net/model-qualifiers/">
            <rdf:Description rdf:about="#COPASI33">
              <bqbiol:is>
                <rdf:Bag>
                  <rdf:li rdf:resource="urn:miriam:unknown:"/>
                </rdf:Bag>
              </bqbiol:is>
            </rdf:Description>
          </rdf:RDF>
        </annotation>
      </species>
      <species metaid="COPASI34" id="E_24" name="YLR044C" compartment="C_1" initialConcentration="0.0952086884800322">
        <annotation>
          <COPASI xmlns="http://www.copasi.org/static/sbml">
            <rdf:RDF xmlns:CopasiMT="http://www.copasi.org/RDF/MiriamTerms#" xmlns:rdf="http://www.w3.org/1999/02/22-rdf-syntax-ns#">
              <rdf:Description rdf:about="#COPASI34">
                <CopasiMT:is>
                  <rdf:Bag>
                    <rdf:li rdf:resource="urn:miriam:sgd:S000004034"/>
                    <rdf:li rdf:resource="urn:miriam:uniprot:P06169"/>
                  </rdf:Bag>
                </CopasiMT:is>
              </rdf:Description>
            </rdf:RDF>
          </COPASI>
          <rdf:RDF xmlns:rdf="http://www.w3.org/1999/02/22-rdf-syntax-ns#" xmlns:dc="http://purl.org/dc/elements/1.1/" xmlns:dcterms="http://purl.org/dc/terms/" xmlns:vCard="http://www.w3.org/2001/vcard-rdf/3.0#" xmlns:bqbiol="http://biomodels.net/biology-qualifiers/" xmlns:bqmodel="http://biomodels.net/model-qualifiers/">
            <rdf:Description rdf:about="#COPASI34">
              <bqbiol:is>
                <rdf:Bag>
                  <rdf:li rdf:resource="urn:miriam:unknown:"/>
                </rdf:Bag>
              </bqbiol:is>
            </rdf:Description>
          </rdf:RDF>
        </annotation>
      </species>
    </listOfSpecies>
    <listOfReactions>
      <reaction metaid="COPASI35" id="R_555" name="fructose-bisphosphate aldolase">
        <annotation>
          <COPASI xmlns="http://www.copasi.org/static/sbml">
            <rdf:RDF xmlns:CopasiMT="http://www.copasi.org/RDF/MiriamTerms#" xmlns:dcterms="http://purl.org/dc/terms/" xmlns:rdf="http://www.w3.org/1999/02/22-rdf-syntax-ns#">
              <rdf:Description rdf:about="#COPASI35">
                <dcterms:bibliographicCitation>
                  <rdf:Bag>
                    <rdf:li>
                      <rdf:Description>
                        <CopasiMT:isDescribedBy rdf:resource="urn:miriam:ec-code:4.1.2.13"/>
                      </rdf:Description>
                    </rdf:li>
                    <rdf:li>
                      <rdf:Description>
                        <CopasiMT:isDescribedBy rdf:resource="urn:miriam:pubmed:8435847"/>
                      </rdf:Description>
                    </rdf:li>
                  </rdf:Bag>
                </dcterms:bibliographicCitation>
              </rdf:Description>
            </rdf:RDF>
          </COPASI>
          <rdf:RDF xmlns:rdf="http://www.w3.org/1999/02/22-rdf-syntax-ns#" xmlns:dc="http://purl.org/dc/elements/1.1/" xmlns:dcterms="http://purl.org/dc/terms/" xmlns:vCard="http://www.w3.org/2001/vcard-rdf/3.0#" xmlns:bqbiol="http://biomodels.net/biology-qualifiers/" xmlns:bqmodel="http://biomodels.net/model-qualifiers/">
            <rdf:Description rdf:about="#COPASI35">
              <bqbiol:isDescribedBy>
                <rdf:Bag>
                  <rdf:li rdf:resource="urn:miriam:unknown:"/>
                </rdf:Bag>
              </bqbiol:isDescribedBy>
            </rdf:Description>
          </rdf:RDF>
        </annotation>
        <listOfReactants>
          <speciesReference species="M_276"/>
        </listOfReactants>
        <listOfProducts>
          <speciesReference species="M_234"/>
          <speciesReference species="M_289"/>
        </listOfProducts>
        <listOfModifiers>
          <modifierSpeciesReference species="E_375"/>
        </listOfModifiers>
        <kineticLaw>
          <math xmlns="http://www.w3.org/1998/Math/MathML">
            <apply>
              <times/>
              <ci> C_1 </ci>
              <apply>
                <ci> function_1 </ci>
                <ci> C_1 </ci>
                <ci> Et </ci>
                <ci> Ks </ci>
                <ci> M_276 </ci>
                <ci> kcat </ci>
              </apply>
            </apply>
          </math>
          <listOfParameters>
            <parameter id="Et" name="Et" value="4.0625e-05"/>
            <parameter id="Ks" name="Ks" value="0.450701"/>
            <parameter id="kcat" name="kcat" value="4.13856"/>
          </listOfParameters>
        </kineticLaw>
      </reaction>
      <reaction metaid="COPASI36" id="R_1016" name="phosphofructokinase">
        <annotation>
          <COPASI xmlns="http://www.copasi.org/static/sbml">
            <rdf:RDF xmlns:CopasiMT="http://www.copasi.org/RDF/MiriamTerms#" xmlns:dcterms="http://purl.org/dc/terms/" xmlns:rdf="http://www.w3.org/1999/02/22-rdf-syntax-ns#">
              <rdf:Description rdf:about="#COPASI36">
                <dcterms:bibliographicCitation>
                  <rdf:Bag>
                    <rdf:li>
                      <rdf:Description>
                        <CopasiMT:isDescribedBy rdf:resource="urn:miriam:ec-code:2.7.1.11"/>
                      </rdf:Description>
                    </rdf:li>
                    <rdf:li>
                      <rdf:Description>
                        <CopasiMT:isDescribedBy rdf:resource="urn:miriam:pubmed:3007939"/>
                      </rdf:Description>
                    </rdf:li>
                  </rdf:Bag>
                </dcterms:bibliographicCitation>
              </rdf:Description>
            </rdf:RDF>
          </COPASI>
          <rdf:RDF xmlns:rdf="http://www.w3.org/1999/02/22-rdf-syntax-ns#" xmlns:dc="http://purl.org/dc/elements/1.1/" xmlns:dcterms="http://purl.org/dc/terms/" xmlns:vCard="http://www.w3.org/2001/vcard-rdf/3.0#" xmlns:bqbiol="http://biomodels.net/biology-qualifiers/" xmlns:bqmodel="http://biomodels.net/model-qualifiers/">
            <rdf:Description rdf:about="#COPASI36">
              <bqbiol:isDescribedBy>
                <rdf:Bag>
                  <rdf:li rdf:resource="urn:miriam:unknown:"/>
                </rdf:Bag>
              </bqbiol:isDescribedBy>
            </rdf:Description>
          </rdf:RDF>
        </annotation>
        <listOfReactants>
          <speciesReference species="M_172"/>
          <speciesReference species="M_273"/>
        </listOfReactants>
        <listOfProducts>
          <speciesReference species="M_135"/>
          <speciesReference species="M_276"/>
          <speciesReference species="M_329"/>
        </listOfProducts>
        <listOfModifiers>
          <modifierSpeciesReference species="Cx_40"/>
        </listOfModifiers>
        <kineticLaw>
          <math xmlns="http://www.w3.org/1998/Math/MathML">
            <apply>
              <times/>
              <ci> C_1 </ci>
              <apply>
                <ci> function_4_phosphofructokinase </ci>
                <ci> C_1 </ci>
                <ci> M_172 </ci>
                <ci> M_273 </ci>
                <ci> k0 </ci>
              </apply>
            </apply>
          </math>
          <listOfParameters>
            <parameter id="k0" name="k0" value="1"/>
          </listOfParameters>
        </kineticLaw>
      </reaction>
      <reaction metaid="COPASI37" id="R_1022" name="glucose-6-phosphate isomerase">
        <annotation>
          <COPASI xmlns="http://www.copasi.org/static/sbml">
            <rdf:RDF xmlns:CopasiMT="http://www.copasi.org/RDF/MiriamTerms#" xmlns:dcterms="http://purl.org/dc/terms/" xmlns:rdf="http://www.w3.org/1999/02/22-rdf-syntax-ns#">
              <rdf:Description rdf:about="#COPASI37">
                <dcterms:bibliographicCitation>
                  <rdf:Bag>
                    <rdf:li>
                      <rdf:Description>
                        <CopasiMT:isDescribedBy rdf:resource="urn:miriam:ec-code:5.3.1.9"/>
                      </rdf:Description>
                    </rdf:li>
                    <rdf:li>
                      <rdf:Description>
                        <CopasiMT:isDescribedBy rdf:resource="urn:miriam:pubmed:8435847"/>
                      </rdf:Description>
                    </rdf:li>
                  </rdf:Bag>
                </dcterms:bibliographicCitation>
              </rdf:Description>
            </rdf:RDF>
          </COPASI>
          <rdf:RDF xmlns:rdf="http://www.w3.org/1999/02/22-rdf-syntax-ns#" xmlns:dc="http://purl.org/dc/elements/1.1/" xmlns:dcterms="http://purl.org/dc/terms/" xmlns:vCard="http://www.w3.org/2001/vcard-rdf/3.0#" xmlns:bqbiol="http://biomodels.net/biology-qualifiers/" xmlns:bqmodel="http://biomodels.net/model-qualifiers/">
            <rdf:Description rdf:about="#COPASI37">
              <bqbiol:isDescribedBy>
                <rdf:Bag>
                  <rdf:li rdf:resource="urn:miriam:unknown:"/>
                </rdf:Bag>
              </bqbiol:isDescribedBy>
            </rdf:Description>
          </rdf:RDF>
        </annotation>
        <listOfReactants>
          <speciesReference species="M_292"/>
        </listOfReactants>
        <listOfProducts>
          <speciesReference species="M_273"/>
        </listOfProducts>
        <listOfModifiers>
          <modifierSpeciesReference species="E_417"/>
        </listOfModifiers>
        <kineticLaw>
          <math xmlns="http://www.w3.org/1998/Math/MathML">
            <apply>
              <times/>
              <ci> C_1 </ci>
              <apply>
                <ci> function_2 </ci>
                <ci> C_1 </ci>
                <ci> I </ci>
                <ci> Ki </ci>
                <ci> Km </ci>
                <ci> M_292 </ci>
                <ci> Vmax </ci>
              </apply>
            </apply>
          </math>
          <listOfParameters>
            <parameter id="I" name="I" value="0"/>
            <parameter id="Ki" name="Ki" value="1.9"/>
            <parameter id="Km" name="Km" value="0.86"/>
            <parameter id="Vmax" name="Vmax" value="0"/>
          </listOfParameters>
        </kineticLaw>
      </reaction>
      <reaction metaid="COPASI38" id="R_1023" name="phosphoglycerate kinase">
        <annotation>
          <COPASI xmlns="http://www.copasi.org/static/sbml">
            <rdf:RDF xmlns:CopasiMT="http://www.copasi.org/RDF/MiriamTerms#" xmlns:dcterms="http://purl.org/dc/terms/" xmlns:rdf="http://www.w3.org/1999/02/22-rdf-syntax-ns#">
              <rdf:Description rdf:about="#COPASI38">
                <dcterms:bibliographicCitation>
                  <rdf:Bag>
                    <rdf:li>
                      <rdf:Description>
                        <CopasiMT:isDescribedBy rdf:resource="urn:miriam:ec-code:2.7.2.3"/>
                      </rdf:Description>
                    </rdf:li>
                    <rdf:li>
                      <rdf:Description>
                        <CopasiMT:isDescribedBy rdf:resource="urn:miriam:pubmed:6347186"/>
                      </rdf:Description>
                    </rdf:li>
                  </rdf:Bag>
                </dcterms:bibliographicCitation>
              </rdf:Description>
            </rdf:RDF>
          </COPASI>
          <rdf:RDF xmlns:rdf="http://www.w3.org/1999/02/22-rdf-syntax-ns#" xmlns:dc="http://purl.org/dc/elements/1.1/" xmlns:dcterms="http://purl.org/dc/terms/" xmlns:vCard="http://www.w3.org/2001/vcard-rdf/3.0#" xmlns:bqbiol="http://biomodels.net/biology-qualifiers/" xmlns:bqmodel="http://biomodels.net/model-qualifiers/">
            <rdf:Description rdf:about="#COPASI38">
              <bqbiol:isDescribedBy>
                <rdf:Bag>
                  <rdf:li rdf:resource="urn:miriam:unknown:"/>
                </rdf:Bag>
              </bqbiol:isDescribedBy>
            </rdf:Description>
          </rdf:RDF>
        </annotation>
        <listOfReactants>
          <speciesReference species="M_4"/>
          <speciesReference species="M_135"/>
        </listOfReactants>
        <listOfProducts>
          <speciesReference species="M_57"/>
          <speciesReference species="M_172"/>
        </listOfProducts>
        <listOfModifiers>
          <modifierSpeciesReference species="E_670"/>
        </listOfModifiers>
        <kineticLaw>
          <math xmlns="http://www.w3.org/1998/Math/MathML">
            <apply>
              <times/>
              <ci> C_1 </ci>
              <apply>
                <ci> function_3 </ci>
                <ci> C_1 </ci>
                <ci> E_670 </ci>
                <ci> Km </ci>
                <ci> M_57 </ci>
                <ci> kcat </ci>
              </apply>
            </apply>
          </math>
          <listOfParameters>
            <parameter id="Km" name="Km" value="0.77"/>
            <parameter id="kcat" name="kcat" value="343.5"/>
          </listOfParameters>
        </kineticLaw>
      </reaction>
      <reaction metaid="COPASI39" id="R_1445" name="enolase">
        <annotation>
          <COPASI xmlns="http://www.copasi.org/static/sbml">
            <rdf:RDF xmlns:CopasiMT="http://www.copasi.org/RDF/MiriamTerms#" xmlns:dcterms="http://purl.org/dc/terms/" xmlns:rdf="http://www.w3.org/1999/02/22-rdf-syntax-ns#">
              <rdf:Description rdf:about="#COPASI39">
                <dcterms:bibliographicCitation>
                  <rdf:Bag>
                    <rdf:li>
                      <rdf:Description>
                        <CopasiMT:isDescribedBy rdf:resource="urn:miriam:ec-code:4.2.1.11"/>
                      </rdf:Description>
                    </rdf:li>
                    <rdf:li>
                      <rdf:Description>
                        <CopasiMT:isDescribedBy rdf:resource="urn:miriam:pubmed:7520111"/>
                      </rdf:Description>
                    </rdf:li>
                  </rdf:Bag>
                </dcterms:bibliographicCitation>
              </rdf:Description>
            </rdf:RDF>
          </COPASI>
          <rdf:RDF xmlns:rdf="http://www.w3.org/1999/02/22-rdf-syntax-ns#" xmlns:dc="http://purl.org/dc/elements/1.1/" xmlns:dcterms="http://purl.org/dc/terms/" xmlns:vCard="http://www.w3.org/2001/vcard-rdf/3.0#" xmlns:bqbiol="http://biomodels.net/biology-qualifiers/" xmlns:bqmodel="http://biomodels.net/model-qualifiers/">
            <rdf:Description rdf:about="#COPASI39">
              <bqbiol:isDescribedBy>
                <rdf:Bag>
                  <rdf:li rdf:resource="urn:miriam:unknown:"/>
                </rdf:Bag>
              </bqbiol:isDescribedBy>
            </rdf:Description>
          </rdf:RDF>
        </annotation>
        <listOfReactants>
          <speciesReference species="M_36"/>
        </listOfReactants>
        <listOfProducts>
          <speciesReference species="M_330"/>
          <speciesReference species="M_446"/>
        </listOfProducts>
        <listOfModifiers>
          <modifierSpeciesReference species="E_352"/>
        </listOfModifiers>
        <kineticLaw>
          <math xmlns="http://www.w3.org/1998/Math/MathML">
            <apply>
              <times/>
              <ci> C_1 </ci>
              <apply>
                <ci> function_4_enolase </ci>
                <ci> C_1 </ci>
                <ci> Km </ci>
                <ci> M_36 </ci>
                <ci> Vmax </ci>
              </apply>
            </apply>
          </math>
          <listOfParameters>
            <parameter id="Km" name="Km" value="48"/>
            <parameter id="Vmax" name="Vmax" value="42"/>
          </listOfParameters>
        </kineticLaw>
      </reaction>
      <reaction metaid="COPASI40" id="R_1501" name="glyceraldehyde-3-phosphate dehydrogenase">
        <annotation>
          <COPASI xmlns="http://www.copasi.org/static/sbml">
            <rdf:RDF xmlns:CopasiMT="http://www.copasi.org/RDF/MiriamTerms#" xmlns:dcterms="http://purl.org/dc/terms/" xmlns:rdf="http://www.w3.org/1999/02/22-rdf-syntax-ns#">
              <rdf:Description rdf:about="#COPASI40">
                <dcterms:bibliographicCitation>
                  <rdf:Bag>
                    <rdf:li>
                      <rdf:Description>
                        <CopasiMT:isDescribedBy rdf:resource="urn:miriam:ec-code:1.2.1.12"/>
                      </rdf:Description>
                    </rdf:li>
                    <rdf:li>
                      <rdf:Description>
                        <CopasiMT:isDescribedBy rdf:resource="urn:miriam:pubmed:3905788"/>
                      </rdf:Description>
                    </rdf:li>
                  </rdf:Bag>
                </dcterms:bibliographicCitation>
              </rdf:Description>
            </rdf:RDF>
          </COPASI>
          <rdf:RDF xmlns:rdf="http://www.w3.org/1999/02/22-rdf-syntax-ns#" xmlns:dc="http://purl.org/dc/elements/1.1/" xmlns:dcterms="http://purl.org/dc/terms/" xmlns:vCard="http://www.w3.org/2001/vcard-rdf/3.0#" xmlns:bqbiol="http://biomodels.net/biology-qualifiers/" xmlns:bqmodel="http://biomodels.net/model-qualifiers/">
            <rdf:Description rdf:about="#COPASI40">
              <bqbiol:isDescribedBy>
                <rdf:Bag>
                  <rdf:li rdf:resource="urn:miriam:unknown:"/>
                </rdf:Bag>
              </bqbiol:isDescribedBy>
            </rdf:Description>
          </rdf:RDF>
        </annotation>
        <listOfReactants>
          <speciesReference species="M_289"/>
          <speciesReference species="M_411"/>
          <speciesReference species="M_454"/>
        </listOfReactants>
        <listOfProducts>
          <speciesReference species="M_4"/>
          <speciesReference species="M_329"/>
          <speciesReference species="M_412"/>
        </listOfProducts>
        <listOfModifiers>
          <modifierSpeciesReference species="E_426"/>
        </listOfModifiers>
        <kineticLaw>
          <math xmlns="http://www.w3.org/1998/Math/MathML">
            <apply>
              <times/>
              <ci> C_1 </ci>
              <apply>
                <ci> function_4 </ci>
                <ci> C_1 </ci>
                <ci> M_289 </ci>
                <ci> M_411 </ci>
                <ci> M_454 </ci>
                <ci> k1 </ci>
              </apply>
            </apply>
          </math>
          <listOfParameters>
            <parameter id="k1" name="k1" value="1"/>
          </listOfParameters>
        </kineticLaw>
      </reaction>
      <reaction metaid="COPASI41" id="R_1549" name="hexokinase (D-glucose:ATP)">
        <annotation>
          <COPASI xmlns="http://www.copasi.org/static/sbml">
            <rdf:RDF xmlns:CopasiMT="http://www.copasi.org/RDF/MiriamTerms#" xmlns:dcterms="http://purl.org/dc/terms/" xmlns:rdf="http://www.w3.org/1999/02/22-rdf-syntax-ns#">
              <rdf:Description rdf:about="#COPASI41">
                <dcterms:bibliographicCitation>
                  <rdf:Bag>
                    <rdf:li>
                      <rdf:Description>
                        <CopasiMT:isDescribedBy rdf:resource="urn:miriam:ec-code:2.7.1.1"/>
                      </rdf:Description>
                    </rdf:li>
                    <rdf:li>
                      <rdf:Description>
                        <CopasiMT:isDescribedBy rdf:resource="urn:miriam:pubmed:6394965"/>
                      </rdf:Description>
                    </rdf:li>
                  </rdf:Bag>
                </dcterms:bibliographicCitation>
              </rdf:Description>
            </rdf:RDF>
          </COPASI>
          <rdf:RDF xmlns:rdf="http://www.w3.org/1999/02/22-rdf-syntax-ns#" xmlns:dc="http://purl.org/dc/elements/1.1/" xmlns:dcterms="http://purl.org/dc/terms/" xmlns:vCard="http://www.w3.org/2001/vcard-rdf/3.0#" xmlns:bqbiol="http://biomodels.net/biology-qualifiers/" xmlns:bqmodel="http://biomodels.net/model-qualifiers/">
            <rdf:Description rdf:about="#COPASI41">
              <bqbiol:isDescribedBy>
                <rdf:Bag>
                  <rdf:li rdf:resource="urn:miriam:unknown:"/>
                </rdf:Bag>
              </bqbiol:isDescribedBy>
            </rdf:Description>
          </rdf:RDF>
        </annotation>
        <listOfReactants>
          <speciesReference species="M_172"/>
          <speciesReference species="M_304"/>
        </listOfReactants>
        <listOfProducts>
          <speciesReference species="M_135"/>
          <speciesReference species="M_292"/>
          <speciesReference species="M_329"/>
        </listOfProducts>
        <listOfModifiers>
          <modifierSpeciesReference species="E_502"/>
        </listOfModifiers>
        <kineticLaw>
          <math xmlns="http://www.w3.org/1998/Math/MathML">
            <apply>
              <times/>
              <ci> C_1 </ci>
              <apply>
                <ci> function_5 </ci>
                <ci> C_1 </ci>
                <ci> M_172 </ci>
                <ci> M_304 </ci>
                <ci> k2 </ci>
              </apply>
            </apply>
          </math>
          <listOfParameters>
            <parameter id="k2" name="k2" value="1"/>
          </listOfParameters>
        </kineticLaw>
      </reaction>
      <reaction metaid="COPASI42" id="R_1655" name="phosphoglycerate mutase">
        <annotation>
          <COPASI xmlns="http://www.copasi.org/static/sbml">
            <rdf:RDF xmlns:CopasiMT="http://www.copasi.org/RDF/MiriamTerms#" xmlns:dcterms="http://purl.org/dc/terms/" xmlns:rdf="http://www.w3.org/1999/02/22-rdf-syntax-ns#">
              <rdf:Description rdf:about="#COPASI42">
                <dcterms:bibliographicCitation>
                  <rdf:Bag>
                    <rdf:li>
                      <rdf:Description>
                        <CopasiMT:isDescribedBy rdf:resource="urn:miriam:ec-code:5.4.2.1"/>
                      </rdf:Description>
                    </rdf:li>
                    <rdf:li>
                      <rdf:Description>
                        <CopasiMT:isDescribedBy rdf:resource="urn:miriam:pubmed:3033435"/>
                      </rdf:Description>
                    </rdf:li>
                  </rdf:Bag>
                </dcterms:bibliographicCitation>
              </rdf:Description>
            </rdf:RDF>
          </COPASI>
          <rdf:RDF xmlns:rdf="http://www.w3.org/1999/02/22-rdf-syntax-ns#" xmlns:dc="http://purl.org/dc/elements/1.1/" xmlns:dcterms="http://purl.org/dc/terms/" xmlns:vCard="http://www.w3.org/2001/vcard-rdf/3.0#" xmlns:bqbiol="http://biomodels.net/biology-qualifiers/" xmlns:bqmodel="http://biomodels.net/model-qualifiers/">
            <rdf:Description rdf:about="#COPASI42">
              <bqbiol:isDescribedBy>
                <rdf:Bag>
                  <rdf:li rdf:resource="urn:miriam:unknown:"/>
                </rdf:Bag>
              </bqbiol:isDescribedBy>
            </rdf:Description>
          </rdf:RDF>
        </annotation>
        <listOfReactants>
          <speciesReference species="M_57"/>
        </listOfReactants>
        <listOfProducts>
          <speciesReference species="M_36"/>
        </listOfProducts>
        <listOfModifiers>
          <modifierSpeciesReference species="E_336"/>
        </listOfModifiers>
        <kineticLaw>
          <math xmlns="http://www.w3.org/1998/Math/MathML">
            <apply>
              <times/>
              <ci> C_1 </ci>
              <apply>
                <ci> function_6 </ci>
                <ci> C_1 </ci>
                <ci> M_57 </ci>
                <ci> k3 </ci>
              </apply>
            </apply>
          </math>
          <listOfParameters>
            <parameter id="k3" name="k3" value="1"/>
          </listOfParameters>
        </kineticLaw>
      </reaction>
      <reaction metaid="COPASI43" id="R_1680" name="pyruvate kinase">
        <annotation>
          <COPASI xmlns="http://www.copasi.org/static/sbml">
            <rdf:RDF xmlns:CopasiMT="http://www.copasi.org/RDF/MiriamTerms#" xmlns:dcterms="http://purl.org/dc/terms/" xmlns:rdf="http://www.w3.org/1999/02/22-rdf-syntax-ns#">
              <rdf:Description rdf:about="#COPASI43">
                <dcterms:bibliographicCitation>
                  <rdf:Bag>
                    <rdf:li>
                      <rdf:Description>
                        <CopasiMT:isDescribedBy rdf:resource="urn:miriam:ec-code:2.7.1.40"/>
                      </rdf:Description>
                    </rdf:li>
                    <rdf:li>
                      <rdf:Description>
                        <CopasiMT:isDescribedBy rdf:resource="urn:miriam:pubmed:6185493"/>
                      </rdf:Description>
                    </rdf:li>
                  </rdf:Bag>
                </dcterms:bibliographicCitation>
              </rdf:Description>
            </rdf:RDF>
          </COPASI>
          <rdf:RDF xmlns:rdf="http://www.w3.org/1999/02/22-rdf-syntax-ns#" xmlns:dc="http://purl.org/dc/elements/1.1/" xmlns:dcterms="http://purl.org/dc/terms/" xmlns:vCard="http://www.w3.org/2001/vcard-rdf/3.0#" xmlns:bqbiol="http://biomodels.net/biology-qualifiers/" xmlns:bqmodel="http://biomodels.net/model-qualifiers/">
            <rdf:Description rdf:about="#COPASI43">
              <bqbiol:isDescribedBy>
                <rdf:Bag>
                  <rdf:li rdf:resource="urn:miriam:unknown:"/>
                </rdf:Bag>
              </bqbiol:isDescribedBy>
            </rdf:Description>
          </rdf:RDF>
        </annotation>
        <listOfReactants>
          <speciesReference species="M_135"/>
          <speciesReference species="M_329"/>
          <speciesReference species="M_446"/>
        </listOfReactants>
        <listOfProducts>
          <speciesReference species="M_172"/>
          <speciesReference species="M_483"/>
        </listOfProducts>
        <listOfModifiers>
          <modifierSpeciesReference species="E_726"/>
        </listOfModifiers>
        <kineticLaw>
          <math xmlns="http://www.w3.org/1998/Math/MathML">
            <apply>
              <times/>
              <ci> C_1 </ci>
              <apply>
                <ci> function_7 </ci>
                <ci> C_1 </ci>
                <ci> M_135 </ci>
                <ci> M_329 </ci>
                <ci> M_446 </ci>
                <ci> k4 </ci>
              </apply>
            </apply>
          </math>
          <listOfParameters>
            <parameter id="k4" name="k4" value="1"/>
          </listOfParameters>
        </kineticLaw>
      </reaction>
      <reaction metaid="COPASI44" id="R_1681" name="pyruvate decarboxylase">
        <annotation>
          <COPASI xmlns="http://www.copasi.org/static/sbml">
            <rdf:RDF xmlns:CopasiMT="http://www.copasi.org/RDF/MiriamTerms#" xmlns:dcterms="http://purl.org/dc/terms/" xmlns:rdf="http://www.w3.org/1999/02/22-rdf-syntax-ns#">
              <rdf:Description rdf:about="#COPASI44">
                <dcterms:bibliographicCitation>
                  <rdf:Description>
                    <CopasiMT:isDescribedBy rdf:resource="urn:miriam:ec-code:4.1.1.1"/>
                  </rdf:Description>
                </dcterms:bibliographicCitation>
              </rdf:Description>
            </rdf:RDF>
          </COPASI>
          <rdf:RDF xmlns:rdf="http://www.w3.org/1999/02/22-rdf-syntax-ns#" xmlns:dc="http://purl.org/dc/elements/1.1/" xmlns:dcterms="http://purl.org/dc/terms/" xmlns:vCard="http://www.w3.org/2001/vcard-rdf/3.0#" xmlns:bqbiol="http://biomodels.net/biology-qualifiers/" xmlns:bqmodel="http://biomodels.net/model-qualifiers/">
            <rdf:Description rdf:about="#COPASI44">
              <bqbiol:isDescribedBy>
                <rdf:Bag>
                  <rdf:li rdf:resource="urn:miriam:unknown:"/>
                </rdf:Bag>
              </bqbiol:isDescribedBy>
            </rdf:Description>
          </rdf:RDF>
        </annotation>
        <listOfReactants>
          <speciesReference species="M_329"/>
          <speciesReference species="M_483"/>
        </listOfReactants>
        <listOfProducts>
          <speciesReference species="M_121"/>
          <speciesReference species="M_203"/>
        </listOfProducts>
        <listOfModifiers>
          <modifierSpeciesReference species="E_24"/>
        </listOfModifiers>
        <kineticLaw>
          <math xmlns="http://www.w3.org/1998/Math/MathML">
            <apply>
              <times/>
              <ci> C_1 </ci>
              <apply>
                <ci> function_8 </ci>
                <ci> C_1 </ci>
                <ci> M_329 </ci>
                <ci> M_483 </ci>
                <ci> k5 </ci>
              </apply>
            </apply>
          </math>
          <listOfParameters>
            <parameter id="k5" name="k5" value="1"/>
          </listOfParameters>
        </kineticLaw>
      </reaction>
    </listOfReactions>
  </model>
</sbml>
