# Supplementary material for: Systematic integration of experimental data and models in systems biology
Source: BMC Bioinformatics. 2010 Nov 29;11:582. doi: 10.1186/1471-2105-11-582 (PMC3008707; doi:10.1186/1471-2105-11-582)
Supplement: Additional file 2 — A zip file containing SBML and SBRML files that were generated by the systems biology workflows. [file 1471-2105-11-582-S2.ZIP › models/sbrml_wf4.xml]

<sbrml version="1" level="1" creationDate="2010-09-06" xmlns="http://www.sbrml.org/sbrml/level1/version1">
  <ontologyTerms>
    <ontologyTerm id="term1" term="LSODA" sourceTermId="KISAO:0000094" ontologyURI="http://www.ebi.ac.uk/compneur-srv/kisao/"/>
    <ontologyTerm id="term2" term="Time Course" sourceTermId="TEDDY_0000107" ontologyURI="http://teddyontology.sourceforge.net/teddy/rel-2007-09-03/ontology/teddy.owl"/>
    <ontologyTerm id="term3" term="time" sourceTermId="SBO:0000345" ontologyURI="http://www.ebi.ac.uk/sbo/"/>
    <ontologyTerm id="term4" term="concentration" sourceTermId="SBO:0000196" ontologyURI="http://www.ebi.ac.uk/sbo/"/>
    <ontologyTerm id="term5" term="particel numbers" sourceTermId="SBRML:00002" ontologyURI="urn:sbrml:ontologyterms"/>
  </ontologyTerms>
  <model name="Test model" sourceURI="..."/>
  <operations>
    <operation id="op1" name="Time Course" ontologyTerm="term2">
      <method name="Deterministic (LSODA)" ontologyTerm="term1"/>
      <software name=" COPASI" version="COPASI 4.5 Build 30" URL="http://www.copasi.org/download"/>
      <result>
        <resultComponent id="component1">
          <dimensionDescription>
            <compositeDescription name="Time" ontologyTerm="term3" indexType="double">
              <compositeDescription name="Species" indexType="string">
                <tupleDescription>
                  <atomicDescription name="Concentration" ontologyTerm="term4" valueType="double"/>
                  <atomicDescription name="Particle Numbers" ontologyTerm="term5" valueType="Integer"/>
                </tupleDescription>
              </compositeDescription>
            </compositeDescription>
          </dimensionDescription>
          <dimension>
            <compositeValue indexValue="0">
              <compositeValue indexValue="M_276">
                <tuple>
                  <atomicValue/>
                  <atomicValue/>
                </tuple>
              </compositeValue>
              <compositeValue indexValue="M_172">
                <tuple>
                  <atomicValue>3.5</atomicValue>
                  <atomicValue>2.10775e+24</atomicValue>
                </tuple>
              </compositeValue>
              <compositeValue indexValue="M_273">
                <tuple>
                  <atomicValue>0</atomicValue>
                  <atomicValue>0</atomicValue>
                </tuple>
              </compositeValue>
              <compositeValue indexValue="M_292">
                <tuple>
                  <atomicValue>0</atomicValue>
                  <atomicValue>0</atomicValue>
                </tuple>
              </compositeValue>
              <compositeValue indexValue="M_4">
                <tuple>
                  <atomicValue>0</atomicValue>
                  <atomicValue>0</atomicValue>
                </tuple>
              </compositeValue>
              <compositeValue indexValue="M_135">
                <tuple>
                  <atomicValue>0</atomicValue>
                  <atomicValue>0</atomicValue>
                </tuple>
              </compositeValue>
              <compositeValue indexValue="M_36">
                <tuple>
                  <atomicValue>0</atomicValue>
                  <atomicValue>0</atomicValue>
                </tuple>
              </compositeValue>
              <compositeValue indexValue="M_289">
                <tuple>
                  <atomicValue>0</atomicValue>
                  <atomicValue>0</atomicValue>
                </tuple>
              </compositeValue>
              <compositeValue indexValue="M_411">
                <tuple>
                  <atomicValue>4</atomicValue>
                  <atomicValue>2.40886e+24</atomicValue>
                </tuple>
              </compositeValue>
              <compositeValue indexValue="M_454">
                <tuple>
                  <atomicValue>4</atomicValue>
                  <atomicValue>2.40886e+24</atomicValue>
                </tuple>
              </compositeValue>
              <compositeValue indexValue="M_304">
                <tuple>
                  <atomicValue>50</atomicValue>
                  <atomicValue>3.01107e+25</atomicValue>
                </tuple>
              </compositeValue>
              <compositeValue indexValue="M_57">
                <tuple>
                  <atomicValue>0</atomicValue>
                  <atomicValue>0</atomicValue>
                </tuple>
              </compositeValue>
              <compositeValue indexValue="M_329">
                <tuple>
                  <atomicValue>4</atomicValue>
                  <atomicValue>2.40886e+24</atomicValue>
                </tuple>
              </compositeValue>
              <compositeValue indexValue="M_446">
                <tuple>
                  <atomicValue>0</atomicValue>
                  <atomicValue>0</atomicValue>
                </tuple>
              </compositeValue>
              <compositeValue indexValue="M_483">
                <tuple>
                  <atomicValue>0</atomicValue>
                  <atomicValue>0</atomicValue>
                </tuple>
              </compositeValue>
              <compositeValue indexValue="M_234">
                <tuple>
                  <atomicValue>0</atomicValue>
                  <atomicValue>0</atomicValue>
                </tuple>
              </compositeValue>
              <compositeValue indexValue="M_330">
                <tuple>
                  <atomicValue>0</atomicValue>
                  <atomicValue>0</atomicValue>
                </tuple>
              </compositeValue>
              <compositeValue indexValue="M_412">
                <tuple>
                  <atomicValue>0</atomicValue>
                  <atomicValue>0</atomicValue>
                </tuple>
              </compositeValue>
              <compositeValue indexValue="M_121">
                <tuple>
                  <atomicValue>0</atomicValue>
                  <atomicValue>0</atomicValue>
                </tuple>
              </compositeValue>
              <compositeValue indexValue="M_203">
                <tuple>
                  <atomicValue>0</atomicValue>
                  <atomicValue>0</atomicValue>
                </tuple>
              </compositeValue>
              <compositeValue indexValue="E_375">
                <tuple>
                  <atomicValue>0.18915</atomicValue>
                  <atomicValue>1.13909e+23</atomicValue>
                </tuple>
              </compositeValue>
              <compositeValue indexValue="Cx_40">
                <tuple>
                  <atomicValue>0.00337857</atomicValue>
                  <atomicValue>2.03462e+21</atomicValue>
                </tuple>
              </compositeValue>
              <compositeValue indexValue="E_417">
                <tuple>
                  <atomicValue>0.0110397</atomicValue>
                  <atomicValue>6.64824e+21</atomicValue>
                </tuple>
              </compositeValue>
              <compositeValue indexValue="E_670">
                <tuple>
                  <atomicValue>0.0551103</atomicValue>
                  <atomicValue>3.31882e+22</atomicValue>
                </tuple>
              </compositeValue>
              <compositeValue indexValue="E_352">
                <tuple>
                  <atomicValue>0.0925997</atomicValue>
                  <atomicValue>5.57648e+22</atomicValue>
                </tuple>
              </compositeValue>
              <compositeValue indexValue="E_426">
                <tuple>
                  <atomicValue>0.0345345</atomicValue>
                  <atomicValue>2.07972e+22</atomicValue>
                </tuple>
              </compositeValue>
              <compositeValue indexValue="E_502">
                <tuple>
                  <atomicValue>0.00166469</atomicValue>
                  <atomicValue>1.0025e+21</atomicValue>
                </tuple>
              </compositeValue>
              <compositeValue indexValue="E_336">
                <tuple>
                  <atomicValue>0.0632294</atomicValue>
                  <atomicValue>3.80776e+22</atomicValue>
                </tuple>
              </compositeValue>
              <compositeValue indexValue="E_726">
                <tuple>
                  <atomicValue>0.297887</atomicValue>
                  <atomicValue>1.79392e+23</atomicValue>
                </tuple>
              </compositeValue>
              <compositeValue indexValue="E_24">
                <tuple>
                  <atomicValue>0.0952087</atomicValue>
                  <atomicValue>5.7336e+22</atomicValue>
                </tuple>
              </compositeValue>
            </compositeValue>
            <compositeValue indexValue="10">
              <compositeValue indexValue="M_276">
                <tuple>
                  <atomicValue/>
                  <atomicValue/>
                </tuple>
              </compositeValue>
              <compositeValue indexValue="M_172">
                <tuple>
                  <atomicValue>-1.25542e-20</atomicValue>
                  <atomicValue>-7560.3</atomicValue>
                </tuple>
              </compositeValue>
              <compositeValue indexValue="M_273">
                <tuple>
                  <atomicValue>0</atomicValue>
                  <atomicValue>0</atomicValue>
                </tuple>
              </compositeValue>
              <compositeValue indexValue="M_292">
                <tuple>
                  <atomicValue>3.5</atomicValue>
                  <atomicValue>2.10775e+24</atomicValue>
                </tuple>
              </compositeValue>
              <compositeValue indexValue="M_4">
                <tuple>
                  <atomicValue>0</atomicValue>
                  <atomicValue>0</atomicValue>
                </tuple>
              </compositeValue>
              <compositeValue indexValue="M_135">
                <tuple>
                  <atomicValue>3.5</atomicValue>
                  <atomicValue>2.10775e+24</atomicValue>
                </tuple>
              </compositeValue>
              <compositeValue indexValue="M_36">
                <tuple>
                  <atomicValue>0</atomicValue>
                  <atomicValue>0</atomicValue>
                </tuple>
              </compositeValue>
              <compositeValue indexValue="M_289">
                <tuple>
                  <atomicValue>0</atomicValue>
                  <atomicValue>0</atomicValue>
                </tuple>
              </compositeValue>
              <compositeValue indexValue="M_411">
                <tuple>
                  <atomicValue>4</atomicValue>
                  <atomicValue>2.40886e+24</atomicValue>
                </tuple>
              </compositeValue>
              <compositeValue indexValue="M_454">
                <tuple>
                  <atomicValue>4</atomicValue>
                  <atomicValue>2.40886e+24</atomicValue>
                </tuple>
              </compositeValue>
              <compositeValue indexValue="M_304">
                <tuple>
                  <atomicValue>46.5</atomicValue>
                  <atomicValue>2.8003e+25</atomicValue>
                </tuple>
              </compositeValue>
              <compositeValue indexValue="M_57">
                <tuple>
                  <atomicValue>0</atomicValue>
                  <atomicValue>0</atomicValue>
                </tuple>
              </compositeValue>
              <compositeValue indexValue="M_329">
                <tuple>
                  <atomicValue>7.5</atomicValue>
                  <atomicValue>4.51661e+24</atomicValue>
                </tuple>
              </compositeValue>
              <compositeValue indexValue="M_446">
                <tuple>
                  <atomicValue>0</atomicValue>
                  <atomicValue>0</atomicValue>
                </tuple>
              </compositeValue>
              <compositeValue indexValue="M_483">
                <tuple>
                  <atomicValue>0</atomicValue>
                  <atomicValue>0</atomicValue>
                </tuple>
              </compositeValue>
              <compositeValue indexValue="M_234">
                <tuple>
                  <atomicValue>0</atomicValue>
                  <atomicValue>0</atomicValue>
                </tuple>
              </compositeValue>
              <compositeValue indexValue="M_330">
                <tuple>
                  <atomicValue>0</atomicValue>
                  <atomicValue>0</atomicValue>
                </tuple>
              </compositeValue>
              <compositeValue indexValue="M_412">
                <tuple>
                  <atomicValue>0</atomicValue>
                  <atomicValue>0</atomicValue>
                </tuple>
              </compositeValue>
              <compositeValue indexValue="M_121">
                <tuple>
                  <atomicValue>1.00764e-32</atomicValue>
                  <atomicValue>6.06815e-09</atomicValue>
                </tuple>
              </compositeValue>
              <compositeValue indexValue="M_203">
                <tuple>
                  <atomicValue>1.00764e-32</atomicValue>
                  <atomicValue>6.06815e-09</atomicValue>
                </tuple>
              </compositeValue>
              <compositeValue indexValue="E_375">
                <tuple>
                  <atomicValue>0.18915</atomicValue>
                  <atomicValue>1.13909e+23</atomicValue>
                </tuple>
              </compositeValue>
              <compositeValue indexValue="Cx_40">
                <tuple>
                  <atomicValue>0.00337857</atomicValue>
                  <atomicValue>2.03462e+21</atomicValue>
                </tuple>
              </compositeValue>
              <compositeValue indexValue="E_417">
                <tuple>
                  <atomicValue>0.0110397</atomicValue>
                  <atomicValue>6.64824e+21</atomicValue>
                </tuple>
              </compositeValue>
              <compositeValue indexValue="E_670">
                <tuple>
                  <atomicValue>0.0551103</atomicValue>
                  <atomicValue>3.31882e+22</atomicValue>
                </tuple>
              </compositeValue>
              <compositeValue indexValue="E_352">
                <tuple>
                  <atomicValue>0.0925997</atomicValue>
                  <atomicValue>5.57648e+22</atomicValue>
                </tuple>
              </compositeValue>
              <compositeValue indexValue="E_426">
                <tuple>
                  <atomicValue>0.0345345</atomicValue>
                  <atomicValue>2.07972e+22</atomicValue>
                </tuple>
              </compositeValue>
              <compositeValue indexValue="E_502">
                <tuple>
                  <atomicValue>0.00166469</atomicValue>
                  <atomicValue>1.0025e+21</atomicValue>
                </tuple>
              </compositeValue>
              <compositeValue indexValue="E_336">
                <tuple>
                  <atomicValue>0.0632294</atomicValue>
                  <atomicValue>3.80776e+22</atomicValue>
                </tuple>
              </compositeValue>
              <compositeValue indexValue="E_726">
                <tuple>
                  <atomicValue>0.297887</atomicValue>
                  <atomicValue>1.79392e+23</atomicValue>
                </tuple>
              </compositeValue>
              <compositeValue indexValue="E_24">
                <tuple>
                  <atomicValue>0.0952087</atomicValue>
                  <atomicValue>5.7336e+22</atomicValue>
                </tuple>
              </compositeValue>
            </compositeValue>
            <compositeValue indexValue="20">
              <compositeValue indexValue="M_276">
                <tuple>
                  <atomicValue/>
                  <atomicValue/>
                </tuple>
              </compositeValue>
              <compositeValue indexValue="M_172">
                <tuple>
                  <atomicValue>-5.39415e-23</atomicValue>
                  <atomicValue>-32.4843</atomicValue>
                </tuple>
              </compositeValue>
              <compositeValue indexValue="M_273">
                <tuple>
                  <atomicValue>0</atomicValue>
                  <atomicValue>0</atomicValue>
                </tuple>
              </compositeValue>
              <compositeValue indexValue="M_292">
                <tuple>
                  <atomicValue>3.5</atomicValue>
                  <atomicValue>2.10775e+24</atomicValue>
                </tuple>
              </compositeValue>
              <compositeValue indexValue="M_4">
                <tuple>
                  <atomicValue>0</atomicValue>
                  <atomicValue>0</atomicValue>
                </tuple>
              </compositeValue>
              <compositeValue indexValue="M_135">
                <tuple>
                  <atomicValue>3.5</atomicValue>
                  <atomicValue>2.10775e+24</atomicValue>
                </tuple>
              </compositeValue>
              <compositeValue indexValue="M_36">
                <tuple>
                  <atomicValue>0</atomicValue>
                  <atomicValue>0</atomicValue>
                </tuple>
              </compositeValue>
              <compositeValue indexValue="M_289">
                <tuple>
                  <atomicValue>0</atomicValue>
                  <atomicValue>0</atomicValue>
                </tuple>
              </compositeValue>
              <compositeValue indexValue="M_411">
                <tuple>
                  <atomicValue>4</atomicValue>
                  <atomicValue>2.40886e+24</atomicValue>
                </tuple>
              </compositeValue>
              <compositeValue indexValue="M_454">
                <tuple>
                  <atomicValue>4</atomicValue>
                  <atomicValue>2.40886e+24</atomicValue>
                </tuple>
              </compositeValue>
              <compositeValue indexValue="M_304">
                <tuple>
                  <atomicValue>46.5</atomicValue>
                  <atomicValue>2.8003e+25</atomicValue>
                </tuple>
              </compositeValue>
              <compositeValue indexValue="M_57">
                <tuple>
                  <atomicValue>0</atomicValue>
                  <atomicValue>0</atomicValue>
                </tuple>
              </compositeValue>
              <compositeValue indexValue="M_329">
                <tuple>
                  <atomicValue>7.5</atomicValue>
                  <atomicValue>4.51661e+24</atomicValue>
                </tuple>
              </compositeValue>
              <compositeValue indexValue="M_446">
                <tuple>
                  <atomicValue>0</atomicValue>
                  <atomicValue>0</atomicValue>
                </tuple>
              </compositeValue>
              <compositeValue indexValue="M_483">
                <tuple>
                  <atomicValue>0</atomicValue>
                  <atomicValue>0</atomicValue>
                </tuple>
              </compositeValue>
              <compositeValue indexValue="M_234">
                <tuple>
                  <atomicValue>0</atomicValue>
                  <atomicValue>0</atomicValue>
                </tuple>
              </compositeValue>
              <compositeValue indexValue="M_330">
                <tuple>
                  <atomicValue>0</atomicValue>
                  <atomicValue>0</atomicValue>
                </tuple>
              </compositeValue>
              <compositeValue indexValue="M_412">
                <tuple>
                  <atomicValue>0</atomicValue>
                  <atomicValue>0</atomicValue>
                </tuple>
              </compositeValue>
              <compositeValue indexValue="M_121">
                <tuple>
                  <atomicValue>1.00764e-32</atomicValue>
                  <atomicValue>6.06815e-09</atomicValue>
                </tuple>
              </compositeValue>
              <compositeValue indexValue="M_203">
                <tuple>
                  <atomicValue>1.00764e-32</atomicValue>
                  <atomicValue>6.06815e-09</atomicValue>
                </tuple>
              </compositeValue>
              <compositeValue indexValue="E_375">
                <tuple>
                  <atomicValue>0.18915</atomicValue>
                  <atomicValue>1.13909e+23</atomicValue>
                </tuple>
              </compositeValue>
              <compositeValue indexValue="Cx_40">
                <tuple>
                  <atomicValue>0.00337857</atomicValue>
                  <atomicValue>2.03462e+21</atomicValue>
                </tuple>
              </compositeValue>
              <compositeValue indexValue="E_417">
                <tuple>
                  <atomicValue>0.0110397</atomicValue>
                  <atomicValue>6.64824e+21</atomicValue>
                </tuple>
              </compositeValue>
              <compositeValue indexValue="E_670">
                <tuple>
                  <atomicValue>0.0551103</atomicValue>
                  <atomicValue>3.31882e+22</atomicValue>
                </tuple>
              </compositeValue>
              <compositeValue indexValue="E_352">
                <tuple>
                  <atomicValue>0.0925997</atomicValue>
                  <atomicValue>5.57648e+22</atomicValue>
                </tuple>
              </compositeValue>
              <compositeValue indexValue="E_426">
                <tuple>
                  <atomicValue>0.0345345</atomicValue>
                  <atomicValue>2.07972e+22</atomicValue>
                </tuple>
              </compositeValue>
              <compositeValue indexValue="E_502">
                <tuple>
                  <atomicValue>0.00166469</atomicValue>
                  <atomicValue>1.0025e+21</atomicValue>
                </tuple>
              </compositeValue>
              <compositeValue indexValue="E_336">
                <tuple>
                  <atomicValue>0.0632294</atomicValue>
                  <atomicValue>3.80776e+22</atomicValue>
                </tuple>
              </compositeValue>
              <compositeValue indexValue="E_726">
                <tuple>
                  <atomicValue>0.297887</atomicValue>
                  <atomicValue>1.79392e+23</atomicValue>
                </tuple>
              </compositeValue>
              <compositeValue indexValue="E_24">
                <tuple>
                  <atomicValue>0.0952087</atomicValue>
                  <atomicValue>5.7336e+22</atomicValue>
                </tuple>
              </compositeValue>
            </compositeValue>
            <compositeValue indexValue="30">
              <compositeValue indexValue="M_276">
                <tuple>
                  <atomicValue/>
                  <atomicValue/>
                </tuple>
              </compositeValue>
              <compositeValue indexValue="M_172">
                <tuple>
                  <atomicValue>-4.44247e-23</atomicValue>
                  <atomicValue>-26.7532</atomicValue>
                </tuple>
              </compositeValue>
              <compositeValue indexValue="M_273">
                <tuple>
                  <atomicValue>0</atomicValue>
                  <atomicValue>0</atomicValue>
                </tuple>
              </compositeValue>
              <compositeValue indexValue="M_292">
                <tuple>
                  <atomicValue>3.5</atomicValue>
                  <atomicValue>2.10775e+24</atomicValue>
                </tuple>
              </compositeValue>
              <compositeValue indexValue="M_4">
                <tuple>
                  <atomicValue>0</atomicValue>
                  <atomicValue>0</atomicValue>
                </tuple>
              </compositeValue>
              <compositeValue indexValue="M_135">
                <tuple>
                  <atomicValue>3.5</atomicValue>
                  <atomicValue>2.10775e+24</atomicValue>
                </tuple>
              </compositeValue>
              <compositeValue indexValue="M_36">
                <tuple>
                  <atomicValue>0</atomicValue>
                  <atomicValue>0</atomicValue>
                </tuple>
              </compositeValue>
              <compositeValue indexValue="M_289">
                <tuple>
                  <atomicValue>0</atomicValue>
                  <atomicValue>0</atomicValue>
                </tuple>
              </compositeValue>
              <compositeValue indexValue="M_411">
                <tuple>
                  <atomicValue>4</atomicValue>
                  <atomicValue>2.40886e+24</atomicValue>
                </tuple>
              </compositeValue>
              <compositeValue indexValue="M_454">
                <tuple>
                  <atomicValue>4</atomicValue>
                  <atomicValue>2.40886e+24</atomicValue>
                </tuple>
              </compositeValue>
              <compositeValue indexValue="M_304">
                <tuple>
                  <atomicValue>46.5</atomicValue>
                  <atomicValue>2.8003e+25</atomicValue>
                </tuple>
              </compositeValue>
              <compositeValue indexValue="M_57">
                <tuple>
                  <atomicValue>0</atomicValue>
                  <atomicValue>0</atomicValue>
                </tuple>
              </compositeValue>
              <compositeValue indexValue="M_329">
                <tuple>
                  <atomicValue>7.5</atomicValue>
                  <atomicValue>4.51661e+24</atomicValue>
                </tuple>
              </compositeValue>
              <compositeValue indexValue="M_446">
                <tuple>
                  <atomicValue>0</atomicValue>
                  <atomicValue>0</atomicValue>
                </tuple>
              </compositeValue>
              <compositeValue indexValue="M_483">
                <tuple>
                  <atomicValue>0</atomicValue>
                  <atomicValue>0</atomicValue>
                </tuple>
              </compositeValue>
              <compositeValue indexValue="M_234">
                <tuple>
                  <atomicValue>0</atomicValue>
                  <atomicValue>0</atomicValue>
                </tuple>
              </compositeValue>
              <compositeValue indexValue="M_330">
                <tuple>
                  <atomicValue>0</atomicValue>
                  <atomicValue>0</atomicValue>
                </tuple>
              </compositeValue>
              <compositeValue indexValue="M_412">
                <tuple>
                  <atomicValue>0</atomicValue>
                  <atomicValue>0</atomicValue>
                </tuple>
              </compositeValue>
              <compositeValue indexValue="M_121">
                <tuple>
                  <atomicValue>1.00764e-32</atomicValue>
                  <atomicValue>6.06815e-09</atomicValue>
                </tuple>
              </compositeValue>
              <compositeValue indexValue="M_203">
                <tuple>
                  <atomicValue>1.00764e-32</atomicValue>
                  <atomicValue>6.06815e-09</atomicValue>
                </tuple>
              </compositeValue>
              <compositeValue indexValue="E_375">
                <tuple>
                  <atomicValue>0.18915</atomicValue>
                  <atomicValue>1.13909e+23</atomicValue>
                </tuple>
              </compositeValue>
              <compositeValue indexValue="Cx_40">
                <tuple>
                  <atomicValue>0.00337857</atomicValue>
                  <atomicValue>2.03462e+21</atomicValue>
                </tuple>
              </compositeValue>
              <compositeValue indexValue="E_417">
                <tuple>
                  <atomicValue>0.0110397</atomicValue>
                  <atomicValue>6.64824e+21</atomicValue>
                </tuple>
              </compositeValue>
              <compositeValue indexValue="E_670">
                <tuple>
                  <atomicValue>0.0551103</atomicValue>
                  <atomicValue>3.31882e+22</atomicValue>
                </tuple>
              </compositeValue>
              <compositeValue indexValue="E_352">
                <tuple>
                  <atomicValue>0.0925997</atomicValue>
                  <atomicValue>5.57648e+22</atomicValue>
                </tuple>
              </compositeValue>
              <compositeValue indexValue="E_426">
                <tuple>
                  <atomicValue>0.0345345</atomicValue>
                  <atomicValue>2.07972e+22</atomicValue>
                </tuple>
              </compositeValue>
              <compositeValue indexValue="E_502">
                <tuple>
                  <atomicValue>0.00166469</atomicValue>
                  <atomicValue>1.0025e+21</atomicValue>
                </tuple>
              </compositeValue>
              <compositeValue indexValue="E_336">
                <tuple>
                  <atomicValue>0.0632294</atomicValue>
                  <atomicValue>3.80776e+22</atomicValue>
                </tuple>
              </compositeValue>
              <compositeValue indexValue="E_726">
                <tuple>
                  <atomicValue>0.297887</atomicValue>
                  <atomicValue>1.79392e+23</atomicValue>
                </tuple>
              </compositeValue>
              <compositeValue indexValue="E_24">
                <tuple>
                  <atomicValue>0.0952087</atomicValue>
                  <atomicValue>5.7336e+22</atomicValue>
                </tuple>
              </compositeValue>
            </compositeValue>
            <compositeValue indexValue="40">
              <compositeValue indexValue="M_276">
                <tuple>
                  <atomicValue/>
                  <atomicValue/>
                </tuple>
              </compositeValue>
              <compositeValue indexValue="M_172">
                <tuple>
                  <atomicValue>-3.4908e-23</atomicValue>
                  <atomicValue>-21.0221</atomicValue>
                </tuple>
              </compositeValue>
              <compositeValue indexValue="M_273">
                <tuple>
                  <atomicValue>0</atomicValue>
                  <atomicValue>0</atomicValue>
                </tuple>
              </compositeValue>
              <compositeValue indexValue="M_292">
                <tuple>
                  <atomicValue>3.5</atomicValue>
                  <atomicValue>2.10775e+24</atomicValue>
                </tuple>
              </compositeValue>
              <compositeValue indexValue="M_4">
                <tuple>
                  <atomicValue>0</atomicValue>
                  <atomicValue>0</atomicValue>
                </tuple>
              </compositeValue>
              <compositeValue indexValue="M_135">
                <tuple>
                  <atomicValue>3.5</atomicValue>
                  <atomicValue>2.10775e+24</atomicValue>
                </tuple>
              </compositeValue>
              <compositeValue indexValue="M_36">
                <tuple>
                  <atomicValue>0</atomicValue>
                  <atomicValue>0</atomicValue>
                </tuple>
              </compositeValue>
              <compositeValue indexValue="M_289">
                <tuple>
                  <atomicValue>0</atomicValue>
                  <atomicValue>0</atomicValue>
                </tuple>
              </compositeValue>
              <compositeValue indexValue="M_411">
                <tuple>
                  <atomicValue>4</atomicValue>
                  <atomicValue>2.40886e+24</atomicValue>
                </tuple>
              </compositeValue>
              <compositeValue indexValue="M_454">
                <tuple>
                  <atomicValue>4</atomicValue>
                  <atomicValue>2.40886e+24</atomicValue>
                </tuple>
              </compositeValue>
              <compositeValue indexValue="M_304">
                <tuple>
                  <atomicValue>46.5</atomicValue>
                  <atomicValue>2.8003e+25</atomicValue>
                </tuple>
              </compositeValue>
              <compositeValue indexValue="M_57">
                <tuple>
                  <atomicValue>0</atomicValue>
                  <atomicValue>0</atomicValue>
                </tuple>
              </compositeValue>
              <compositeValue indexValue="M_329">
                <tuple>
                  <atomicValue>7.5</atomicValue>
                  <atomicValue>4.51661e+24</atomicValue>
                </tuple>
              </compositeValue>
              <compositeValue indexValue="M_446">
                <tuple>
                  <atomicValue>0</atomicValue>
                  <atomicValue>0</atomicValue>
                </tuple>
              </compositeValue>
              <compositeValue indexValue="M_483">
                <tuple>
                  <atomicValue>0</atomicValue>
                  <atomicValue>0</atomicValue>
                </tuple>
              </compositeValue>
              <compositeValue indexValue="M_234">
                <tuple>
                  <atomicValue>0</atomicValue>
                  <atomicValue>0</atomicValue>
                </tuple>
              </compositeValue>
              <compositeValue indexValue="M_330">
                <tuple>
                  <atomicValue>0</atomicValue>
                  <atomicValue>0</atomicValue>
                </tuple>
              </compositeValue>
              <compositeValue indexValue="M_412">
                <tuple>
                  <atomicValue>0</atomicValue>
                  <atomicValue>0</atomicValue>
                </tuple>
              </compositeValue>
              <compositeValue indexValue="M_121">
                <tuple>
                  <atomicValue>1.00764e-32</atomicValue>
                  <atomicValue>6.06815e-09</atomicValue>
                </tuple>
              </compositeValue>
              <compositeValue indexValue="M_203">
                <tuple>
                  <atomicValue>1.00764e-32</atomicValue>
                  <atomicValue>6.06815e-09</atomicValue>
                </tuple>
              </compositeValue>
              <compositeValue indexValue="E_375">
                <tuple>
                  <atomicValue>0.18915</atomicValue>
                  <atomicValue>1.13909e+23</atomicValue>
                </tuple>
              </compositeValue>
              <compositeValue indexValue="Cx_40">
                <tuple>
                  <atomicValue>0.00337857</atomicValue>
                  <atomicValue>2.03462e+21</atomicValue>
                </tuple>
              </compositeValue>
              <compositeValue indexValue="E_417">
                <tuple>
                  <atomicValue>0.0110397</atomicValue>
                  <atomicValue>6.64824e+21</atomicValue>
                </tuple>
              </compositeValue>
              <compositeValue indexValue="E_670">
                <tuple>
                  <atomicValue>0.0551103</atomicValue>
                  <atomicValue>3.31882e+22</atomicValue>
                </tuple>
              </compositeValue>
              <compositeValue indexValue="E_352">
                <tuple>
                  <atomicValue>0.0925997</atomicValue>
                  <atomicValue>5.57648e+22</atomicValue>
                </tuple>
              </compositeValue>
              <compositeValue indexValue="E_426">
                <tuple>
                  <atomicValue>0.0345345</atomicValue>
                  <atomicValue>2.07972e+22</atomicValue>
                </tuple>
              </compositeValue>
              <compositeValue indexValue="E_502">
                <tuple>
                  <atomicValue>0.00166469</atomicValue>
                  <atomicValue>1.0025e+21</atomicValue>
                </tuple>
              </compositeValue>
              <compositeValue indexValue="E_336">
                <tuple>
                  <atomicValue>0.0632294</atomicValue>
                  <atomicValue>3.80776e+22</atomicValue>
                </tuple>
              </compositeValue>
              <compositeValue indexValue="E_726">
                <tuple>
                  <atomicValue>0.297887</atomicValue>
                  <atomicValue>1.79392e+23</atomicValue>
                </tuple>
              </compositeValue>
              <compositeValue indexValue="E_24">
                <tuple>
                  <atomicValue>0.0952087</atomicValue>
                  <atomicValue>5.7336e+22</atomicValue>
                </tuple>
              </compositeValue>
            </compositeValue>
            <compositeValue indexValue="50">
              <compositeValue indexValue="M_276">
                <tuple>
                  <atomicValue/>
                  <atomicValue/>
                </tuple>
              </compositeValue>
              <compositeValue indexValue="M_172">
                <tuple>
                  <atomicValue>-2.53913e-23</atomicValue>
                  <atomicValue>-15.291</atomicValue>
                </tuple>
              </compositeValue>
              <compositeValue indexValue="M_273">
                <tuple>
                  <atomicValue>0</atomicValue>
                  <atomicValue>0</atomicValue>
                </tuple>
              </compositeValue>
              <compositeValue indexValue="M_292">
                <tuple>
                  <atomicValue>3.5</atomicValue>
                  <atomicValue>2.10775e+24</atomicValue>
                </tuple>
              </compositeValue>
              <compositeValue indexValue="M_4">
                <tuple>
                  <atomicValue>0</atomicValue>
                  <atomicValue>0</atomicValue>
                </tuple>
              </compositeValue>
              <compositeValue indexValue="M_135">
                <tuple>
                  <atomicValue>3.5</atomicValue>
                  <atomicValue>2.10775e+24</atomicValue>
                </tuple>
              </compositeValue>
              <compositeValue indexValue="M_36">
                <tuple>
                  <atomicValue>0</atomicValue>
                  <atomicValue>0</atomicValue>
                </tuple>
              </compositeValue>
              <compositeValue indexValue="M_289">
                <tuple>
                  <atomicValue>0</atomicValue>
                  <atomicValue>0</atomicValue>
                </tuple>
              </compositeValue>
              <compositeValue indexValue="M_411">
                <tuple>
                  <atomicValue>4</atomicValue>
                  <atomicValue>2.40886e+24</atomicValue>
                </tuple>
              </compositeValue>
              <compositeValue indexValue="M_454">
                <tuple>
                  <atomicValue>4</atomicValue>
                  <atomicValue>2.40886e+24</atomicValue>
                </tuple>
              </compositeValue>
              <compositeValue indexValue="M_304">
                <tuple>
                  <atomicValue>46.5</atomicValue>
                  <atomicValue>2.8003e+25</atomicValue>
                </tuple>
              </compositeValue>
              <compositeValue indexValue="M_57">
                <tuple>
                  <atomicValue>0</atomicValue>
                  <atomicValue>0</atomicValue>
                </tuple>
              </compositeValue>
              <compositeValue indexValue="M_329">
                <tuple>
                  <atomicValue>7.5</atomicValue>
                  <atomicValue>4.51661e+24</atomicValue>
                </tuple>
              </compositeValue>
              <compositeValue indexValue="M_446">
                <tuple>
                  <atomicValue>0</atomicValue>
                  <atomicValue>0</atomicValue>
                </tuple>
              </compositeValue>
              <compositeValue indexValue="M_483">
                <tuple>
                  <atomicValue>0</atomicValue>
                  <atomicValue>0</atomicValue>
                </tuple>
              </compositeValue>
              <compositeValue indexValue="M_234">
                <tuple>
                  <atomicValue>0</atomicValue>
                  <atomicValue>0</atomicValue>
                </tuple>
              </compositeValue>
              <compositeValue indexValue="M_330">
                <tuple>
                  <atomicValue>0</atomicValue>
                  <atomicValue>0</atomicValue>
                </tuple>
              </compositeValue>
              <compositeValue indexValue="M_412">
                <tuple>
                  <atomicValue>0</atomicValue>
                  <atomicValue>0</atomicValue>
                </tuple>
              </compositeValue>
              <compositeValue indexValue="M_121">
                <tuple>
                  <atomicValue>1.00764e-32</atomicValue>
                  <atomicValue>6.06815e-09</atomicValue>
                </tuple>
              </compositeValue>
              <compositeValue indexValue="M_203">
                <tuple>
                  <atomicValue>1.00764e-32</atomicValue>
                  <atomicValue>6.06815e-09</atomicValue>
                </tuple>
              </compositeValue>
              <compositeValue indexValue="E_375">
                <tuple>
                  <atomicValue>0.18915</atomicValue>
                  <atomicValue>1.13909e+23</atomicValue>
                </tuple>
              </compositeValue>
              <compositeValue indexValue="Cx_40">
                <tuple>
                  <atomicValue>0.00337857</atomicValue>
                  <atomicValue>2.03462e+21</atomicValue>
                </tuple>
              </compositeValue>
              <compositeValue indexValue="E_417">
                <tuple>
                  <atomicValue>0.0110397</atomicValue>
                  <atomicValue>6.64824e+21</atomicValue>
                </tuple>
              </compositeValue>
              <compositeValue indexValue="E_670">
                <tuple>
                  <atomicValue>0.0551103</atomicValue>
                  <atomicValue>3.31882e+22</atomicValue>
                </tuple>
              </compositeValue>
              <compositeValue indexValue="E_352">
                <tuple>
                  <atomicValue>0.0925997</atomicValue>
                  <atomicValue>5.57648e+22</atomicValue>
                </tuple>
              </compositeValue>
              <compositeValue indexValue="E_426">
                <tuple>
                  <atomicValue>0.0345345</atomicValue>
                  <atomicValue>2.07972e+22</atomicValue>
                </tuple>
              </compositeValue>
              <compositeValue indexValue="E_502">
                <tuple>
                  <atomicValue>0.00166469</atomicValue>
                  <atomicValue>1.0025e+21</atomicValue>
                </tuple>
              </compositeValue>
              <compositeValue indexValue="E_336">
                <tuple>
                  <atomicValue>0.0632294</atomicValue>
                  <atomicValue>3.80776e+22</atomicValue>
                </tuple>
              </compositeValue>
              <compositeValue indexValue="E_726">
                <tuple>
                  <atomicValue>0.297887</atomicValue>
                  <atomicValue>1.79392e+23</atomicValue>
                </tuple>
              </compositeValue>
              <compositeValue indexValue="E_24">
                <tuple>
                  <atomicValue>0.0952087</atomicValue>
                  <atomicValue>5.7336e+22</atomicValue>
                </tuple>
              </compositeValue>
            </compositeValue>
          </dimension>
        </resultComponent>
      </result>
    </operation>
  </operations>
</sbrml>
